# Supplementary material for: Genetically encoded photocatalytic protein labeling enables spatially-resolved profiling of intracellular proteome
Source: Nat Commun. 2023 May 23;14:2978. doi: 10.1038/s41467-023-38565-8 (PMC10205723; doi:10.1038/s41467-023-38565-8)
Supplement: Supplementary file 4 — Dataset 1 [file 41467_2023_38565_MOESM4_ESM.xlsx]

## Sheet: Table S1-1 BSA labeling
Sequence	Modifications	Mass	Proteins	Y-oxidized	Y-PA	W-oxidized	W-PA	M-oxidized	M-PA	H-oxidized	H-PA	MS/MS Count
CCTKPESERMPCTEDYLSLILNR	Y-oxidized	2887.3	A0A140T897	1	0	0	0	0	0	0	0	7
RHPEYAVSVLLR	Y-oxidized	1454.8	A0A140T897	1	0	0	0	0	0	0	0	55
RHPYFYAPELLYYANK	Y-oxidized	2060.02	A0A140T897	1	0	0	0	0	0	0	0	98
ALKAWSVAR	W-oxidized	1032.57	A0A140T897	0	0	1	0	0	0	0	0	5
ATEEQLKTVMENFVAFVDK	M-oxidized	2214.09	A0A140T897	0	0	0	0	1	0	0	0	44
IETMREKVLTSSAR	M-oxidized	1635.86	A0A140T897	0	0	0	0	1	0	0	0	1
TVMENFVAFVDKCCAADDKEACFAVEGPK	M-oxidized	3323.46	A0A140T897	0	0	0	0	1	0	0	0	7
FKDLGEEHFK	H-PA	1317.64	A0A140T897	0	0	0	0	0	0	0	1	18
HLVDEPQNLIK	H-PA	1373.73	A0A140T897	0	0	0	0	0	0	0	1	8
LKHLVDEPQNLIK	H-PA	1614.91	A0A140T897	0	0	0	0	0	0	0	1	2
FKDLGEEHFK	H-oxidized	1280.6	A0A140T897	0	0	0	0	0	0	1	0	7
HLVDEPQNLIK	H-oxidized	1336.7	A0A140T897	0	0	0	0	0	0	1	0	5
LFTFHADICTLPDTEK	H-oxidized	1938.9	A0A140T897	0	0	0	0	0	0	1	0	3
LKHLVDEPQNLIK	H-oxidized	1577.88	A0A140T897	0	0	0	0	0	0	1	0	2
RHPYFYAPELLYYANK	H-oxidized	2076.01	A0A140T897	0	0	0	0	0	0	1	0	2
SLHTLFGDELCK	H-oxidized	1450.68	A0A140T897	0	0	0	0	0	0	1	0	2
RHPYFYAPELLYYANK	2 Y-oxidized	2076.01	A0A140T897	2	0	0	0	0	0	0	0	1

## Sheet: Column definition
Table S1-1 BSA labeling
Sequence	Sequence of the identified peptide
Modifications	Modifications among column E-L identified on the peptide
Mass	The molecular weight of the peptide
Proteins	The protein assigned by the peptides
Columns E-L	The eight modifications refer to the oxidized mediates or the additive products with PA of H, M, W, Y residues (Figure S1). Peptides with a certain modification as "1", otherwise as "0".
MS/MS count	The number of MS/MS spectrum of the peptide identified
