# Supplementary material for: Genetically encoded photocatalytic protein labeling enables spatially-resolved profiling of intracellular proteome
Source: Nat Commun. 2023 May 23;14:2978. doi: 10.1038/s41467-023-38565-8 (PMC10205723; doi:10.1038/s41467-023-38565-8)
Supplement: Supplementary file 5 — Dataset 2 [file 41467_2023_38565_MOESM5_ESM.xlsx]

## Sheet: Table S2-1 Mito_BL
Uniprot ID	Gene name	Protein name	H/L (rep1)	H/L (rep2)	log2(H/L)	TP?	FP?
Q9NVI7	ATAD3A	ATPase family AAA domain-containing protein 3A	332.25	627.93	8.90716	1	0
Q02218	OGDH	2-oxoglutarate dehydrogenase, mitochondrial (EC 1.2.4.2) (2-oxoglutarate dehydrogenase complex component E1) (OGDC-E1) (Alpha-ketoglutarate dehydrogenase)	58.589	389.18	7.80661	1	0
Q9P2R7	SUCLA2	Succinate--CoA ligase [ADP-forming] subunit beta, mitochondrial (EC 6.2.1.5) (ATP-specific succinyl-CoA synthetase subunit beta) (A-SCS) (Succinyl-CoA synthetase beta-A chain) (SCS-betaA)	310.85	4.9372	7.30281	1	0
P11177	PDHB PHE1B	Pyruvate dehydrogenase E1 component subunit beta, mitochondrial (PDHE1-B) (EC 1.2.4.1)	94.421	187.22	7.13771	1	0
Q96RP9	GFM1 EFG EFG1 GFM	Elongation factor G, mitochondrial (EF-Gmt) (Elongation factor G 1, mitochondrial) (mEF-G 1) (Elongation factor G1) (hEFG1)	30.233	233.34	7.04206	1	0
Q16740	CLPP	ATP-dependent Clp protease proteolytic subunit, mitochondrial (EC 3.4.21.92) (Endopeptidase Clp)	5.2258	224.43	6.84333	1	0
P13073	COX4I1 COX4	Cytochrome c oxidase subunit 4 isoform 1, mitochondrial (Cytochrome c oxidase polypeptide IV) (Cytochrome c oxidase subunit IV isoform 1) (COX IV-1)	110.74	115.85	6.82394	1	0
Q92552	MRPS27 KIAA0264	28S ribosomal protein S27, mitochondrial (MRP-S27) (S27mt) (Mitochondrial ribosomal protein S27) (Mitochondrial small ribosomal subunit protein mS27)	50.002	166.92	6.76103	1	0
P07954	FH	Fumarate hydratase, mitochondrial (Fumarase) (HsFH) (EC 4.2.1.2)	66.823	145.46	6.72985	1	0
Q12849	GRSF1	G-rich sequence factor 1 (GRSF-1)	46.962	153.05	6.64394	1	0
O94925	GLS GLS1 KIAA0838	Glutaminase kidney isoform, mitochondrial (GLS) (EC 3.5.1.2) (K-glutaminase) (L-glutamine amidohydrolase) [Cleaved into: Glutaminase kidney isoform, mitochondrial 68 kDa chain; Glutaminase kidney isoform, mitochondrial 65 kDa chain]	131.68	53.823	6.5353	1	0
Q969Z0	TBRG4 CPR2 FASTKD4 KIAA0948	FAST kinase domain-containing protein 4 (Cell cycle progression restoration protein 2) (Cell cycle progression protein 2) (Protein TBRG4) (Transforming growth factor beta regulator 4)	99.824	66.986	6.38206	1	0
P48735	IDH2	Isocitrate dehydrogenase [NADP], mitochondrial (IDH) (EC 1.1.1.42) (ICD-M) (IDP) (NADP(+)-specific ICDH) (Oxalosuccinate decarboxylase)	25.99	136.63	6.34536	1	0
P43897	TSFM	Elongation factor Ts, mitochondrial (EF-Ts) (EF-TsMt)	114.38	43.156	6.29954	1	0
O95202	LETM1	Mitochondrial proton/calcium exchanger protein (Leucine zipper-EF-hand-containing transmembrane protein 1)	82.221	60.258	6.15461	1	0
P82933	MRPS9 RPMS9	28S ribosomal protein S9, mitochondrial (MRP-S9) (S9mt) (Mitochondrial small ribosomal subunit protein uS9m)	93.007	45.662	6.1155	1	0
Q07021	C1QBP GC1QBP HABP1 SF2P32	Complement component 1 Q subcomponent-binding protein, mitochondrial (ASF/SF2-associated protein p32) (Glycoprotein gC1qBP) (C1qBP) (Hyaluronan-binding protein 1) (Mitochondrial matrix protein p32) (gC1q-R protein) (p33) (SF2AP32)	78.342	48.868	5.99107	1	0
P27144	AK4 AK3 AK3L1	Adenylate kinase 4, mitochondrial (AK 4) (EC 2.7.4.10) (EC 2.7.4.6) (Adenylate kinase 3-like) (GTP:AMP phosphotransferase AK4)	61.225	65.238	5.98257	1	0
Q9H078	CLPB HSP78 SKD3	Caseinolytic peptidase B protein homolog (EC 3.6.1.-) (Suppressor of potassium transport defect 3)	33.793	90.104	5.953	1	0
P43304	GPD2	Glycerol-3-phosphate dehydrogenase, mitochondrial (GPD-M) (GPDH-M) (EC 1.1.5.3) (mitohondrial glycerophosphate dehydrogenase gene) (mGDH) (mtGPD)	3.0047	120.69	5.95064	1	0
Q9NX63	CHCHD3 MIC19 MINOS3	MICOS complex subunit MIC19 (Coiled-coil-helix-coiled-coil-helix domain-containing protein 3)	106.78	15.086	5.92915	1	0
Q9BRJ2	MRPL45	39S ribosomal protein L45, mitochondrial (L45mt) (MRP-L45) (Mitochondrial large ribosomal subunit protein mL45)	5.2807	112.63	5.88155	0	0
Q9UJS0	SLC25A13 ARALAR2	Calcium-binding mitochondrial carrier protein Aralar2 (Citrin) (Mitochondrial aspartate glutamate carrier 2) (Solute carrier family 25 member 13)	84.501	23.622	5.75653	1	0
Q9Y2S7	POLDIP2 PDIP38 POLD4 HSPC017	Polymerase delta-interacting protein 2 (38 kDa DNA polymerase delta interaction protein) (p38)	26.058	79.962	5.72819	1	0
Q9HAV7	GRPEL1 GREPEL1	GrpE protein homolog 1, mitochondrial (HMGE) (Mt-GrpE#1)	53.313	47.909	5.66138	1	0
Q9BW92	TARS2 TARSL1	Threonine--tRNA ligase, mitochondrial (EC 6.1.1.3) (Threonyl-tRNA synthetase) (ThrRS) (Threonyl-tRNA synthetase-like 1)	35.935	62.87	5.62651	1	0
P32322	PYCR1	Pyrroline-5-carboxylate reductase 1, mitochondrial (P5C reductase 1) (P5CR 1) (EC 1.5.1.2)	68.384	28.489	5.59802	1	0
Q9BSH4	TACO1 CCDC44 PRO0477	Translational activator of cytochrome c oxidase 1 (Coiled-coil domain-containing protein 44) (Translational activator of mitochondrially-encoded cytochrome c oxidase I)	39.588	51.413	5.50781	1	0
Q96HY7	DHTKD1 KIAA1630	Probable 2-oxoglutarate dehydrogenase E1 component DHKTD1, mitochondrial (EC 1.2.4.2) (Dehydrogenase E1 and transketolase domain-containing protein 1)	48.316	42.229	5.50056	1	0
P20674	COX5A	Cytochrome c oxidase subunit 5A, mitochondrial (Cytochrome c oxidase polypeptide Va)	84.744	5.3573	5.49348	1	0
Q8TCS8	PNPT1 PNPASE	Polyribonucleotide nucleotidyltransferase 1, mitochondrial (EC 2.7.7.8) (3'-5' RNA exonuclease OLD35) (PNPase old-35) (Polynucleotide phosphorylase 1) (PNPase 1) (Polynucleotide phosphorylase-like protein)	38.154	49.987	5.46174	1	0
P23368	ME2	NAD-dependent malic enzyme, mitochondrial (NAD-ME) (EC 1.1.1.38) (Malic enzyme 2)	35.681	45.15	5.33684	1	0
P04179	SOD2	Superoxide dismutase [Mn], mitochondrial (EC 1.15.1.1)	13.696	63.776	5.2756	1	0
P36776	LONP1 PRSS15	Lon protease homolog, mitochondrial (EC 3.4.21.53) (LONHs) (Lon protease-like protein) (LONP) (Mitochondrial ATP-dependent protease Lon) (Serine protease 15)	76.35	0.89235	5.27132	1	0
Q96C36	PYCR2	Pyrroline-5-carboxylate reductase 2 (P5C reductase 2) (P5CR 2) (EC 1.5.1.2)	64.948	11.853	5.26305	1	0
Q96EY7	PTCD3 MRPS39 TRG15	Pentatricopeptide repeat domain-containing protein 3, mitochondrial (28S ribosomal protein S39, mitochondrial) (MRP-S39) (Mitochondrial small ribosomal subunit protein mS39) (Transformation-related gene 15 protein) (TRG-15)	5.5153	71.001	5.2577	1	0
Q96EY1	DNAJA3 HCA57 TID1	DnaJ homolog subfamily A member 3, mitochondrial (DnaJ protein Tid-1) (hTid-1) (Hepatocellular carcinoma-associated antigen 57) (Tumorous imaginal discs protein Tid56 homolog)	50.14	26.03	5.25115	1	0
Q9BYD3	MRPL4 CDABP0091 CGI-28	39S ribosomal protein L4, mitochondrial (L4mt) (MRP-L4) (Mitochondrial large ribosomal subunit protein uL4m)	26.29	44.761	5.15078	1	0
Q8IYB8	SUPV3L1 SUV3	ATP-dependent RNA helicase SUPV3L1, mitochondrial (EC 3.6.4.13) (Suppressor of var1 3-like protein 1) (SUV3-like protein 1)	21.477	48.471	5.12821	1	0
P22033	MMUT MUT	Methylmalonyl-CoA mutase, mitochondrial (MCM) (EC 5.4.99.2) (Methylmalonyl-CoA isomerase)	3.0268	66.135	5.1119	1	0
Q9UJZ1	STOML2 SLP2 HSPC108	Stomatin-like protein 2, mitochondrial (SLP-2) (EPB72-like protein 2) (Paraprotein target 7) (Paratarg-7)	62.08	6.4177	5.09798	1	0
O75323	NIPSNAP2 GBAS	Protein NipSnap homolog 2 (NipSnap2) (Glioblastoma-amplified sequence)	32.081	35.489	5.07831	1	0
O95299	NDUFA10	NADH dehydrogenase [ubiquinone] 1 alpha subcomplex subunit 10, mitochondrial (Complex I-42kD) (CI-42kD) (NADH-ubiquinone oxidoreductase 42 kDa subunit)	37.766	29.488	5.07155	1	0
Q9UDR5	AASS	Alpha-aminoadipic semialdehyde synthase, mitochondrial (LKR/SDH) [Includes: Lysine ketoglutarate reductase (LKR) (LOR) (EC 1.5.1.8); Saccharopine dehydrogenase (SDH) (EC 1.5.1.9)]	3.3334	62.216	5.03451	1	0
Q8TD30	GPT2 AAT2 ALT2	Alanine aminotransferase 2 (ALT2) (EC 2.6.1.2) (Glutamate pyruvate transaminase 2) (GPT 2) (Glutamic--alanine transaminase 2) (Glutamic--pyruvic transaminase 2)	33.946	27.829	4.94895	1	0
O75880	SCO1 SCOD1	Protein SCO1 homolog, mitochondrial	33.329	26.289	4.89768	1	0
P50213	IDH3A	Isocitrate dehydrogenase [NAD] subunit alpha, mitochondrial (EC 1.1.1.41) (Isocitric dehydrogenase subunit alpha) (NAD(+)-specific ICDH subunit alpha)	54.628	4.6914	4.89043	1	0
P40926	MDH2	Malate dehydrogenase, mitochondrial (EC 1.1.1.37)	22.563	35.661	4.86354	1	0
Q9H9J2	MRPL44	39S ribosomal protein L44, mitochondrial (L44mt) (MRP-L44) (EC 3.1.26.-) (Mitochondrial large ribosomal subunit protein mL44)	17.378	37.231	4.77107	1	0
Q9NYK5	MRPL39 C21orf92 MRPL5 RPML5 MSTP003 PRED22	39S ribosomal protein L39, mitochondrial (L39mt) (MRP-L39) (39S ribosomal protein L5, mitochondrial) (L5mt) (MRP-L5) (Mitochondrial large ribosomal subunit protein mL39)	43.473	10.075	4.74276	1	0
P23378	GLDC GCSP	Glycine dehydrogenase (decarboxylating), mitochondrial (EC 1.4.4.2) (Glycine cleavage system P protein) (Glycine decarboxylase) (Glycine dehydrogenase (aminomethyl-transferring))	28.976	20.785	4.63694	1	0
Q6NVY1	HIBCH	3-hydroxyisobutyryl-CoA hydrolase, mitochondrial (EC 3.1.2.4) (3-hydroxyisobutyryl-coenzyme A hydrolase) (HIB-CoA hydrolase) (HIBYL-CoA-H)	7.1218	41.124	4.59233	1	0
Q9NSE4	IARS2	Isoleucine--tRNA ligase, mitochondrial (EC 6.1.1.5) (Isoleucyl-tRNA synthetase) (IleRS)	42.466	4.9186	4.56635	1	0
P24539	ATP5PB ATP5F1	ATP synthase F(0) complex subunit B1, mitochondrial (ATP synthase peripheral stalk-membrane subunit b) (ATP synthase proton-transporting mitochondrial F(0) complex subunit B1) (ATP synthase subunit b) (ATPase subunit b)	2.0291	45.184	4.56112	1	0
P53597	SUCLG1	Succinate--CoA ligase [ADP/GDP-forming] subunit alpha, mitochondrial (EC 6.2.1.4) (EC 6.2.1.5) (Succinyl-CoA synthetase subunit alpha) (SCS-alpha)	35.93	10.946	4.55078	1	0
O43837	IDH3B	Isocitrate dehydrogenase [NAD] subunit beta, mitochondrial (Isocitric dehydrogenase subunit beta) (NAD(+)-specific ICDH subunit beta)	7.0417	39.619	4.54414	1	0
Q99623	PHB2 BAP REA	Prohibitin-2 (B-cell receptor-associated protein BAP37) (D-prohibitin) (Repressor of estrogen receptor activity)	19.134	27.027	4.5286	1	0
Q8NCN5	PDPR KIAA1990	Pyruvate dehydrogenase phosphatase regulatory subunit, mitochondrial (PDPr)	20.227	24.308	4.47687	1	0
P06576	ATP5F1B ATP5B ATPMB ATPSB	ATP synthase subunit beta, mitochondrial (EC 7.1.2.2) (ATP synthase F1 subunit beta)	17.919	25.573	4.44268	1	0
O96008	TOMM40 C19orf1 PEREC1 TOM40	Mitochondrial import receptor subunit TOM40 homolog (Protein Haymaker) (Translocase of outer membrane 40 kDa subunit homolog) (p38.5)	6.96	34.879	4.38678	1	0
P04181	OAT	Ornithine aminotransferase, mitochondrial (EC 2.6.1.13) (Ornithine delta-aminotransferase) (Ornithine--oxo-acid aminotransferase) [Cleaved into: Ornithine aminotransferase, hepatic form; Ornithine aminotransferase, renal form]	15.868	25.654	4.3758	1	0
Q15031	LARS2 KIAA0028	Probable leucine--tRNA ligase, mitochondrial (EC 6.1.1.4) (Leucyl-tRNA synthetase) (LeuRS)	10.554	30.016	4.34234	1	0
Q9P0J0	NDUFA13 GRIM19 CDA016 CGI-39	NADH dehydrogenase [ubiquinone] 1 alpha subcomplex subunit 13 (Cell death regulatory protein GRIM-19) (Complex I-B16.6) (CI-B16.6) (Gene associated with retinoic and interferon-induced mortality 19 protein) (GRIM-19) (Gene associated with retinoic and IFN-induced mortality 19 protein) (NADH-ubiquinone oxidoreductase B16.6 subunit)	31.884	8.1869	4.32448	1	0
Q16836	HADH HAD HAD1 HADHSC SCHAD	Hydroxyacyl-coenzyme A dehydrogenase, mitochondrial (HCDH) (EC 1.1.1.35) (Medium and short-chain L-3-hydroxyacyl-coenzyme A dehydrogenase) (Short-chain 3-hydroxyacyl-CoA dehydrogenase)	17.6	22.426	4.32287	1	0
Q9HCC0	MCCC2 MCCB	Methylcrotonoyl-CoA carboxylase beta chain, mitochondrial (MCCase subunit beta) (EC 6.4.1.4) (3-methylcrotonyl-CoA carboxylase 2) (3-methylcrotonyl-CoA carboxylase non-biotin-containing subunit) (3-methylcrotonyl-CoA:carbon dioxide ligase subunit beta)	33.01	6.1821	4.29249	1	0
P13995	MTHFD2 NMDMC	Bifunctional methylenetetrahydrofolate dehydrogenase/cyclohydrolase, mitochondrial [Includes: NAD-dependent methylenetetrahydrofolate dehydrogenase (EC 1.5.1.15); Methenyltetrahydrofolate cyclohydrolase (EC 3.5.4.9)]	11.63	27.003	4.27176	1	0
P30084	ECHS1	Enoyl-CoA hydratase, mitochondrial (EC 4.2.1.17) (Enoyl-CoA hydratase 1) (Short-chain enoyl-CoA hydratase) (SCEH)	21.074	16.633	4.23676	1	0
Q12931	TRAP1 HSP75	Heat shock protein 75 kDa, mitochondrial (HSP 75) (TNFR-associated protein 1) (Tumor necrosis factor type 1 receptor-associated protein) (TRAP-1)	19.699	17.938	4.23408	1	0
Q96HS1	PGAM5	Serine/threonine-protein phosphatase PGAM5, mitochondrial (EC 3.1.3.16) (Bcl-XL-binding protein v68) (Phosphoglycerate mutase family member 5)	31.808	5.5605	4.22375	1	0
P28838	LAP3 LAPEP PEPS	Cytosol aminopeptidase (EC 3.4.11.1) (Cysteinylglycine-S-conjugate dipeptidase) (EC 3.4.13.23) (Leucine aminopeptidase 3) (LAP-3) (Leucyl aminopeptidase) (Peptidase S) (Proline aminopeptidase) (EC 3.4.11.5) (Prolyl aminopeptidase)	5.7163	31.509	4.21821	1	0
O75390	CS	Citrate synthase, mitochondrial (EC 2.3.3.1) (Citrate (Si)-synthase)	15.915	19.736	4.15587	1	0
Q9Y399	MRPS2 CGI-91	28S ribosomal protein S2, mitochondrial (MRP-S2) (S2mt) (Mitochondrial small ribosomal subunit protein uS2m)	13.322	22.136	4.14804	1	0
P24752	ACAT1 ACAT MAT	Acetyl-CoA acetyltransferase, mitochondrial (EC 2.3.1.9) (Acetoacetyl-CoA thiolase) (T2)	30.298	5.1569	4.14791	1	0
P52789	HK2	Hexokinase-2 (EC 2.7.1.1) (Hexokinase type II) (HK II) (Hexokinase-B) (Muscle form hexokinase)	8.3234	25.967	4.09973	0	0
O76031	CLPX	ATP-dependent Clp protease ATP-binding subunit clpX-like, mitochondrial	24.85	9.1521	4.08755	1	0
Q9Y2Q9	MRPS28 MRPS35 HSPC007	28S ribosomal protein S28, mitochondrial (MRP-S28) (S28mt) (28S ribosomal protein S35, mitochondrial) (MRP-S35) (S35mt) (Mitochondrial small ribosomal subunit protein bS1m)	4.9789	28.805	4.07826	1	0
P30048	PRDX3 AOP1	Thioredoxin-dependent peroxide reductase, mitochondrial (EC 1.11.1.24) (Antioxidant protein 1) (AOP-1) (HBC189) (Peroxiredoxin III) (Prx-III) (Peroxiredoxin-3) (Protein MER5 homolog) (Thioredoxin-dependent peroxiredoxin 3)	9.5114	23.354	4.0385	1	0
Q9Y697	NFS1 NIFS HUSSY-08	Cysteine desulfurase, mitochondrial (EC 2.8.1.7)	7.4577	25.261	4.03204	1	0
P08559	PDHA1 PHE1A	Pyruvate dehydrogenase E1 component subunit alpha, somatic form, mitochondrial (EC 1.2.4.1) (PDHE1-A type I)	16.245	16.05	4.01324	1	0
Q8WV41	SNX33 SH3PX3 SH3PXD3C SNX30	Sorting nexin-33 (SH3 and PX domain-containing protein 3)	17.09	14.651	3.98828	0	0
P53007	SLC25A1 SLC20A3	Tricarboxylate transport protein, mitochondrial (Citrate transport protein) (CTP) (Solute carrier family 25 member 1) (Tricarboxylate carrier protein)	9.9431	21.626	3.98044	1	0
P10109	FDX1 ADX	Adrenodoxin, mitochondrial (Adrenal ferredoxin) (Ferredoxin-1) (Hepatoredoxin)	9.7945	21.438	3.96498	1	0
P09622	DLD GCSL LAD PHE3	Dihydrolipoyl dehydrogenase, mitochondrial (EC 1.8.1.4) (Dihydrolipoamide dehydrogenase) (Glycine cleavage system L protein)	15.529	15.05	3.93447	1	0
Q16822	PCK2 PEPCK2	Phosphoenolpyruvate carboxykinase [GTP], mitochondrial (PEPCK-M) (EC 4.1.1.32)	6.1765	23.946	3.91277	1	0
Q6PI48	DARS2	Aspartate--tRNA ligase, mitochondrial (EC 6.1.1.12) (Aspartyl-tRNA synthetase) (AspRS)	16.005	13.585	3.88704	1	0
P11279	LAMP1	Lysosome-associated membrane glycoprotein 1 (LAMP-1) (Lysosome-associated membrane protein 1) (CD107 antigen-like family member A) (CD antigen CD107a)	19.303	10.064	3.87612	0	1
P38646	HSPA9 GRP75 HSPA9B mt-HSP70	Stress-70 protein, mitochondrial (75 kDa glucose-regulated protein) (GRP-75) (Heat shock 70 kDa protein 9) (Mortalin) (MOT) (Peptide-binding protein 74) (PBP74)	13.172	16.051	3.86903	1	0
P49821	NDUFV1 UQOR1	NADH dehydrogenase [ubiquinone] flavoprotein 1, mitochondrial (EC 7.1.1.2) (Complex I-51kD) (CI-51kD) (NADH dehydrogenase flavoprotein 1) (NADH-ubiquinone oxidoreductase 51 kDa subunit)	13.192	16.002	3.8676	1	0
Q10713	PMPCA INPP5E KIAA0123 MPPA	Mitochondrial-processing peptidase subunit alpha (Alpha-MPP) (Inactive zinc metalloprotease alpha) (P-55)	12	17.059	3.86091	1	0
Q13011	ECH1	Delta(3,5)-Delta(2,4)-dienoyl-CoA isomerase, mitochondrial (EC 5.3.3.-)	22.464	6.5177	3.85707	1	0
Q15120	PDK3 PDHK3	[Pyruvate dehydrogenase (acetyl-transferring)] kinase isozyme 3, mitochondrial (EC 2.7.11.2) (Pyruvate dehydrogenase kinase isoform 3)	2.287	26.123	3.82833	1	0
Q15119	PDK2 PDHK2	[Pyruvate dehydrogenase (acetyl-transferring)] kinase isozyme 2, mitochondrial (EC 2.7.11.2) (Pyruvate dehydrogenase kinase isoform 2) (PDH kinase 2) (PDKII)	22.597	5.257	3.79981	1	0
Q8NBN7	RDH13 SDR7C3 PSEC0082 UNQ736/PRO1430	Retinol dehydrogenase 13 (EC 1.1.1.300) (Short chain dehydrogenase/reductase family 7C member 3)	20.142	7.5033	3.78896	1	0
P22830	FECH	Ferrochelatase, mitochondrial (EC 4.99.1.1) (Heme synthase) (Protoheme ferro-lyase)	4.4548	22.959	3.77683	1	0
P42704	LRPPRC LRP130	Leucine-rich PPR motif-containing protein, mitochondrial (130 kDa leucine-rich protein) (LRP 130) (GP130)	11.719	15.638	3.77384	1	0
O43676	NDUFB3	NADH dehydrogenase [ubiquinone] 1 beta subcomplex subunit 3 (Complex I-B12) (CI-B12) (NADH-ubiquinone oxidoreductase B12 subunit)	3.327	23.705	3.7566	1	0
Q00059	TFAM TCF6 TCF6L2	Transcription factor A, mitochondrial (mtTFA) (Mitochondrial transcription factor 1) (MtTF1) (Transcription factor 6) (TCF-6) (Transcription factor 6-like 2)	13.868	13.015	3.74862	1	0
O75718	CRTAP CASP	Cartilage-associated protein	1.4299	25.218	3.73595	0	0
P23786	CPT2 CPT1	Carnitine O-palmitoyltransferase 2, mitochondrial (EC 2.3.1.21) (Carnitine palmitoyltransferase II) (CPT II)	4.5998	21.775	3.72109	1	0
P31930	UQCRC1	Cytochrome b-c1 complex subunit 1, mitochondrial (Complex III subunit 1) (Core protein I) (Ubiquinol-cytochrome-c reductase complex core protein 1)	12.527	13.78	3.71737	1	0
Q96DB5	RMDN1 FAM82B CGI-90	Regulator of microtubule dynamics protein 1 (RMD-1) (hRMD-1) (Protein FAM82B)	3.3387	22.914	3.71439	1	0
Q9Y676	MRPS18B C6orf14 HSPC183 PTD017	28S ribosomal protein S18b, mitochondrial (MRP-S18-b) (Mrps18-b) (S18mt-b) (28S ribosomal protein S18-2, mitochondrial) (MRP-S18-2) (Mitochondrial small ribosomal subunit protein bS18b) (Mitochondrial small ribosomal subunit protein mS40)	4.3636	21.857	3.71263	1	0
P22570	FDXR ADXR	NADPH:adrenodoxin oxidoreductase, mitochondrial (AR) (Adrenodoxin reductase) (EC 1.18.1.6) (Ferredoxin--NADP(+) reductase) (Ferredoxin reductase)	3.845	22.293	3.70808	1	0
P51970	NDUFA8	NADH dehydrogenase [ubiquinone] 1 alpha subcomplex subunit 8 (Complex I-19kD) (CI-19kD) (Complex I-PGIV) (CI-PGIV) (NADH-ubiquinone oxidoreductase 19 kDa subunit)	12.758	13.213	3.69883	1	0
P07919	UQCRH	Cytochrome b-c1 complex subunit 6, mitochondrial (Complex III subunit 6) (Complex III subunit VIII) (Cytochrome c1 non-heme 11 kDa protein) (Mitochondrial hinge protein) (Ubiquinol-cytochrome c reductase complex 11 kDa protein)	11.332	13.776	3.65008	1	0
P00367	GLUD1 GLUD	Glutamate dehydrogenase 1, mitochondrial (GDH 1) (EC 1.4.1.3)	11.441	13.56	3.64391	1	0
P13804	ETFA	Electron transfer flavoprotein subunit alpha, mitochondrial (Alpha-ETF)	10.535	14.321	3.63552	1	0
Q9HC36	MRM3 RNMTL1 HC90	rRNA methyltransferase 3, mitochondrial (EC 2.1.1.-) (16S rRNA (guanosine(1370)-2'-O)-methyltransferase) (16S rRNA [Gm1370] 2'-O-methyltransferase) (RNA methyltransferase-like protein 1)	17.135	6.8602	3.58467	1	0
P31040	SDHA SDH2 SDHF	Succinate dehydrogenase [ubiquinone] flavoprotein subunit, mitochondrial (EC 1.3.5.1) (Flavoprotein subunit of complex II) (Fp)	17.446	5.8169	3.53996	1	0
P56134	ATP5MF ATP5J2 ATP5JL	ATP synthase subunit f, mitochondrial (ATP synthase membrane subunit f)	14.032	9.195	3.53773	1	0
P54886	ALDH18A1 GSAS P5CS PYCS	Delta-1-pyrroline-5-carboxylate synthase (P5CS) (Aldehyde dehydrogenase family 18 member A1) [Includes: Glutamate 5-kinase (GK) (EC 2.7.2.11) (Gamma-glutamyl kinase); Gamma-glutamyl phosphate reductase (GPR) (EC 1.2.1.41) (Glutamate-5-semialdehyde dehydrogenase) (Glutamyl-gamma-semialdehyde dehydrogenase)]	11.124	12.075	3.53599	1	0
O95831	AIFM1 AIF PDCD8	Apoptosis-inducing factor 1, mitochondrial (EC 1.6.99.-) (Programmed cell death protein 8)	12.387	10.58	3.52149	1	0
P09669	COX6C	Cytochrome c oxidase subunit 6C (Cytochrome c oxidase polypeptide VIc)	13.536	9.2082	3.50743	1	0
P22695	UQCRC2	Cytochrome b-c1 complex subunit 2, mitochondrial (Complex III subunit 2) (Core protein II) (Ubiquinol-cytochrome-c reductase complex core protein 2)	11.033	11.549	3.4971	1	0
P40939	HADHA HADH	Trifunctional enzyme subunit alpha, mitochondrial (78 kDa gastrin-binding protein) (Monolysocardiolipin acyltransferase) (EC 2.3.1.-) (TP-alpha) [Includes: Long-chain enoyl-CoA hydratase (EC 4.2.1.17); Long chain 3-hydroxyacyl-CoA dehydrogenase (EC 1.1.1.211)]	11.077	11.181	3.47625	1	0
P49411	TUFM	Elongation factor Tu, mitochondrial (EF-Tu) (P43)	12.401	9.491	3.45233	1	0
P00505	GOT2 KYAT4	Aspartate aminotransferase, mitochondrial (mAspAT) (EC 2.6.1.1) (EC 2.6.1.7) (Fatty acid-binding protein) (FABP-1) (Glutamate oxaloacetate transaminase 2) (Kynurenine aminotransferase 4) (Kynurenine aminotransferase IV) (Kynurenine--oxoglutarate transaminase 4) (Kynurenine--oxoglutarate transaminase IV) (Plasma membrane-associated fatty acid-binding protein) (FABPpm) (Transaminase A)	10.564	11.262	3.44798	1	0
P19367	HK1	Hexokinase-1 (EC 2.7.1.1) (Brain form hexokinase) (Hexokinase type I) (HK I) (Hexokinase-A)	10.749	10.712	3.42365	0	0
O60220	TIMM8A DDP DDP1 TIM8A	Mitochondrial import inner membrane translocase subunit Tim8 A (Deafness dystonia protein 1) (X-linked deafness dystonia protein)	15.986	5.0943	3.39782	1	0
P0DPI2	GATD3A C21orf33	Glutamine amidotransferase-like class 1 domain-containing protein 3A, mitochondrial	11.158	9.2686	3.35238	0	0
Q9H0R6	QRSL1	Glutamyl-tRNA(Gln) amidotransferase subunit A, mitochondrial (Glu-AdT subunit A) (EC 6.3.5.7) (Glutaminyl-tRNA synthase-like protein 1)	14.793	5.2249	3.32322	1	0
P10515	DLAT DLTA	Dihydrolipoyllysine-residue acetyltransferase component of pyruvate dehydrogenase complex, mitochondrial (EC 2.3.1.12) (70 kDa mitochondrial autoantigen of primary biliary cirrhosis) (PBC) (Dihydrolipoamide acetyltransferase component of pyruvate dehydrogenase complex) (M2 antigen complex 70 kDa subunit) (Pyruvate dehydrogenase complex component E2) (PDC-E2) (PDCE2)	8.3039	11.706	3.32264	1	0
P10606	COX5B	Cytochrome c oxidase subunit 5B, mitochondrial (Cytochrome c oxidase polypeptide Vb)	9.4682	10.365	3.30985	1	0
Q6UB35	MTHFD1L FTHFSDC1	Monofunctional C1-tetrahydrofolate synthase, mitochondrial (EC 6.3.4.3) (Formyltetrahydrofolate synthetase)	16.108	3.7179	3.30931	1	0
P10809	HSPD1 HSP60	60 kDa heat shock protein, mitochondrial (EC 5.6.1.7) (60 kDa chaperonin) (Chaperonin 60) (CPN60) (Heat shock protein 60) (HSP-60) (Hsp60) (HuCHA60) (Mitochondrial matrix protein P1) (P60 lymphocyte protein)	10.054	9.5218	3.291	1	0
O75439	PMPCB MPPB	Mitochondrial-processing peptidase subunit beta (EC 3.4.24.64) (Beta-MPP) (P-52)	12.764	6.5373	3.27063	1	0
P05091	ALDH2 ALDM	Aldehyde dehydrogenase, mitochondrial (EC 1.2.1.3) (ALDH class 2) (ALDH-E2) (ALDHI)	9.5992	9.3721	3.24575	1	0
Q16891	IMMT HMP MIC60 MINOS2 PIG4 PIG52	MICOS complex subunit MIC60 (Cell proliferation-inducing gene 4/52 protein) (Mitochondrial inner membrane protein) (Mitofilin) (p87/89)	13.161	5.5343	3.2246	1	0
O75127	PTCD1 KIAA0632	Pentatricopeptide repeat-containing protein 1, mitochondrial	14.896	3.5329	3.2039	1	0
Q5JRX3	PITRM1 KIAA1104 MP1 PREP	Presequence protease, mitochondrial (hPreP) (EC 3.4.24.-) (Pitrilysin metalloproteinase 1) (Metalloprotease 1) (hMP1)	6.44	11.668	3.17856	1	0
Q9BQ52	ELAC2 HPC2	Zinc phosphodiesterase ELAC protein 2 (EC 3.1.26.11) (ElaC homolog protein 2) (Heredity prostate cancer protein 2) (Ribonuclease Z 2) (RNase Z 2) (tRNA 3 endonuclease 2) (tRNase Z 2)	9.3696	8.6276	3.1697	1	0
Q9UII2	ATP5IF1 ATPI ATPIF1	ATPase inhibitor, mitochondrial (ATP synthase F1 subunit epsilon) (Inhibitor of F(1)F(o)-ATPase) (IF(1)) (IF1)	5.2017	12.699	3.16194	1	0
Q7L2E3	DHX30 DDX30 KIAA0890	ATP-dependent RNA helicase DHX30 (EC 3.6.4.13) (DEAH box protein 30)	7.7123	10.166	3.16014	1	0
O00165	HAX1 HS1BP1	HCLS1-associated protein X-1 (HS1-associating protein X-1) (HAX-1) (HS1-binding protein 1) (HSP1BP-1)	9.0927	8.5349	3.13976	0	0
Q7L8L6	FASTKD5 KIAA1792	FAST kinase domain-containing protein 5, mitochondrial	13.919	3.4658	3.11975	1	0
Q96GC5	MRPL48 CGI-118 HSPC290	39S ribosomal protein L48, mitochondrial (L48mt) (MRP-L48) (Mitochondrial large ribosomal subunit protein mL48)	8.3494	8.9755	3.11478	1	0
Q3ZCQ8	TIMM50 TIM50 PRO1512	Mitochondrial import inner membrane translocase subunit TIM50	11.999	5.1048	3.09624	1	0
P12236	SLC25A6 AAC3 ANT3 CDABP0051	ADP/ATP translocase 3 (ADP,ATP carrier protein 3) (ADP,ATP carrier protein, isoform T2) (ANT 2) (Adenine nucleotide translocator 3) (ANT 3) (Solute carrier family 25 member 6) [Cleaved into: ADP/ATP translocase 3, N-terminally processed]	9.688	7.2358	3.08098	1	0
P12532	CKMT1A CKMT; CKMT1B CKMT	Creatine kinase U-type, mitochondrial (EC 2.7.3.2) (Acidic-type mitochondrial creatine kinase) (Mia-CK) (Ubiquitous mitochondrial creatine kinase) (U-MtCK)	12.132	4.7638	3.07859	0	0
Q9NQ50	MRPL40 NLVCF URIM	39S ribosomal protein L40, mitochondrial (L40mt) (MRP-L40) (Mitochondrial large ribosomal subunit protein mL40) (Nuclear localization signal-containing protein deleted in velocardiofacial syndrome) (Up-regulated in metastasis)	7.9426	8.8212	3.06728	1	0
Q9UBX3	SLC25A10 DIC	Mitochondrial dicarboxylate carrier (Solute carrier family 25 member 10)	5.1393	11.41	3.0487	1	0
P56556	NDUFA6 LYRM6 NADHB14	NADH dehydrogenase [ubiquinone] 1 alpha subcomplex subunit 6 (Complex I-B14) (CI-B14) (LYR motif-containing protein 6) (NADH-ubiquinone oxidoreductase B14 subunit)	9.598	6.8842	3.04284	1	0
Q9UDW1	UQCR10 UCRC HSPC119	Cytochrome b-c1 complex subunit 9 (Complex III subunit 9) (Complex III subunit X) (Cytochrome c1 non-heme 7 kDa protein) (Ubiquinol-cytochrome c reductase complex 7.2 kDa protein)	10.322	6.1145	3.03883	1	0
P08574	CYC1	Cytochrome c1, heme protein, mitochondrial (EC 7.1.1.8) (Complex III subunit 4) (Complex III subunit IV) (Cytochrome b-c1 complex subunit 4) (Ubiquinol-cytochrome-c reductase complex cytochrome c1 subunit) (Cytochrome c-1)	9.5445	6.5414	3.00772	1	0
P34897	SHMT2	Serine hydroxymethyltransferase, mitochondrial (SHMT) (EC 2.1.2.1) (Glycine hydroxymethyltransferase) (Serine methylase)	7.8075	8.1265	2.99404	1	0
Q9NWS8	RMND1 C6orf96	Required for meiotic nuclear division protein 1 homolog	10.66	5.2713	2.99379	1	0
P36551	CPOX CPO CPX	Oxygen-dependent coproporphyrinogen-III oxidase, mitochondrial (COX) (Coprogen oxidase) (Coproporphyrinogenase) (EC 1.3.3.3)	5.2721	10.638	2.99187	1	0
P09001	MRPL3 MRL3 RPML3	39S ribosomal protein L3, mitochondrial (L3mt) (MRP-L3) (Mitochondrial large ribosomal subunit protein uL3m)	6.9536	8.7899	2.97668	1	0
P35613	BSG UNQ6505/PRO21383	Basigin (5F7) (Collagenase stimulatory factor) (Extracellular matrix metalloproteinase inducer) (EMMPRIN) (Hepatoma-associated antigen) (HAb18G) (Leukocyte activation antigen M6) (OK blood group antigen) (Tumor cell-derived collagenase stimulatory factor) (TCSF) (CD antigen CD147)	5.8775	9.8465	2.9749	0	0
Q6L8Q7	PDE12	2',5'-phosphodiesterase 12 (2'-PDE) (2-PDE) (EC 3.1.4.-) (Mitochondrial deadenylase) (EC 3.1.13.4)	12.149	3.484	2.96652	1	0
Q96QE5	TEFM C17orf42	Transcription elongation factor, mitochondrial	7.2912	8.2096	2.95427	1	0
O60783	MRPS14	28S ribosomal protein S14, mitochondrial (MRP-S14) (S14mt) (Mitochondrial small ribosomal subunit protein uS14m)	6.038	9.4309	2.9513	1	0
Q5JPH6	EARS2 KIAA1970	Probable glutamate--tRNA ligase, mitochondrial (EC 6.1.1.17) (Glutamyl-tRNA synthetase) (GluRS)	11.464	3.8533	2.93709	1	0
P21912	SDHB SDH SDH1	Succinate dehydrogenase [ubiquinone] iron-sulfur subunit, mitochondrial (EC 1.3.5.1) (Iron-sulfur subunit of complex II) (Ip)	9.5008	5.7579	2.93156	1	0
Q9H2W6	MRPL46 C15orf4 LIECG2	39S ribosomal protein L46, mitochondrial (L46mt) (MRP-L46) (Mitochondrial large ribosomal subunit protein mL46) (P2ECSL)	9.4974	5.6912	2.92492	1	0
Q9Y2Z4	YARS2 CGI-04	Tyrosine--tRNA ligase, mitochondrial (EC 6.1.1.1) (Tyrosyl-tRNA synthetase) (TyrRS)	9.4621	5.5427	2.90735	1	0
P05141	SLC25A5 AAC2 ANT2	ADP/ATP translocase 2 (ADP,ATP carrier protein 2) (ADP,ATP carrier protein, fibroblast isoform) (Adenine nucleotide translocator 2) (ANT 2) (Solute carrier family 25 member 5) [Cleaved into: ADP/ATP translocase 2, N-terminally processed]	8.7503	6.19	2.90114	1	0
P21796	VDAC1 VDAC	Voltage-dependent anion-selective channel protein 1 (VDAC-1) (hVDAC1) (Outer mitochondrial membrane protein porin 1) (Plasmalemmal porin) (Porin 31HL) (Porin 31HM)	7.4077	7.4815	2.89619	1	0
Q9Y3D7	PAM16 MAGMAS TIM16 TIMM16 CGI-136	Mitochondrial import inner membrane translocase subunit TIM16 (Mitochondria-associated granulocyte macrophage CSF-signaling molecule) (Presequence translocated-associated motor subunit PAM16)	10.31	4.1731	2.8563	1	0
P82675	MRPS5	28S ribosomal protein S5, mitochondrial (MRP-S5) (S5mt) (Mitochondrial small ribosomal subunit protein uS5m)	10.061	4.3658	2.85068	1	0
P11172	UMPS OK/SW-cl.21	Uridine 5'-monophosphate synthase (UMP synthase) [Includes: Orotate phosphoribosyltransferase (OPRT) (OPRTase) (EC 2.4.2.10); Orotidine 5'-phosphate decarboxylase (ODC) (EC 4.1.1.23) (OMPdecase)]	11.487	2.9198	2.84868	0	0
Q9NR28	DIABLO SMAC	Diablo homolog, mitochondrial (Direct IAP-binding protein with low pI) (Second mitochondria-derived activator of caspase) (Smac)	7.8096	6.405	2.8293	1	0
P28331	NDUFS1	NADH-ubiquinone oxidoreductase 75 kDa subunit, mitochondrial (EC 7.1.1.2) (Complex I-75kD) (CI-75kD)	6.6278	7.2886	2.79871	1	0
Q8N5N7	MRPL50	39S ribosomal protein L50, mitochondrial (L50mt) (MRP-L50) (Mitochondrial large ribosomal subunit protein mL50)	11.239	2.6233	2.79309	1	0
P00403	MT-CO2 COII COX2 COXII MTCO2	Cytochrome c oxidase subunit 2 (EC 7.1.1.9) (Cytochrome c oxidase polypeptide II)	7.8211	5.999	2.7887	1	0
P51649	ALDH5A1 SSADH	Succinate-semialdehyde dehydrogenase, mitochondrial (EC 1.2.1.24) (Aldehyde dehydrogenase family 5 member A1) (NAD(+)-dependent succinic semialdehyde dehydrogenase)	5.3928	8.3955	2.78537	1	0
P00390	GSR GLUR GRD1	Glutathione reductase, mitochondrial (GR) (GRase) (EC 1.8.1.7)	11.427	2.3055	2.77952	1	0
Q6UB28	METAP1D MAP1D	Methionine aminopeptidase 1D, mitochondrial (MAP 1D) (MetAP 1D) (EC 3.4.11.18) (Methionyl aminopeptidase type 1D, mitochondrial) (Peptidase M 1D)	11.452	2.1637	2.7672	1	0
Q02252	ALDH6A1 MMSDH	Methylmalonate-semialdehyde dehydrogenase [acylating], mitochondrial (MMSDH) (Malonate-semialdehyde dehydrogenase [acylating]) (EC 1.2.1.18) (EC 1.2.1.27) (Aldehyde dehydrogenase family 6 member A1)	6.5018	7.0176	2.75696	1	0
O75380	NDUFS6	NADH dehydrogenase [ubiquinone] iron-sulfur protein 6, mitochondrial (Complex I-13kD-A) (CI-13kD-A) (NADH-ubiquinone oxidoreductase 13 kDa-A subunit)	10.755	2.6557	2.74531	1	0
Q9H7Z7	PTGES2 C9orf15 PGES2	Prostaglandin E synthase 2 (EC 5.3.99.3) (Membrane-associated prostaglandin E synthase-2) (mPGE synthase-2) (Microsomal prostaglandin E synthase 2) (mPGES-2) (Prostaglandin-H(2) E-isomerase) [Cleaved into: Prostaglandin E synthase 2 truncated form]	7.1061	6.2572	2.7402	1	0
Q9BZE1	MRPL37 MRPL2 RPML2 HSPC235	39S ribosomal protein L37, mitochondrial (L37mt) (MRP-L37) (39S ribosomal protein L2, mitochondrial) (L2mt) (MRP-L2) (Mitochondrial large ribosomal subunit protein mL37)	9.0819	4.2775	2.73978	1	0
Q99798	ACO2	Aconitate hydratase, mitochondrial (Aconitase) (EC 4.2.1.3) (Citrate hydro-lyase)	5.9566	7.3596	2.73511	1	0
Q92665	MRPS31 IMOGN38	28S ribosomal protein S31, mitochondrial (MRP-S31) (S31mt) (Imogen 38) (Mitochondrial small ribosomal subunit protein mS31)	9.0114	4.2679	2.73111	1	0
Q5JTZ9	AARS2 AARSL KIAA1270	Alanine--tRNA ligase, mitochondrial (EC 6.1.1.7) (Alanyl-tRNA synthetase) (AlaRS)	5.7665	7.4579	2.72513	1	0
Q7KZN9	COX15	Cytochrome c oxidase assembly protein COX15 homolog	8.0773	5.122	2.72239	1	0
Q9GZT3	SLIRP C14orf156 DC23 DC50 PD04872	SRA stem-loop-interacting RNA-binding protein, mitochondrial	7.5928	5.4472	2.70487	1	0
P25705	ATP5F1A ATP5A ATP5A1 ATP5AL2 ATPM	ATP synthase subunit alpha, mitochondrial (ATP synthase F1 subunit alpha)	5.81	7.1989	2.70143	1	0
Q15118	PDK1 PDHK1	[Pyruvate dehydrogenase (acetyl-transferring)] kinase isozyme 1, mitochondrial (EC 2.7.11.2) (Pyruvate dehydrogenase kinase isoform 1) (PDH kinase 1)	6.5196	6.4728	2.6996	1	0
Q96GW9	MARS2	Methionine--tRNA ligase, mitochondrial (EC 6.1.1.10) (Methionyl-tRNA synthetase 2) (Mitochondrial methionyl-tRNA synthetase) (MtMetRS)	5.8255	7.1344	2.69598	1	0
Q9BQ69	MACROD1 LRP16	ADP-ribose glycohydrolase MACROD1 (MACRO domain-containing protein 1) (O-acetyl-ADP-ribose deacetylase MACROD1) (EC 3.1.1.106) (Protein LRP16) ([Protein ADP-ribosylaspartate] hydrolase MACROD1) (EC 3.2.2.-) ([Protein ADP-ribosylglutamate] hydrolase MACROD1) (EC 3.2.2.-)	6.3842	6.497	2.6872	1	0
Q9NVS2	MRPS18A	39S ribosomal protein S18a, mitochondrial (MRP-S18-a) (Mrps18a) (S18mt-a) (39S ribosomal protein S18-3, mitochondrial) (MRP-S18-3) (Mitochondrial large ribosomal subunit protein bS18a) (Mitochondrial large ribosomal subunit protein mL66)	7.5366	5.123	2.66216	1	0
Q9Y2R5	MRPS17 RPMS17 HSPC011	28S ribosomal protein S17, mitochondrial (MRP-S17) (S17mt) (Mitochondrial small ribosomal subunit protein uS17m)	8.0253	4.5874	2.65681	1	0
Q96ER9	CCDC51 MITOK	Mitochondrial potassium channel (MITOK) (Coiled-coil domain-containing protein 51)	6.5688	6.0427	2.65667	1	0
Q9NQZ5	STARD7 GTT1	StAR-related lipid transfer protein 7, mitochondrial (Gestational trophoblastic tumor protein 1) (START domain-containing protein 7) (StARD7)	6.4277	5.5934	2.5875	1	0
O00487	PSMD14 POH1	26S proteasome non-ATPase regulatory subunit 14 (EC 3.4.19.-) (26S proteasome regulatory subunit RPN11) (26S proteasome-associated PAD1 homolog 1)	7.4148	4.574	2.58362	0	0
Q9BQP7	MGME1 C20orf72 DDK1	Mitochondrial genome maintenance exonuclease 1 (EC 3.1.-.-)	2.6201	9.3293	2.57887	1	0
Q9BYD1	MRPL13	39S ribosomal protein L13, mitochondrial (L13mt) (MRP-L13) (Mitochondrial large ribosomal subunit protein uL13m)	6.1406	5.8001	2.57782	1	0
Q9Y2R9	MRPS7	28S ribosomal protein S7, mitochondrial (MRP-S7) (S7mt) (Mitochondrial small ribosomal subunit protein uS7m) (bMRP-27a) (bMRP27a)	7.9541	3.9677	2.57553	1	0
P82664	MRPS10 MSTP040	28S ribosomal protein S10, mitochondrial (MRP-S10) (S10mt) (Mitochondrial small ribosomal subunit protein uS10m)	6.8028	5.0649	2.56897	1	0
O43716	GATC 15E1.2	Glutamyl-tRNA(Gln) amidotransferase subunit C, mitochondrial (Glu-AdT subunit C) (EC 6.3.5.-) (Protein 15E1.2)	3.6097	8.2348	2.56615	1	0
Q6P1L8	MRPL14 MRPL32 RPML32	39S ribosomal protein L14, mitochondrial (L14mt) (MRP-L14) (39S ribosomal protein L32, mitochondrial) (L32mt) (MRP-L32) (Mitochondrial large ribosomal subunit protein uL14m)	9.9263	1.9173	2.56604	1	0
Q96C01	FAM136A	Protein FAM136A	4.6715	7.0763	2.55432	1	0
Q9HD33	MRPL47 NCM1 CGI-204	39S ribosomal protein L47, mitochondrial (L47mt) (MRP-L47) (Mitochondrial large ribosomal subunit protein uL29m) (Nasopharyngeal carcinoma metastasis-related protein 1)	7.5608	4.1676	2.55193	1	0
O75608	LYPLA1 APT1 LPL1	Acyl-protein thioesterase 1 (APT-1) (hAPT1) (EC 3.1.2.-) (Lysophospholipase 1) (Lysophospholipase I) (LPL-I) (LysoPLA I)	7.3894	4.3071	2.548	1	0
Q08257	CRYZ	Quinone oxidoreductase (EC 1.6.5.5) (NADPH:quinone reductase) (Zeta-crystallin)	5.6237	6.0165	2.54104	1	0
Q8NI60	COQ8A ADCK3 CABC1 PP265	Atypical kinase COQ8A, mitochondrial (EC 2.7.-.-) (Chaperone activity of bc1 complex-like) (Chaperone-ABC1-like) (Coenzyme Q protein 8A) (aarF domain-containing protein kinase 3)	6.5352	5.0809	2.53805	1	0
Q8IWL3	HSCB DNAJC20 HSC20	Iron-sulfur cluster co-chaperone protein HscB (DnaJ homolog subfamily C member 20) [Cleaved into: Iron-sulfur cluster co-chaperone protein HscB, cytoplasmic (C-HSC20); Iron-sulfur cluster co-chaperone protein HscB, mitochondrial]	6.0023	5.5714	2.53278	1	0
Q9H1K1	ISCU NIFUN	Iron-sulfur cluster assembly enzyme ISCU, mitochondrial (NifU-like N-terminal domain-containing protein) (NifU-like protein)	10.189	1.3793	2.5321	1	0
Q9Y263	PLAA PLAP	Phospholipase A-2-activating protein (PLA2P) (PLAP)	8.3423	3.2155	2.53079	0	0
O43615	TIMM44 MIMT44 TIM44	Mitochondrial import inner membrane translocase subunit TIM44	5.0062	6.5437	2.52981	1	0
Q96I51	RCC1L WBSCR16	RCC1-like G exchanging factor-like protein (RCC1-like) (Williams-Beuren syndrome chromosomal region 16 protein)	6.7086	4.8411	2.52978	1	0
Q9UHQ9	CYB5R1 NQO3A2 UNQ3049/PRO9865	NADH-cytochrome b5 reductase 1 (b5R.1) (EC 1.6.2.2) (Humb5R2) (NAD(P)H:quinone oxidoreductase type 3 polypeptide A2)	6.871	4.6618	2.52767	0	0
Q7Z7H8	MRPL10 MRPL8 RPML8	39S ribosomal protein L10, mitochondrial (L10mt) (MRP-L10) (39S ribosomal protein L8, mitochondrial) (L8mt) (MRP-L8) (Mitochondrial large ribosomal subunit protein uL10m)	5.3472	6.0897	2.51562	1	0
Q9P032	NDUFAF4 C6orf66 HRPAP20 HSPC125 My013	NADH dehydrogenase [ubiquinone] 1 alpha subcomplex assembly factor 4 (Hormone-regulated proliferation-associated protein of 20 kDa)	4.5144	6.8891	2.5114	1	0
Q9NYJ1	COA4 CHCHD8 E2IG2	Cytochrome c oxidase assembly factor 4 homolog, mitochondrial (Coiled-coil-helix-coiled-coil-helix domain-containing protein 8) (E2-induced gene 2 protein)	4.3631	6.9925	2.50533	1	0
P13196	ALAS1 ALAS3 ALASH OK/SW-cl.121	5-aminolevulinate synthase, nonspecific, mitochondrial (ALAS-H) (EC 2.3.1.37) (5-aminolevulinic acid synthase 1) (Delta-ALA synthase 1) (Delta-aminolevulinate synthase 1)	5.6468	5.6913	2.50311	1	0
Q9Y3D3	MRPS16 RPMS16 CGI-132	28S ribosomal protein S16, mitochondrial (MRP-S16) (S16mt) (Mitochondrial small ribosomal subunit protein bS16m)	6.377	4.9391	2.5003	1	0
P48047	ATP5PO ATP5O ATPO	ATP synthase subunit O, mitochondrial (ATP synthase peripheral stalk subunit OSCP) (Oligomycin sensitivity conferral protein) (OSCP)	4.927	6.3821	2.49941	1	0
P46020	PHKA1 PHKA	Phosphorylase b kinase regulatory subunit alpha, skeletal muscle isoform (Phosphorylase kinase alpha M subunit)	10.226	1.02	2.49134	0	0
Q6DKK2	TTC19	Tetratricopeptide repeat protein 19, mitochondrial (TPR repeat protein 19)	6.8241	4.4047	2.48913	1	0
O14561	NDUFAB1	Acyl carrier protein, mitochondrial (ACP) (CI-SDAP) (NADH-ubiquinone oxidoreductase 9.6 kDa subunit)	5.4183	5.7925	2.48682	1	0
Q9Y606	PUS1 PP8985	tRNA pseudouridine synthase A (EC 5.4.99.12) (tRNA pseudouridine(38-40) synthase) (tRNA pseudouridylate synthase I) (tRNA-uridine isomerase I)	2.7257	8.4804	2.48621	1	0
Q96BR5	COA7 C1orf163 RESA1 SELRC1	Cytochrome c oxidase assembly factor 7 (Beta-lactamase hcp-like protein) (Respiratory chain assembly factor 1) (Sel1 repeat-containing protein 1)	4.891	6.2757	2.48113	1	0
Q86YH6	PDSS2 C6orf210 DLP1	All trans-polyprenyl-diphosphate synthase PDSS2 (All-trans-decaprenyl-diphosphate synthase subunit 2) (EC 2.5.1.91) (Candidate tumor suppressor protein) (Decaprenyl pyrophosphate synthase subunit 2) (Decaprenyl-diphosphate synthase subunit 2) (Solanesyl-diphosphate synthase subunit 2)	2.7899	8.2428	2.46371	1	0
O43819	SCO2	Protein SCO2 homolog, mitochondrial	5.1023	5.878	2.45685	1	0
Q9Y2Z9	COQ6 CGI-10	Ubiquinone biosynthesis monooxygenase COQ6, mitochondrial (EC 1.14.13.-) (Coenzyme Q10 monooxygenase 6)	6.8353	4.1273	2.45452	1	0
O43707	ACTN4	Alpha-actinin-4 (Non-muscle alpha-actinin 4)	5.6679	5.1939	2.44119	0	0
P36957	DLST DLTS	Dihydrolipoyllysine-residue succinyltransferase component of 2-oxoglutarate dehydrogenase complex, mitochondrial (EC 2.3.1.61) (2-oxoglutarate dehydrogenase complex component E2) (OGDC-E2) (Dihydrolipoamide succinyltransferase component of 2-oxoglutarate dehydrogenase complex) (E2K)	4.6654	6.1593	2.43626	1	0
Q9P0M9	MRPL27 HSPC250	39S ribosomal protein L27, mitochondrial (L27mt) (MRP-L27) (Mitochondrial large ribosomal subunit protein bL27m)	7.1807	3.5941	2.42959	1	0
P51398	DAP3 MRPS29	28S ribosomal protein S29, mitochondrial (MRP-S29) (S29mt) (Death-associated protein 3) (DAP-3) (Ionizing radiation resistance conferring protein) (Mitochondrial small ribosomal subunit protein mS29)	5.102	5.6135	2.42163	1	0
Q9NUJ1	ABHD10	Palmitoyl-protein thioesterase ABHD10, mitochondrial (EC 3.1.2.22) (Acyl-protein thioesterase ABHD10) (Alpha/beta hydrolase domain-containing protein 10) (Abhydrolase domain-containing protein 10) (Mycophenolic acid acyl-glucuronide esterase, mitochondrial) (EC 3.1.1.93)	7.8736	2.8219	2.41893	1	0
Q13423	NNT	NAD(P) transhydrogenase, mitochondrial (EC 7.1.1.1) (Nicotinamide nucleotide transhydrogenase) (Pyridine nucleotide transhydrogenase)	4.812	5.8746	2.41773	1	0
Q969Y2	GTPBP3 MTGP1	tRNA modification GTPase GTPBP3, mitochondrial (GTP-binding protein 3) (Mitochondrial GTP-binding protein 1)	5.8411	4.7562	2.40562	1	0
Q8TAA5	GRPEL2	GrpE protein homolog 2, mitochondrial (Mt-GrpE#2)	6.2903	4.1519	2.38435	1	0
Q8N183	NDUFAF2 NDUFA12L	NADH dehydrogenase [ubiquinone] 1 alpha subcomplex assembly factor 2 (B17.2-like) (B17.2L) (Mimitin) (Myc-induced mitochondrial protein) (MMTN) (NDUFA12-like protein)	4.6126	5.7657	2.3755	1	0
Q13405	MRPL49 C11orf4 NOF1 OK/SW-cl.67	39S ribosomal protein L49, mitochondrial (L49mt) (MRP-L49) (Mitochondrial large ribosomal subunit protein mL49) (Neighbor of FAU) (NOF) (Protein NOF1)	5.0365	5.3333	2.37432	1	0
O00746	NME4 NM23D	Nucleoside diphosphate kinase, mitochondrial (NDK) (NDP kinase, mitochondrial) (EC 2.7.4.6) (Nucleoside diphosphate kinase D) (NDPKD) (nm23-H4)	7.5495	2.7691	2.36718	1	0
Q7L0Y3	TRMT10C MRPP1 RG9MTD1	tRNA methyltransferase 10 homolog C (HBV pre-S2 trans-regulated protein 2) (Mitochondrial ribonuclease P protein 1) (Mitochondrial RNase P protein 1) (RNA (guanine-9-)-methyltransferase domain-containing protein 1) (Renal carcinoma antigen NY-REN-49) (mRNA methyladenosine-N(1)-methyltransferase) (EC 2.1.1.-) (tRNA (adenine(9)-N(1))-methyltransferase) (EC 2.1.1.218) (tRNA (guanine(9)-N(1))-methylt…	5.7073	4.5777	2.36247	1	0
Q9Y5J9	TIMM8B DDP2 DDPL TIM8B	Mitochondrial import inner membrane translocase subunit Tim8 B (DDP-like protein) (Deafness dystonia protein 2)	6.0777	4.1344	2.35221	1	0
Q9H845	ACAD9	Complex I assembly factor ACAD9, mitochondrial (Acyl-CoA dehydrogenase family member 9) (ACAD-9) (EC 1.3.8.-)	4.2601	5.9492	2.35181	1	0
Q9NNW7	TXNRD2 KIAA1652 TRXR2	Thioredoxin reductase 2, mitochondrial (EC 1.8.1.9) (Selenoprotein Z) (SelZ) (TR-beta) (Thioredoxin reductase TR3)	5.2577	4.8843	2.34227	1	0
Q9UFN0	NIPSNAP3A NIPSNAP4 HSPC299	Protein NipSnap homolog 3A (NipSnap3A) (Protein NipSnap homolog 4) (NipSnap4) (Target for Salmonella secreted protein C) (TassC)	5.8217	4.2969	2.33894	1	0
Q9H7H0	METTL17 METT11D1	Methyltransferase-like protein 17, mitochondrial (EC 2.1.1.-) (False p73 target gene protein) (Methyltransferase 11 domain-containing protein 1) (Protein RSM22 homolog, mitochondrial)	3.9706	6.1356	2.33717	1	0
Q15070	OXA1L	Mitochondrial inner membrane protein OXA1L (Hsa) (OXA1Hs) (Oxidase assembly 1-like protein) (OXA1-like protein)	3.0834	6.8591	2.31361	1	0
P82912	MRPS11 RPMS11 HCC2	28S ribosomal protein S11, mitochondrial (MRP-S11) (S11mt) (Cervical cancer proto-oncogene 2 protein) (HCC-2) (Mitochondrial small ribosomal subunit protein uS11m)	3.2074	6.6567	2.30219	1	0
O95563	MPC2 BRP44	Mitochondrial pyruvate carrier 2 (Brain protein 44)	5.3346	4.5232	2.30127	1	0
Q9H857	NT5DC2	5'-nucleotidase domain-containing protein 2 (EC 3.1.3.-)	5.2842	4.5612	2.29945	1	0
Q9BYC9	MRPL20	39S ribosomal protein L20, mitochondrial (L20mt) (MRP-L20) (Mitochondrial large ribosomal subunit protein bL20m)	3.9788	5.8209	2.29274	1	0
O94826	TOMM70 KIAA0719 TOM70 TOMM70A	Mitochondrial import receptor subunit TOM70 (Mitochondrial precursor proteins import receptor) (Translocase of outer membrane 70 kDa subunit) (Translocase of outer mitochondrial membrane protein 70)	3.761	5.9665	2.28207	1	0
P30038	ALDH4A1 ALDH4 P5CDH	Delta-1-pyrroline-5-carboxylate dehydrogenase, mitochondrial (P5C dehydrogenase) (EC 1.2.1.88) (Aldehyde dehydrogenase family 4 member A1) (L-glutamate gamma-semialdehyde dehydrogenase)	6.7117	2.9635	2.27429	1	0
Q9H0U6	MRPL18 HSPC071	39S ribosomal protein L18, mitochondrial (L18mt) (MRP-L18) (Mitochondrial large ribosomal subunit protein uL18m)	5.9875	3.6279	2.26535	1	0
Q8N0V3	RBFA C18orf22	Putative ribosome-binding factor A, mitochondrial	5.1045	4.477	2.26025	1	0
Q96EH3	MALSU1 C7orf30	Mitochondrial assembly of ribosomal large subunit protein 1	3.3458	6.2046	2.25556	1	0
Q9NVA1	UQCC1 BZFB C20orf44 UQCC	Ubiquinol-cytochrome-c reductase complex assembly factor 1 (Basic FGF-repressed Zic-binding protein) (bFGF-repressed Zic-binding protein) (bFZb) (Ubiquinol-cytochrome c reductase complex chaperone CBP3 homolog)	5.8039	3.7196	2.25149	1	0
P07237	P4HB ERBA2L PDI PDIA1 PO4DB	Protein disulfide-isomerase (PDI) (EC 5.3.4.1) (Cellular thyroid hormone-binding protein) (Prolyl 4-hydroxylase subunit beta) (p55)	5.7108	3.7523	2.24231	0	0
Q9Y2B0	CNPY2 MSAP TMEM4 ZSIG9 UNQ1943/PRO4426	Protein canopy homolog 2 (MIR-interacting saposin-like protein) (Putative secreted protein Zsig9) (Transmembrane protein 4)	5.8186	3.6357	2.24097	0	0
Q8IXI1	RHOT2 ARHT2 C16orf39	Mitochondrial Rho GTPase 2 (MIRO-2) (hMiro-2) (EC 3.6.5.-) (Ras homolog gene family member T2)	5.629	3.8216	2.24041	1	0
Q9BSH5	HDHD3 C9orf158	Haloacid dehalogenase-like hydrolase domain-containing protein 3	4.8177	4.5747	2.23149	1	0
P42126	ECI1 DCI	Enoyl-CoA delta isomerase 1, mitochondrial (EC 5.3.3.8) (3,2-trans-enoyl-CoA isomerase) (Delta(3),Delta(2)-enoyl-CoA isomerase) (D3,D2-enoyl-CoA isomerase) (Dodecenoyl-CoA isomerase)	5.8556	3.5246	2.22962	1	0
P26440	IVD	Isovaleryl-CoA dehydrogenase, mitochondrial (IVD) (EC 1.3.8.4) (Butyryl-CoA dehydrogenase) (EC 1.3.8.1)	4.626	4.7451	2.22822	1	0
Q5T440	IBA57 C1orf69	Putative transferase CAF17, mitochondrial (EC 2.1.-.-) (Iron-sulfur cluster assembly factor homolog)	4.5237	4.8404	2.22714	1	0
Q9H5Q4	TFB2M NS5ATP5	Dimethyladenosine transferase 2, mitochondrial (EC 2.1.1.-) (Hepatitis C virus NS5A-transactivated protein 5) (HCV NS5A-transactivated protein 5) (Mitochondrial 12S rRNA dimethylase 2) (Mitochondrial transcription factor B2) (h-mtTFB) (h-mtTFB2) (hTFB2M) (mtTFB2) (S-adenosylmethionine-6-N', N'-adenosyl(rRNA) dimethyltransferase 2)	4.98	4.358	2.22311	1	0
Q96D53	COQ8B ADCK4	Atypical kinase COQ8B, mitochondrial (EC 2.7.-.-) (AarF domain-containing protein kinase 4) (Coenzyme Q protein 8B)	2.7112	6.5751	2.2151	1	0
O75616	ERAL1 HERA	GTPase Era, mitochondrial (H-ERA) (hERA) (Conserved ERA-like GTPase) (CEGA) (ERA-W) (ERA-like protein 1)	4.1949	5.0549	2.20942	1	0
P55809	OXCT1 OXCT SCOT	Succinyl-CoA:3-ketoacid coenzyme A transferase 1, mitochondrial (EC 2.8.3.5) (3-oxoacid CoA-transferase 1) (Somatic-type succinyl-CoA:3-oxoacid CoA-transferase) (SCOT-s)	5.4059	3.8254	2.20653	1	0
Q14197	MRPL58 DS1 ICT1	Peptidyl-tRNA hydrolase ICT1, mitochondrial (EC 3.1.1.29) (39S ribosomal protein L58, mitochondrial) (MRP-L58) (Digestion substraction 1) (DS-1) (Immature colon carcinoma transcript 1 protein) (Mitochondrial large ribosomal subunit protein mL62)	4.6352	4.5586	2.20066	1	0
Q02127	DHODH	Dihydroorotate dehydrogenase (quinone), mitochondrial (DHOdehase) (EC 1.3.5.2) (Dihydroorotate oxidase)	3.2707	5.9184	2.19992	1	0
P54819	AK2 ADK2	Adenylate kinase 2, mitochondrial (AK 2) (EC 2.7.4.3) (ATP-AMP transphosphorylase 2) (ATP:AMP phosphotransferase) (Adenylate monophosphate kinase) [Cleaved into: Adenylate kinase 2, mitochondrial, N-terminally processed]	4.0718	5.1021	2.19754	1	0
P52815	MRPL12 MRPL7 RPML12	39S ribosomal protein L12, mitochondrial (L12mt) (MRP-L12) (5c5-2) (Mitochondrial large ribosomal subunit protein bL12m)	4.7004	4.4727	2.19741	1	0
Q9Y6H1	CHCHD2 C7orf17 AAG10	Coiled-coil-helix-coiled-coil-helix domain-containing protein 2 (Aging-associated gene 10 protein) (HCV NS2 trans-regulated protein) (NS2TP)	4.0639	5.1033	2.19648	1	0
Q92947	GCDH	Glutaryl-CoA dehydrogenase, mitochondrial (GCD) (EC 1.3.8.6)	5.5639	3.6014	2.19618	1	0
Q96HP4	OXNAD1	Oxidoreductase NAD-binding domain-containing protein 1 (EC 1.-.-.-)	5.535	3.5965	2.19085	1	0
Q8NFV4	ABHD11 WBSCR21 PP1226	Protein ABHD11 (EC 3.-.-.-) (Alpha/beta hydrolase domain-containing protein 11) (Abhydrolase domain-containing protein 11) (Williams-Beuren syndrome chromosomal region 21 protein)	5.3109	3.7986	2.18737	1	0
Q8NFF5	FLAD1 PP591	FAD synthase (EC 2.7.7.2) (FAD pyrophosphorylase) (FMN adenylyltransferase) (Flavin adenine dinucleotide synthase) [Includes: Molybdenum cofactor biosynthesis protein-like region; FAD synthase region]	4.4552	4.6387	2.1849	1	0
A8MXV4	NUDT19	Nucleoside diphosphate-linked moiety X motif 19 (Nudix motif 19) (EC 3.6.1.-)	3.9747	5.1117	2.18371	1	0
P12694	BCKDHA	2-oxoisovalerate dehydrogenase subunit alpha, mitochondrial (EC 1.2.4.4) (Branched-chain alpha-keto acid dehydrogenase E1 component alpha chain) (BCKDE1A) (BCKDH E1-alpha)	4.2267	4.8561	2.18314	1	0
Q9Y276	BCS1L BCS1	Mitochondrial chaperone BCS1 (h-BCS1) (BCS1-like protein)	3.8016	5.2791	2.1828	1	0
Q14697	GANAB G2AN KIAA0088	Neutral alpha-glucosidase AB (EC 3.2.1.207) (Alpha-glucosidase 2) (Glucosidase II subunit alpha)	4.5614	4.5133	2.18185	0	0
P30049	ATP5F1D ATP5D	ATP synthase subunit delta, mitochondrial (ATP synthase F1 subunit delta) (F-ATPase delta subunit)	4.0607	5.0093	2.1811	1	0
Q9BPW8	NIPSNAP1	Protein NipSnap homolog 1 (NipSnap1)	5.6997	3.3155	2.17236	1	0
Q9Y3D9	MRPS23 CGI-138 HSPC329	28S ribosomal protein S23, mitochondrial (MRP-S23) (S23mt) (Mitochondrial small ribosomal subunit protein mS23)	4.4297	4.5773	2.17105	1	0
P31327	CPS1	Carbamoyl-phosphate synthase [ammonia], mitochondrial (EC 6.3.4.16) (Carbamoyl-phosphate synthetase I) (CPSase I)	5.3106	3.6509	2.16374	1	0
O75879	GATB PET112 PET112L HSPC199	Glutamyl-tRNA(Gln) amidotransferase subunit B, mitochondrial (Glu-AdT subunit B) (EC 6.3.5.-) (Cytochrome c oxidase assembly factor PET112 homolog)	4.4948	4.4588	2.16247	1	0
P36542	ATP5F1C ATP5C ATP5C1 ATP5CL1	ATP synthase subunit gamma, mitochondrial (ATP synthase F1 subunit gamma) (F-ATPase gamma subunit)	4.7572	4.1797	2.15977	1	0
Q6NUK1	SLC25A24 APC1 MCSC1 SCAMC1	Calcium-binding mitochondrial carrier protein SCaMC-1 (Mitochondrial ATP-Mg/Pi carrier protein 1) (Mitochondrial Ca(2+)-dependent solute carrier protein 1) (Small calcium-binding mitochondrial carrier protein 1) (Solute carrier family 25 member 24)	3.8403	5.0863	2.15811	1	0
O96005	CLPTM1	Cleft lip and palate transmembrane protein 1	3.2211	5.6955	2.15649	0	0
Q9UGM6	WARS2	Tryptophan--tRNA ligase, mitochondrial (EC 6.1.1.2) ((Mt)TrpRS) (Tryptophanyl-tRNA synthetase) (TrpRS)	4.6419	4.2698	2.1557	1	0
P25325	MPST TST2	3-mercaptopyruvate sulfurtransferase (MST) (EC 2.8.1.2)	5.542	3.357	2.15364	1	0
Q8NC60	NOA1 C4orf14	Nitric oxide-associated protein 1	5.0982	3.7926	2.15231	1	0
O00411	POLRMT	DNA-directed RNA polymerase, mitochondrial (MtRPOL) (EC 2.7.7.6)	4.81	4.0374	2.14525	1	0
P49419	ALDH7A1 ATQ1	Alpha-aminoadipic semialdehyde dehydrogenase (Alpha-AASA dehydrogenase) (EC 1.2.1.31) (Aldehyde dehydrogenase family 7 member A1) (EC 1.2.1.3) (Antiquitin-1) (Betaine aldehyde dehydrogenase) (EC 1.2.1.8) (Delta1-piperideine-6-carboxylate dehydrogenase) (P6c dehydrogenase)	3.8141	5.0288	2.14452	1	0
Q96IX5	ATP5MK ATP5MD DAPIT HCVFTP2 USMG5 PD04912	ATP synthase membrane subunit K, mitochondrial (ATP synthase membrane subunit DAPIT, mitochondrial) (Diabetes-associated protein in insulin-sensitive tissues) (HCV F-transactivated protein 2) (Up-regulated during skeletal muscle growth protein 5)	5.587	3.2478	2.1432	1	0
Q9NUB1	ACSS1 ACAS2L KIAA1846	Acetyl-coenzyme A synthetase 2-like, mitochondrial (EC 6.2.1.1) (Acetate--CoA ligase 2) (Acetyl-CoA synthetase 2) (AceCS2) (Acyl-CoA synthetase short-chain family member 1) (Propionate--CoA ligase) (EC 6.2.1.17)	3.9157	4.8843	2.1375	1	0
Q7L3T8	PARS2	Probable proline--tRNA ligase, mitochondrial (EC 6.1.1.15) (Prolyl-tRNA synthetase) (ProRS)	5.177	3.616	2.13636	1	0
Q96EL3	MRPL53	39S ribosomal protein L53, mitochondrial (L53mt) (MRP-L53) (Mitochondrial large ribosomal subunit protein mL53)	4.4562	4.333	2.13573	1	0
Q96A35	MRPL24	39S ribosomal protein L24, mitochondrial (L24mt) (MRP-L24) (Mitochondrial large ribosomal subunit protein uL24m)	5.1634	3.6113	2.13335	1	0
Q9UIJ7	AK3 AK3L1 AK6 AKL3L	GTP:AMP phosphotransferase AK3, mitochondrial (EC 2.7.4.10) (Adenylate kinase 3) (AK 3) (Adenylate kinase 3 alpha-like 1)	3.6576	5.0928	2.12935	1	0
O95139	NDUFB6	NADH dehydrogenase [ubiquinone] 1 beta subcomplex subunit 6 (Complex I-B17) (CI-B17) (NADH-ubiquinone oxidoreductase B17 subunit)	4.7421	3.9784	2.12441	1	0
Q96CM8	ACSF2 UNQ493/PRO1009	Medium-chain acyl-CoA ligase ACSF2, mitochondrial (EC 6.2.1.2)	4.3124	4.3783	2.11947	1	0
P80303	NUCB2 NEFA	Nucleobindin-2 (DNA-binding protein NEFA) (Epididymis secretory protein Li 109) (Gastric cancer antigen Zg4) (Prepronesfatin) [Cleaved into: Nesfatin-1]	4.1813	4.4828	2.11505	0	0
Q9H2U2	PPA2 HSPC124	Inorganic pyrophosphatase 2, mitochondrial (EC 3.6.1.1) (Pyrophosphatase SID6-306) (Pyrophosphate phospho-hydrolase 2) (PPase 2)	4.557	4.0942	2.1129	1	0
Q9UBQ7	GRHPR GLXR MSTP035	Glyoxylate reductase/hydroxypyruvate reductase (EC 1.1.1.79) (EC 1.1.1.81)	4.1318	4.4989	2.10948	1	0
O14925	TIMM23 TIM23	Mitochondrial import inner membrane translocase subunit Tim23	5.581	3.0362	2.10722	1	0
Q99797	MIPEP MIP	Mitochondrial intermediate peptidase (MIP) (EC 3.4.24.59)	4.7046	3.9006	2.10521	1	0
Q9BY67	CADM1 IGSF4 IGSF4A NECL2 SYNCAM TSLC1	Cell adhesion molecule 1 (Immunoglobulin superfamily member 4) (IgSF4) (Nectin-like protein 2) (NECL-2) (Spermatogenic immunoglobulin superfamily) (SgIgSF) (Synaptic cell adhesion molecule) (SynCAM) (Tumor suppressor in lung cancer 1) (TSLC-1)	4.3863	4.2016	2.10231	0	1
P42765	ACAA2	3-ketoacyl-CoA thiolase, mitochondrial (EC 2.3.1.16) (Acetyl-CoA acetyltransferase) (EC 2.3.1.9) (Acetyl-CoA acyltransferase) (Acyl-CoA hydrolase, mitochondrial) (EC 3.1.2.-) (EC 3.1.2.1) (EC 3.1.2.2) (Beta-ketothiolase) (Mitochondrial 3-oxoacyl-CoA thiolase) (T1)	5.9475	2.6304	2.10062	1	0
P13051	UNG DGU UNG1 UNG15	Uracil-DNA glycosylase (UDG) (EC 3.2.2.27)	3.0593	5.5102	2.09921	1	0
P30405	PPIF CYP3	Peptidyl-prolyl cis-trans isomerase F, mitochondrial (PPIase F) (EC 5.2.1.8) (Cyclophilin D) (CyP-D) (CypD) (Cyclophilin F) (Mitochondrial cyclophilin) (CyP-M) (Rotamase F)	3.1005	5.4666	2.09881	1	0
O75027	ABCB7 ABC7	ATP-binding cassette sub-family B member 7, mitochondrial (ATP-binding cassette transporter 7) (ABC transporter 7 protein)	4.3039	4.2597	2.09822	1	0
Q7Z2W9	MRPL21	39S ribosomal protein L21, mitochondrial (L21mt) (MRP-L21) (Mitochondrial large ribosomal subunit protein bL21m)	6.4449	2.0901	2.09339	1	0
P35222	CTNNB1 CTNNB OK/SW-cl.35 PRO2286	Catenin beta-1 (Beta-catenin)	4.6147	3.8984	2.08968	0	0
P54709	ATP1B3	Sodium/potassium-transporting ATPase subunit beta-3 (Sodium/potassium-dependent ATPase subunit beta-3) (ATPB-3) (CD antigen CD298)	4.5327	3.9649	2.08706	0	0
P49748	ACADVL VLCAD	Very long-chain specific acyl-CoA dehydrogenase, mitochondrial (VLCAD) (EC 1.3.8.9)	4.303	4.1923	2.08666	1	0
Q9NYY8	FASTKD2 KIAA0971	FAST kinase domain-containing protein 2, mitochondrial	4.0977	4.3883	2.08508	1	0
Q8N442	GUF1	Translation factor GUF1, mitochondrial (EC 3.6.5.-) (Elongation factor 4 homolog) (EF-4) (GTPase GUF1) (Ribosomal back-translocase)	5.4535	3.0309	2.08481	1	0
Q16774	GUK1 GMK GMPK	Guanylate kinase (EC 2.7.4.8) (GMP kinase) (Guanylate kinase 1)	3.6053	4.8473	2.0794	1	0
Q9BYD6	MRPL1 BM-022	39S ribosomal protein L1, mitochondrial (L1mt) (MRP-L1) (Mitochondrial large ribosomal subunit protein uL1m)	5.3087	3.1424	2.07914	1	0
P53985	SLC16A1 MCT1	Monocarboxylate transporter 1 (MCT 1) (Solute carrier family 16 member 1)	5.171	3.2769	2.07859	0	0
P49257	LMAN1 ERGIC53 F5F8D	Protein ERGIC-53 (ER-Golgi intermediate compartment 53 kDa protein) (Gp58) (Intracellular mannose-specific lectin MR60) (Lectin mannose-binding 1)	4.6246	3.7822	2.07156	0	0
P55084	HADHB MSTP029	Trifunctional enzyme subunit beta, mitochondrial (TP-beta) [Includes: 3-ketoacyl-CoA thiolase (EC 2.3.1.155) (EC 2.3.1.16) (Acetyl-CoA acyltransferase) (Beta-ketothiolase)]	3.9004	4.4974	2.07001	1	0
O43674	NDUFB5	NADH dehydrogenase [ubiquinone] 1 beta subcomplex subunit 5, mitochondrial (Complex I-SGDH) (CI-SGDH) (NADH-ubiquinone oxidoreductase SGDH subunit)	5.4194	2.9649	2.06769	1	0
Q9BYN8	MRPS26 C20orf193 RPMS13	28S ribosomal protein S26, mitochondrial (MRP-S26) (S26mt) (28S ribosomal protein S13, mitochondrial) (MRP-S13) (S13mt) (Mitochondrial small ribosomal subunit protein mS26)	4.6174	3.76	2.0665	1	0
O75746	SLC25A12 ARALAR1	Calcium-binding mitochondrial carrier protein Aralar1 (Mitochondrial aspartate glutamate carrier 1) (Solute carrier family 25 member 12)	5.038	3.3392	2.06647	1	0
O14521	SDHD SDH4	Succinate dehydrogenase [ubiquinone] cytochrome b small subunit, mitochondrial (CybS) (CII-4) (QPs3) (Succinate dehydrogenase complex subunit D) (Succinate-ubiquinone oxidoreductase cytochrome b small subunit) (Succinate-ubiquinone reductase membrane anchor subunit)	2.6157	5.7611	2.0664	1	0
Q8N5M1	ATPAF2 ATP12 LP3663	ATP synthase mitochondrial F1 complex assembly factor 2 (ATP12 homolog)	4.6756	3.6883	2.06418	1	0
Q8WW59	SPRYD4	SPRY domain-containing protein 4	5.1572	3.1943	2.06204	1	0
P47985	UQCRFS1	Cytochrome b-c1 complex subunit Rieske, mitochondrial (EC 7.1.1.8) (Complex III subunit 5) (Cytochrome b-c1 complex subunit 5) (Rieske iron-sulfur protein) (RISP) (Rieske protein UQCRFS1) (Ubiquinol-cytochrome c reductase iron-sulfur subunit) [Cleaved into: Cytochrome b-c1 complex subunit 9 (Su9) (Subunit 9) (8 kDa subunit 9) (Complex III subunit IX) (Cytochrome b-c1 complex subunit 11) (UQCRFS1 …	4.5599	3.7617	2.05686	1	0
Q4G176	ACSF3 PSEC0197	Malonate--CoA ligase ACSF3, mitochondrial (EC 6.2.1.n3) (Acyl-CoA synthetase family member 3)	3.833	4.486	2.05641	1	0
Q15907	RAB11B YPT3	Ras-related protein Rab-11B (GTP-binding protein YPT3)	3.6478	4.6308	2.04939	0	0
Q9BXW7	HDHD5 CECR5	Haloacid dehalogenase-like hydrolase domain-containing 5 (Cat eye syndrome critical region protein 5)	3.4763	4.7995	2.0489	1	0
Q9UG56	PISD	Phosphatidylserine decarboxylase proenzyme, mitochondrial (EC 4.1.1.65) [Cleaved into: Phosphatidylserine decarboxylase beta chain; Phosphatidylserine decarboxylase alpha chain]	3.296	4.9711	2.04738	1	0
Q9HA92	RSAD1	Radical S-adenosyl methionine domain-containing protein 1, mitochondrial (Putative heme chaperone)	5.6173	2.6497	2.04736	1	0
Q7Z4W1	DCXR SDR20C1	L-xylulose reductase (XR) (EC 1.1.1.10) (Carbonyl reductase II) (Dicarbonyl/L-xylulose reductase) (Kidney dicarbonyl reductase) (kiDCR) (Short chain dehydrogenase/reductase family 20C member 1) (Sperm surface protein P34H)	4.7616	3.4671	2.04066	1	0
O60313	OPA1 KIAA0567	Dynamin-like 120 kDa protein, mitochondrial (EC 3.6.5.5) (Optic atrophy protein 1) [Cleaved into: Dynamin-like 120 kDa protein, form S1]	3.5776	4.6142	2.03418	1	0
Q00325	SLC25A3 PHC OK/SW-cl.48	Phosphate carrier protein, mitochondrial (Phosphate transport protein) (PTP) (Solute carrier family 25 member 3)	4.5377	3.6478	2.03307	1	0
P51553	IDH3G	Isocitrate dehydrogenase [NAD] subunit gamma, mitochondrial (Isocitric dehydrogenase subunit gamma) (NAD(+)-specific ICDH subunit gamma)	2.9469	5.2112	2.02823	1	0
Q9H936	SLC25A22 GC1	Mitochondrial glutamate carrier 1 (GC-1) (Glutamate/H(+) symporter 1) (Solute carrier family 25 member 22)	3.7227	4.4173	2.02503	1	0
O75306	NDUFS2	NADH dehydrogenase [ubiquinone] iron-sulfur protein 2, mitochondrial (EC 7.1.1.2) (Complex I-49kD) (CI-49kD) (NADH-ubiquinone oxidoreductase 49 kDa subunit)	4.4044	3.7231	2.02281	1	0
Q96I59	NARS2	Probable asparagine--tRNA ligase, mitochondrial (EC 6.1.1.22) (Asparaginyl-tRNA synthetase) (AsnRS)	4.0652	4.0264	2.01643	1	0
Q8NBU5	ATAD1 FNP001	Outer mitochondrial transmembrane helix translocase (EC 7.4.2.-) (ATPase family AAA domain-containing protein 1) (hATAD1) (Thorase)	4.5366	3.544	2.01446	1	0
Q9NP81	SARS2 SARSM	Serine--tRNA ligase, mitochondrial (EC 6.1.1.11) (SerRSmt) (Seryl-tRNA synthetase) (SerRS) (Seryl-tRNA(Ser/Sec) synthetase)	4.9005	3.1549	2.00996	1	0
Q8IZ81	ELMOD2	ELMO domain-containing protein 2	3.0007	5.05	2.00911	0	0
Q16698	DECR1 DECR SDR18C1	2,4-dienoyl-CoA reductase [(3E)-enoyl-CoA-producing], mitochondrial (EC 1.3.1.124) (2,4-dienoyl-CoA reductase [NADPH]) (4-enoyl-CoA reductase [NADPH]) (Short chain dehydrogenase/reductase family 18C member 1)	3.0837	4.9593	2.00773	1	0
Q9NQH7	XPNPEP3	Xaa-Pro aminopeptidase 3 (X-Pro aminopeptidase 3) (EC 3.4.11.9) (Aminopeptidase P3) (APP3)	3.4408	4.5981	2.007	1	0
O75600	GCAT KBL	2-amino-3-ketobutyrate coenzyme A ligase, mitochondrial (AKB ligase) (EC 2.3.1.29) (Aminoacetone synthase) (Glycine acetyltransferase)	5.3393	2.6776	2.00304	1	0
Q16795	NDUFA9 NDUFS2L	NADH dehydrogenase [ubiquinone] 1 alpha subcomplex subunit 9, mitochondrial (Complex I-39kD) (CI-39kD) (NADH-ubiquinone oxidoreductase 39 kDa subunit)	4.809	3.1792	1.99787	1	0
P23919	DTYMK CDC8 TMPK TYMK	Thymidylate kinase (EC 2.7.4.9) (dTMP kinase)	4.7214	3.2666	1.99783	1	0
P51687	SUOX	Sulfite oxidase, mitochondrial (EC 1.8.3.1)	3.8808	4.1028	1.99704	1	0
Q96CB9	NSUN4	5-methylcytosine rRNA methyltransferase NSUN4 (EC 2.1.1.-) (NOL1/NOP2/Sun domain family member 4)	2.765	5.2031	1.99424	1	0
O43852	CALU	Calumenin (Crocalbin) (IEF SSP 9302)	1.9866	5.9606	1.99045	0	0
Q5TC12	ATPAF1 ATP11	ATP synthase mitochondrial F1 complex assembly factor 1 (ATP11 homolog)	3.8243	4.1052	1.98723	1	0
Q5U5X0	LYRM7 C5orf31 MZM1L	Complex III assembly factor LYRM7 (LYR motif-containing protein 7)	4.5341	3.3801	1.98444	1	0
Q9NRK6	ABCB10	ATP-binding cassette sub-family B member 10, mitochondrial (ATP-binding cassette transporter 10) (ABC transporter 10 protein) (Mitochondrial ATP-binding cassette 2) (M-ABC2)	4.3369	3.5556	1.98048	1	0
Q96E52	OMA1 MPRP1	Metalloendopeptidase OMA1, mitochondrial (EC 3.4.24.-) (Metalloprotease-related protein 1) (MPRP-1) (Overlapping with the m-AAA protease 1 homolog)	4.6864	3.1959	1.97862	1	0
Q96SZ6	CDK5RAP1 C20orf34 CGI-05 HSPC167	Mitochondrial tRNA methylthiotransferase CDK5RAP1 (EC 2.8.4.3) (CDK5 activator-binding protein C42) (CDK5 regulatory subunit-associated protein 1) (mt-tRNA-2-methylthio-N6-dimethylallyladenosine synthase) (mt-tRNA-N6-(dimethylallyl)adenosine(37) methylthiotransferase)	3.931	3.8998	1.96916	1	0
Q53H12	AGK MULK	Acylglycerol kinase, mitochondrial (hAGK) (EC 2.7.1.107) (EC 2.7.1.138) (EC 2.7.1.94) (Multiple substrate lipid kinase) (HsMuLK) (MuLK) (Multi-substrate lipid kinase)	3.5281	4.291	1.967	1	0
Q96AB3	ISOC2	Isochorismatase domain-containing protein 2	3.5785	4.2351	1.96599	1	0
Q9NZB8	MOCS1 MIG11	Molybdenum cofactor biosynthesis protein 1 (Cell migration-inducing gene 11 protein) (Molybdenum cofactor synthesis-step 1 protein A-B) [Includes: GTP 3',8-cyclase (EC 4.1.99.22) (Molybdenum cofactor biosynthesis protein A); Cyclic pyranopterin monophosphate synthase (EC 4.6.1.17) (Molybdenum cofactor biosynthesis protein C)]	4.3272	3.4502	1.95929	1	0
Q9NZJ6	COQ3 UG0215E05	Ubiquinone biosynthesis O-methyltransferase, mitochondrial (3-demethylubiquinol 3-O-methyltransferase) (EC 2.1.1.64) (Polyprenyldihydroxybenzoate methyltransferase) (EC 2.1.1.114)	3.6612	4.1088	1.95791	1	0
Q9Y305	ACOT9 CGI-16	Acyl-coenzyme A thioesterase 9, mitochondrial (Acyl-CoA thioesterase 9) (EC 3.1.2.-) (Acyl-CoA thioester hydrolase 9)	3.7889	3.926	1.94765	1	0
Q15526	SURF1 SURF-1	Surfeit locus protein 1	2.8922	4.8217	1.94746	1	0
Q16540	MRPL23 L23MRP RPL23L	39S ribosomal protein L23, mitochondrial (L23mt) (MRP-L23) (L23 mitochondrial-related protein) (Mitochondrial large ribosomal subunit protein uL23m) (Ribosomal protein L23-like)	3.6398	4.0737	1.94739	1	0
Q9Y2Q3	GSTK1 HDCMD47P	Glutathione S-transferase kappa 1 (EC 2.5.1.18) (GST 13-13) (GST class-kappa) (GSTK1-1) (hGSTK1) (Glutathione S-transferase subunit 13)	3.3833	4.3253	1.94647	1	0
Q8TCC3	MRPL30 MRPL28 RPML28 HSPC249	39S ribosomal protein L30, mitochondrial (L30mt) (MRP-L30) (39S ribosomal protein L28, mitochondrial) (L28mt) (MRP-L28) (Mitochondrial large ribosomal subunit protein uL30m)	3.8797	3.8234	1.94544	1	0
O14773	TPP1 CLN2 GIG1 UNQ267/PRO304	Tripeptidyl-peptidase 1 (TPP-1) (EC 3.4.14.9) (Cell growth-inhibiting gene 1 protein) (Lysosomal pepstatin-insensitive protease) (LPIC) (Tripeptidyl aminopeptidase) (Tripeptidyl-peptidase I) (TPP-I)	4.6543	3.03	1.94191	0	0
Q6P161	MRPL54	39S ribosomal protein L54, mitochondrial (L54mt) (MRP-L54) (Mitochondrial large ribosomal subunit protein mL54)	4.8241	2.8412	1.93834	1	0
O95900	TRUB2	Mitochondrial mRNA pseudouridine synthase TRUB2 (EC 5.4.99.-)	4.5027	3.1477	1.93554	1	0
P30101	PDIA3 ERP57 ERP60 GRP58	Protein disulfide-isomerase A3 (EC 5.3.4.1) (58 kDa glucose-regulated protein) (58 kDa microsomal protein) (p58) (Disulfide isomerase ER-60) (Endoplasmic reticulum resident protein 57) (ER protein 57) (ERp57) (Endoplasmic reticulum resident protein 60) (ER protein 60) (ERp60)	4.4894	3.1505	1.93355	0	0
P49406	MRPL19 KIAA0104 MRPL15	39S ribosomal protein L19, mitochondrial (L19mt) (MRP-L19) (39S ribosomal protein L15, mitochondrial) (L15mt) (MRP-L15) (Mitochondrial large ribosomal subunit protein bL19m)	3.216	4.411	1.93112	1	0
Q99807	COQ7	5-demethoxyubiquinone hydroxylase, mitochondrial (DMQ hydroxylase) (EC 1.14.99.60) (Timing protein clk-1 homolog) (Ubiquinone biosynthesis monooxygenase COQ7)	3.4498	4.1658	1.92896	1	0
Q13084	MRPL28 MAAT1	39S ribosomal protein L28, mitochondrial (L28mt) (MRP-L28) (Melanoma antigen p15) (Melanoma-associated antigen recognized by T-lymphocytes) (Mitochondrial large ribosomal subunit protein bL28m)	2.4457	5.1691	1.92881	1	0
Q8WWC4	MAIP1 C2orf47	m-AAA protease-interacting protein 1, mitochondrial (Matrix AAA peptidase-interacting protein 1)	4.5535	3.0574	1.92807	1	0
Q96TA2	YME1L1 FTSH1 YME1L UNQ1868/PRO4304	ATP-dependent zinc metalloprotease YME1L1 (EC 3.4.24.-) (ATP-dependent metalloprotease FtsH1) (Meg-4) (Presenilin-associated metalloprotease) (PAMP) (YME1-like protein 1)	4.14	3.4454	1.92323	1	0
O60306	AQR KIAA0560	RNA helicase aquarius (EC 3.6.4.13) (Intron-binding protein of 160 kDa) (IBP160)	2.8957	4.6665	1.91881	0	0
Q8IVS2	MCAT MT	Malonyl-CoA-acyl carrier protein transacylase, mitochondrial (MCT) (EC 2.3.1.39) (Mitochondrial malonyl CoA:ACP acyltransferase) (Mitochondrial malonyltransferase) ([Acyl-carrier-protein] malonyltransferase)	4.3853	3.1723	1.91793	1	0
Q9HA77	CARS2 OK/SW-cl.10	Probable cysteine--tRNA ligase, mitochondrial (EC 6.1.1.16) (Cysteinyl-tRNA synthetase) (CysRS)	4.3823	3.1696	1.91684	1	0
Q6P087	RPUSD3	Mitochondrial mRNA pseudouridine synthase RPUSD3 (EC 5.4.99.-) (RNA pseudouridylate synthase domain-containing protein 3)	3.4438	4.1059	1.91642	1	0
Q8IYU8	MICU2 EFHA1	Calcium uptake protein 2, mitochondrial (EF-hand domain-containing family member A1)	4.2703	3.2759	1.91575	1	0
Q5HYK3	COQ5	2-methoxy-6-polyprenyl-1,4-benzoquinol methylase, mitochondrial (EC 2.1.1.201) (Ubiquinone biosynthesis methyltransferase COQ5)	5.282	2.2488	1.9128	1	0
O75083	WDR1	WD repeat-containing protein 1 (Actin-interacting protein 1) (AIP1) (NORI-1)	4.398	3.1262	1.91154	0	0
Q9HC21	SLC25A19 DNC MUP1	Mitochondrial thiamine pyrophosphate carrier (Mitochondrial uncoupling protein 1) (Solute carrier family 25 member 19)	4.1686	3.3404	1.90862	1	0
Q8TAE8	GADD45GIP1 MRPL59 PLINP1 PRG6	Growth arrest and DNA damage-inducible proteins-interacting protein 1 (39S ribosomal protein L59, mitochondrial) (MRP-L59) (CKII beta-associating protein) (CR6-interacting factor 1) (CRIF1) (Mitochondrial large ribosomal subunit protein mL64) (Papillomavirus L2-interacting nuclear protein 1) (PLINP) (PLINP-1) (p53-responsive gene 6 protein)	2.5943	4.8851	1.90292	1	0
Q9BQ95	ECSIT	Evolutionarily conserved signaling intermediate in Toll pathway, mitochondrial (Protein SITPEC)	3.1171	4.3415	1.8989	1	0
P82673	MRPS35 MRPS28 HDCMD11P MDS023 PSEC0213	28S ribosomal protein S35, mitochondrial (MRP-S35) (S35mt) (28S ribosomal protein S28, mitochondrial) (MRP-S28) (S28mt) (Mitochondrial small ribosomal subunit protein mS35)	2.7472	4.7113	1.89889	1	0
P05166	PCCB	Propionyl-CoA carboxylase beta chain, mitochondrial (PCCase subunit beta) (EC 6.4.1.3) (Propanoyl-CoA:carbon dioxide ligase subunit beta)	4.0928	3.355	1.89681	1	0
Q53R41	FASTKD1 KIAA1800	FAST kinase domain-containing protein 1, mitochondrial	5.5775	1.8609	1.89499	1	0
P11310	ACADM	Medium-chain specific acyl-CoA dehydrogenase, mitochondrial (MCAD) (EC 1.3.8.7) (Medium chain acyl-CoA dehydrogenase) (MCADH)	3.4268	3.9915	1.89109	1	0
Q96DV4	MRPL38 HSPC262	39S ribosomal protein L38, mitochondrial (L38mt) (MRP-L38) (Mitochondrial large ribosomal subunit protein mL38)	4.7843	2.6014	1.88473	1	0
Q9NX20	MRPL16 PNAS-111	39S ribosomal protein L16, mitochondrial (L16mt) (MRP-L16) (Mitochondrial large ribosomal subunit protein uL16m)	3.2314	4.1428	1.88249	1	0
P45954	ACADSB	Short/branched chain specific acyl-CoA dehydrogenase, mitochondrial (SBCAD) (EC 1.3.8.5) (2-methyl branched chain acyl-CoA dehydrogenase) (2-MEBCAD) (2-methylbutyryl-coenzyme A dehydrogenase) (2-methylbutyryl-CoA dehydrogenase)	4.7469	2.6244	1.88192	1	0
Q8IXB1	DNAJC10 ERDJ5 UNQ495/PRO1012	DnaJ homolog subfamily C member 10 (EC 1.8.4.-) (Endoplasmic reticulum DNA J domain-containing protein 5) (ER-resident protein ERdj5) (ERdj5) (Macrothioredoxin) (MTHr)	5.9742	1.366	1.87582	0	0
O43488	AKR7A2 AFAR AFAR1 AKR7	Aflatoxin B1 aldehyde reductase member 2 (EC 1.1.1.n11) (AFB1 aldehyde reductase 1) (AFB1-AR 1) (Aldoketoreductase 7) (Succinic semialdehyde reductase) (SSA reductase)	5.1022	2.2328	1.8748	1	0
Q15428	SF3A2 SAP62	Splicing factor 3A subunit 2 (SF3a66) (Spliceosome-associated protein 62) (SAP 62)	3.957	3.3603	1.87131	0	0
P00387	CYB5R3 DIA1	NADH-cytochrome b5 reductase 3 (B5R) (Cytochrome b5 reductase) (EC 1.6.2.2) (Diaphorase-1) [Cleaved into: NADH-cytochrome b5 reductase 3 membrane-bound form; NADH-cytochrome b5 reductase 3 soluble form]	3.7746	3.5312	1.86904	1	0
Q5T653	MRPL2 CGI-22	39S ribosomal protein L2, mitochondrial (L2mt) (MRP-L2) (Mitochondrial large ribosomal subunit protein uL2m)	5.5219	1.7747	1.86722	1	0
Q9NP92	MRPS30 PDCD9 BM-047	39S ribosomal protein S30, mitochondrial (MRP-S30) (S30mt) (Mitochondrial large ribosomal subunit protein mL65) (Mitochondrial large ribosomal subunit protein mS30) (Programmed cell death protein 9)	3.5906	3.7059	1.8672	1	0
O43324	EEF1E1 AIMP3 P18	Eukaryotic translation elongation factor 1 epsilon-1 (Aminoacyl tRNA synthetase complex-interacting multifunctional protein 3) (Elongation factor p18) (Multisynthase complex auxiliary component p18)	4.9622	2.2998	1.86037	0	1
Q96NB2	SFXN2	Sideroflexin-2	3.354	3.8982	1.85842	1	0
O15382	BCAT2 BCATM BCT2 ECA40	Branched-chain-amino-acid aminotransferase, mitochondrial (BCAT(m)) (EC 2.6.1.42) (Placental protein 18) (PP18)	3.0943	4.1556	1.85796	1	0
Q9NW81	DMAC2 ATP5SL	Distal membrane-arm assembly complex protein 2 (ATP synthase subunit s-like protein)	3.5211	3.7018	1.85258	1	0
Q9NPE2	NGRN FI58G HT020	Neugrin (Mesenchymal stem cell protein DSC92) (Neurite outgrowth-associated protein) (Spinal cord-derived protein FI58G)	4.2776	2.8709	1.83764	1	0
P55039	DRG2	Developmentally-regulated GTP-binding protein 2 (DRG-2) (Translation factor GTPase DRG2) (TRAFAC GTPase DRG2) (EC 3.6.5.-)	2.7155	4.4329	1.83762	0	0
Q9BWM7	SFXN3	Sideroflexin-3	2.9394	4.2036	1.83653	1	0
Q9BU61	NDUFAF3 C3orf60	NADH dehydrogenase [ubiquinone] 1 alpha subcomplex assembly factor 3	2.8125	4.3052	1.83141	1	0
Q9BT22	ALG1 HMAT1 HMT1 PSEC0061 UNQ861/PRO1870	Chitobiosyldiphosphodolichol beta-mannosyltransferase (EC 2.4.1.142) (Asparagine-linked glycosylation protein 1 homolog) (Beta-1,4-mannosyltransferase) (GDP-Man:GlcNAc2-PP-dolichol mannosyltransferase) (GDP-mannose-dolichol diphosphochitobiose mannosyltransferase) (Mannosyltransferase-1) (MT-1) (hMat-1)	5.448	1.6635	1.83015	0	0
Q06830	PRDX1 PAGA PAGB TDPX2	Peroxiredoxin-1 (EC 1.11.1.24) (Natural killer cell-enhancing factor A) (NKEF-A) (Proliferation-associated gene protein) (PAG) (Thioredoxin peroxidase 2) (Thioredoxin-dependent peroxide reductase 2) (Thioredoxin-dependent peroxiredoxin 1)	3.0178	4.0915	1.82971	0	0
Q9H4I3	TRABD TTG2 PP2447	TraB domain-containing protein (Protein TTG2)	3.3888	3.7139	1.82837	0	0
P53611	RABGGTB GGTB	Geranylgeranyl transferase type-2 subunit beta (EC 2.5.1.60) (Geranylgeranyl transferase type II subunit beta) (GGTase-II-beta) (Rab geranyl-geranyltransferase subunit beta) (Rab GG transferase beta) (Rab GGTase beta) (Rab geranylgeranyltransferase subunit beta) (Type II protein geranyl-geranyltransferase subunit beta)	2.4481	4.6455	1.82652	0	0
Q9BYT8	NLN AGTBP KIAA1226	Neurolysin, mitochondrial (EC 3.4.24.16) (Angiotensin-binding protein) (Microsomal endopeptidase) (MEP) (Mitochondrial oligopeptidase M) (Neurotensin endopeptidase)	3.0747	4.0063	1.82395	1	0
Q16762	TST	Thiosulfate sulfurtransferase (EC 2.8.1.1) (Rhodanese)	3.3327	3.7302	1.82026	1	0
Q16134	ETFDH	Electron transfer flavoprotein-ubiquinone oxidoreductase, mitochondrial (ETF-QO) (ETF-ubiquinone oxidoreductase) (EC 1.5.5.1) (Electron-transferring-flavoprotein dehydrogenase) (ETF dehydrogenase)	3.4557	3.5944	1.81764	1	0
P49590	HARS2 HARSL HARSR HO3	Histidine--tRNA ligase, mitochondrial (EC 6.1.1.21) (Histidine--tRNA ligase-like) (Histidyl-tRNA synthetase) (HisRS)	3.2085	3.8106	1.81129	1	0
Q6P587	FAHD1 C16orf36 YISKL	Acylpyruvase FAHD1, mitochondrial (EC 3.7.1.5) (Fumarylacetoacetate hydrolase domain-containing protein 1) (FAH domain-containing protein 1) (Oxaloacetate decarboxylase) (OAA decarboxylase) (EC 4.1.1.112) (YisK-like protein)	4.4282	2.589	1.8109	1	0
A6NJ78	METTL15 METT5D1	12S rRNA N4-methylcytidine (m4C) methyltransferase (12S rRNA m4C methyltransferase) (EC 2.1.1.-) (Methyltransferase 5 domain-containing protein 1) (Methyltransferase-like protein 15)	3.549	3.4654	1.81032	1	0
Q96A26	FAM162A C3orf28 E2IG5 DC16 FWP001	Protein FAM162A (E2-induced gene 5 protein) (Growth and transformation-dependent protein) (HGTD-P)	4.5532	2.4496	1.80793	1	0
Q15046	KARS1 KARS KIAA0070	Lysine--tRNA ligase (EC 2.7.7.-) (EC 6.1.1.6) (Lysyl-tRNA synthetase) (LysRS)	3.2136	3.7864	1.80735	1	0
A4D1E9	GTPBP10 OBGH2 UG0751c10	GTP-binding protein 10 (Protein obg homolog 2) (ObgH2)	2.9435	4.0128	1.79832	1	0
P43155	CRAT CAT1	Carnitine O-acetyltransferase (Carnitine acetylase) (EC 2.3.1.137) (EC 2.3.1.7) (Carnitine acetyltransferase) (CAT) (CrAT)	3.2929	3.6546	1.79649	1	0
Q9BX68	HINT2	Histidine triad nucleotide-binding protein 2, mitochondrial (HINT-2) (EC 3.-.-.-) (HINT-3) (HIT-17kDa) (PKCI-1-related HIT protein)	3.6912	3.2475	1.79467	1	0
P04843	RPN1	Dolichyl-diphosphooligosaccharide--protein glycosyltransferase subunit 1 (Dolichyl-diphosphooligosaccharide--protein glycosyltransferase 67 kDa subunit) (Ribophorin I) (RPN-I) (Ribophorin-1)	3.235	3.6946	1.79277	0	0
P31937	HIBADH	3-hydroxyisobutyrate dehydrogenase, mitochondrial (HIBADH) (EC 1.1.1.31)	3.4095	3.5117	1.79102	1	0
Q6UXV4	APOOL CXorf33 FAM121A MIC27 UNQ8193/PRO23204	MICOS complex subunit MIC27 (Apolipoprotein O-like) (Protein FAM121A)	5.0183	1.8898	1.78829	1	0
P21953	BCKDHB	2-oxoisovalerate dehydrogenase subunit beta, mitochondrial (EC 1.2.4.4) (Branched-chain alpha-keto acid dehydrogenase E1 component beta chain) (BCKDE1B) (BCKDH E1-beta)	3.3706	3.5351	1.78779	1	0
Q05932	FPGS	Folylpolyglutamate synthase, mitochondrial (EC 6.3.2.17) (Folylpoly-gamma-glutamate synthetase) (FPGS) (Tetrahydrofolylpolyglutamate synthase) (Tetrahydrofolate synthase)	4.2752	2.5989	1.78117	1	0
Q16595	FXN FRDA X25	Frataxin, mitochondrial (EC 1.16.3.1) (Friedreich ataxia protein) (Fxn) [Cleaved into: Frataxin intermediate form (i-FXN); Frataxin(56-210) (m56-FXN); Frataxin(78-210) (d-FXN) (m78-FXN); Frataxin mature form (Frataxin(81-210)) (m81-FXN)]	4.5058	2.3571	1.77882	1	0
Q86UT6	NLRX1 NOD26 NOD5 NOD9	NLR family member X1 (Caterpiller protein 11.3) (CLR11.3) (Nucleotide-binding oligomerization domain protein 26) (Nucleotide-binding oligomerization domain protein 5) (Nucleotide-binding oligomerization domain protein 9)	2.8774	3.9428	1.76981	1	0
Q99766	DMAC2L ATP5S ATPW	ATP synthase subunit s, mitochondrial (ATP synthase-coupling factor B) (FB) (Distal membrane arm assembly complex 2-like protein) (Mitochondrial ATP synthase regulatory component factor B)	2.4745	4.3324	1.767	1	0
Q13505	MTX1 MTX MTXN	Metaxin-1 (Mitochondrial outer membrane import complex protein 1)	2.8257	3.9545	1.76133	1	0
Q9NVV4	MTPAP PAPD1	Poly(A) RNA polymerase, mitochondrial (PAP) (EC 2.7.7.19) (PAP-associated domain-containing protein 1) (Polynucleotide adenylyltransferase) (Terminal uridylyltransferase 1) (TUTase 1) (mtPAP)	3.434	3.3424	1.76052	1	0
Q8WVM0	TFB1M CGI-75	Dimethyladenosine transferase 1, mitochondrial (EC 2.1.1.-) (Mitochondrial 12S rRNA dimethylase 1) (Mitochondrial transcription factor B1) (h-mtTFB) (h-mtTFB1) (hTFB1M) (mtTFB1) (S-adenosylmethionine-6-N', N'-adenosyl(rRNA) dimethyltransferase 1)	3.1902	3.5384	1.75031	1	0
Q96AY3	FKBP10 FKBP65 PSEC0056	Peptidyl-prolyl cis-trans isomerase FKBP10 (PPIase FKBP10) (EC 5.2.1.8) (65 kDa FK506-binding protein) (65 kDa FKBP) (FKBP-65) (FK506-binding protein 10) (FKBP-10) (Immunophilin FKBP65) (Rotamase)	4.3639	2.3496	1.74707	1	0
Q86TX2	ACOT1 CTE1	Acyl-coenzyme A thioesterase 1 (Acyl-CoA thioesterase 1) (EC 3.1.2.-) (CTE-I) (CTE-Ib) (Inducible cytosolic acyl-coenzyme A thioester hydrolase) (Long chain acyl-CoA thioester hydrolase) (Long chain acyl-CoA hydrolase) (Palmitoyl-coenzyme A thioesterase) (EC 3.1.2.2)	2.7689	3.9257	1.743	0	1
Q96RR1	TWNK C10orf2 PEO1	Twinkle protein, mitochondrial (EC 3.6.4.12) (Progressive external ophthalmoplegia 1 protein) (T7 gp4-like protein with intramitochondrial nucleoid localization) (T7-like mitochondrial DNA helicase) (Twinkle mtDNA helicase)	3.3498	3.3206	1.73777	1	0
P04439	HLA-A HLAA	HLA class I histocompatibility antigen, A alpha chain (Human leukocyte antigen A) (HLA-A)	3.7032	2.9661	1.73754	0	0
Q9BSJ5	C17orf80 HLC8 MIG3	Uncharacterized protein C17orf80 (Cell migration-inducing gene 3 protein) (Human lung cancer oncogene 8 protein) (HLC-8)	3.2209	3.4429	1.73635	0	0
Q9P2J9	PDP2 KIAA1348	[Pyruvate dehydrogenase [acetyl-transferring]]-phosphatase 2, mitochondrial (PDP 2) (EC 3.1.3.43) (Pyruvate dehydrogenase phosphatase catalytic subunit 2) (PDPC 2)	3.5789	3.0776	1.73476	1	0
O00330	PDHX PDX1	Pyruvate dehydrogenase protein X component, mitochondrial (Dihydrolipoamide dehydrogenase-binding protein of pyruvate dehydrogenase complex) (E3-binding protein) (E3BP) (Lipoyl-containing pyruvate dehydrogenase complex component X) (proX)	3.6362	3.0194	1.73457	1	0
Q9Y3B8	REXO2 SFN SMFN CGI-114	Oligoribonuclease, mitochondrial (EC 3.1.-.-) (RNA exonuclease 2 homolog) (Small fragment nuclease)	3.1891	3.4489	1.73075	1	0
Q9NYU2	UGGT1 GT UGCGL1 UGGT UGT1 UGTR	UDP-glucose:glycoprotein glucosyltransferase 1 (UGT1) (hUGT1) (EC 2.4.1.-) (UDP--Glc:glycoprotein glucosyltransferase) (UDP-glucose ceramide glucosyltransferase-like 1)	1.4138	5.2182	1.72944	0	0
Q8IV08	PLD3	5'-3' exonuclease PLD3 (EC 3.1.16.1) (Choline phosphatase 3) (HindIII K4L homolog) (Hu-K4) (Phosphatidylcholine-hydrolyzing phospholipase D3) (Phospholipase D3) (PLD 3)	3.1782	3.4486	1.72831	0	0
P35232	PHB PHB1	Prohibitin	3.2121	3.4005	1.72522	1	0
Q4J6C6	PREPL KIAA0436	Prolyl endopeptidase-like (EC 3.4.21.-) (Prolylendopeptidase-like)	2.9401	3.6093	1.71136	1	0
O43464	HTRA2 OMI PRSS25	Serine protease HTRA2, mitochondrial (EC 3.4.21.108) (High temperature requirement protein A2) (HtrA2) (Omi stress-regulated endoprotease) (Serine protease 25) (Serine proteinase OMI)	3.3857	3.1389	1.70589	1	0
Q9NPJ3	ACOT13 THEM2 HT012 PNAS-27	Acyl-coenzyme A thioesterase 13 (Acyl-CoA thioesterase 13) (EC 3.1.2.-) (Hotdog-fold thioesterase superfamily member 2) (Palmitoyl-CoA hydrolase) (EC 3.1.2.2) (Thioesterase superfamily member 2) (THEM2) [Cleaved into: Acyl-coenzyme A thioesterase 13, N-terminally processed]	4.1648	2.3418	1.7019	1	0
Q02818	NUCB1 NUC	Nucleobindin-1 (CALNUC)	2.2449	4.247	1.69864	0	0
Q9NUL7	DDX28 MDDX28	Probable ATP-dependent RNA helicase DDX28 (EC 3.6.4.13) (Mitochondrial DEAD box protein 28)	3.5972	2.8884	1.69724	1	0
Q9BYD2	MRPL9	39S ribosomal protein L9, mitochondrial (L9mt) (MRP-L9) (Mitochondrial large ribosomal subunit protein bL9m)	3.631	2.8519	1.69664	1	0
Q9P2B2	PTGFRN CD9P1 EWIF FPRP KIAA1436	Prostaglandin F2 receptor negative regulator (CD9 partner 1) (CD9P-1) (Glu-Trp-Ile EWI motif-containing protein F) (EWI-F) (Prostaglandin F2-alpha receptor regulatory protein) (Prostaglandin F2-alpha receptor-associated protein) (CD antigen CD315)	2.3751	4.1028	1.69553	0	0
Q9Y2Z2	MTO1 CGI-02	Protein MTO1 homolog, mitochondrial	4.1185	2.2821	1.67821	1	0
Q96EL2	MRPS24 HSPC335	28S ribosomal protein S24, mitochondrial (MRP-S24) (S24mt) (Mitochondrial small ribosomal subunit protein uS3m) (bMRP-47) (bMRP47)	4.49	1.8885	1.67322	1	0
Q9H0P0	NT5C3A NT5C3 P5N1 UMPH1 HSPC233	Cytosolic 5'-nucleotidase 3A (EC 3.1.3.5) (7-methylguanosine phosphate-specific 5'-nucleotidase) (7-methylguanosine nucleotidase) (EC 3.1.3.91) (Cytosolic 5'-nucleotidase 3) (Cytosolic 5'-nucleotidase III) (cN-III) (Pyrimidine 5'-nucleotidase 1) (P5'N-1) (P5N-1) (PN-I) (Uridine 5'-monophosphate hydrolase 1) (p36)	3.139	3.2363	1.67249	0	0
Q86UY8	NT5DC3 GNN TU12B1-TY	5'-nucleotidase domain-containing protein 3 (EC 3.1.3.-) (GRP94-neighboring nucleotidase)	3.3942	2.9802	1.67229	1	0
P82930	MRPS34	28S ribosomal protein S34, mitochondrial (MRP-S34) (S34mt) (Mitochondrial small ribosomal subunit protein mS34)	3.6665	2.6978	1.67	1	0
Q8WYQ3	CHCHD10 C22orf16	Coiled-coil-helix-coiled-coil-helix domain-containing protein 10, mitochondrial (Protein N27C7-4)	2.6523	3.7056	1.66855	1	0
O75947	ATP5PD ATP5H My032	ATP synthase subunit d, mitochondrial (ATPase subunit d) (ATP synthase peripheral stalk subunit d)	3.8664	2.4906	1.66835	1	0
O15091	PRORP KIAA0391 MRPP3	Mitochondrial ribonuclease P catalytic subunit (EC 3.1.26.5) (Mitochondrial ribonuclease P protein 3) (Mitochondrial RNase P protein 3) (Protein only RNase P catalytic subunit)	2.219	4.134	1.66744	1	0
Q99714	HSD17B10 ERAB HADH2 MRPP2 SCHAD SDR5C1 XH98G2	3-hydroxyacyl-CoA dehydrogenase type-2 (EC 1.1.1.35) (17-beta-estradiol 17-dehydrogenase) (EC 1.1.1.62) (2-methyl-3-hydroxybutyryl-CoA dehydrogenase) (MHBD) (3-alpha-(17-beta)-hydroxysteroid dehydrogenase (NAD(+))) (EC 1.1.1.239) (3-hydroxy-2-methylbutyryl-CoA dehydrogenase) (EC 1.1.1.178) (3-hydroxyacyl-CoA dehydrogenase type II) (3alpha(or 20beta)-hydroxysteroid dehydrogenase) (EC 1.1.1.53) (7-…	3.617	2.7226	1.66439	1	0
Q6PML9	SLC30A9 C4orf1 HUEL	Zinc transporter 9 (ZnT-9) (Human embryonic lung protein) (HuEL) (Solute carrier family 30 member 9)	3.6969	2.6366	1.663	1	0
P50336	PPOX	Protoporphyrinogen oxidase (PPO) (EC 1.3.3.4)	3.6442	2.688	1.66271	1	0
Q14318	FKBP8 FKBP38	Peptidyl-prolyl cis-trans isomerase FKBP8 (PPIase FKBP8) (EC 5.2.1.8) (38 kDa FK506-binding protein) (38 kDa FKBP) (FKBP-38) (hFKBP38) (FK506-binding protein 8) (FKBP-8) (FKBPR38) (Rotamase)	2.3678	3.9445	1.65817	1	0
Q9NVH1	DNAJC11	DnaJ homolog subfamily C member 11	3.0157	3.2914	1.65698	1	0
Q9NVH6	TMLHE TMLH	Trimethyllysine dioxygenase, mitochondrial (EC 1.14.11.8) (Epsilon-trimethyllysine 2-oxoglutarate dioxygenase) (Epsilon-trimethyllysine hydroxylase) (TML hydroxylase) (TML-alpha-ketoglutarate dioxygenase) (TML dioxygenase) (TMLD)	3.3708	2.9335	1.65634	1	0
P68400	CSNK2A1 CK2A1	Casein kinase II subunit alpha (CK II alpha) (EC 2.7.11.1)	4.5943	1.7028	1.65469	0	0
O75489	NDUFS3	NADH dehydrogenase [ubiquinone] iron-sulfur protein 3, mitochondrial (EC 7.1.1.2) (Complex I-30kD) (CI-30kD) (NADH-ubiquinone oxidoreductase 30 kDa subunit)	2.9599	3.3286	1.65272	1	0
Q9NPL8	TIMMDC1 C3orf1 UNQ247/PRO284	Complex I assembly factor TIMMDC1, mitochondrial (Protein M5-14) (Translocase of inner mitochondrial membrane domain-containing protein 1) (TIMM domain containing-protein 1)	3.9098	2.3396	1.64372	1	0
Q9BVI4	NOC4L	Nucleolar complex protein 4 homolog (NOC4 protein homolog) (NOC4-like protein) (Nucleolar complex-associated protein 4-like protein)	1.3116	4.9353	1.64314	0	0
P04844	RPN2	Dolichyl-diphosphooligosaccharide--protein glycosyltransferase subunit 2 (Dolichyl-diphosphooligosaccharide--protein glycosyltransferase 63 kDa subunit) (RIBIIR) (Ribophorin II) (RPN-II) (Ribophorin-2)	2.5617	3.6608	1.63749	0	0
Q9NZJ7	MTCH1 PSAP CGI-64 UNQ1871/PRO4314	Mitochondrial carrier homolog 1 (Presenilin-associated protein)	1.9073	4.3074	1.63568	1	0
Q9NZ45	CISD1 C10orf70 ZCD1 MDS029	CDGSH iron-sulfur domain-containing protein 1 (MitoNEET)	3.6886	2.5191	1.63406	1	0
Q9NRX2	MRPL17 LIP2	39S ribosomal protein L17, mitochondrial (L17mt) (MRP-L17) (LYST-interacting protein 2) (Mitochondrial large ribosomal subunit protein bL17m)	3.4623	2.7412	1.63308	1	0
Q3SY69	ALDH1L2	Mitochondrial 10-formyltetrahydrofolate dehydrogenase (Mitochondrial 10-FTHFDH) (mtFDH) (EC 1.5.1.6) (Aldehyde dehydrogenase family 1 member L2)	2.861	3.3382	1.63208	1	0
P78540	ARG2	Arginase-2, mitochondrial (EC 3.5.3.1) (Arginase II) (Kidney-type arginase) (Non-hepatic arginase) (Type II arginase)	3.1776	2.9982	1.62663	1	0
Q96E29	MTERF3 MTERFD1 CGI-12	Transcription termination factor 3, mitochondrial (Mitochondrial transcription termination factor 3) (mTERF3) (mTERF domain-containing protein 1, mitochondrial)	4.5996	1.568	1.62471	1	0
Q8NE62	CHDH	Choline dehydrogenase, mitochondrial (CDH) (CHD) (EC 1.1.99.1)	2.4146	3.7469	1.62328	1	0
P46977	STT3A ITM1 TMC	Dolichyl-diphosphooligosaccharide--protein glycosyltransferase subunit STT3A (Oligosaccharyl transferase subunit STT3A) (STT3-A) (EC 2.4.99.18) (B5) (Integral membrane protein 1) (Transmembrane protein TMC)	3.1237	3.0324	1.62202	0	0
Q13200	PSMD2 TRAP2	26S proteasome non-ATPase regulatory subunit 2 (26S proteasome regulatory subunit RPN1) (26S proteasome regulatory subunit S2) (26S proteasome subunit p97) (Protein 55.11) (Tumor necrosis factor type 1 receptor-associated protein 2)	3.0741	3.0789	1.62129	0	0
P54727	RAD23B	UV excision repair protein RAD23 homolog B (HR23B) (hHR23B) (XP-C repair-complementing complex 58 kDa protein) (p58)	3.7675	2.3651	1.6165	0	0
Q96CU9	FOXRED1 FP634	FAD-dependent oxidoreductase domain-containing protein 1 (EC 1.-.-.-)	4.2632	1.8553	1.61318	1	0
Q86Y39	NDUFA11	NADH dehydrogenase [ubiquinone] 1 alpha subcomplex subunit 11 (Complex I-B14.7) (CI-B14.7) (NADH-ubiquinone oxidoreductase subunit B14.7)	3.155	2.9573	1.61172	1	0
Q8IYQ7	THNSL1	Threonine synthase-like 1 (TSH1)	3.0252	3.0792	1.60985	1	0
Q9P0J1	PDP1 PDP PPM2C	[Pyruvate dehydrogenase [acetyl-transferring]]-phosphatase 1, mitochondrial (PDP 1) (EC 3.1.3.43) (Protein phosphatase 2C) (Pyruvate dehydrogenase phosphatase catalytic subunit 1) (PDPC 1)	3.3575	2.7238	1.60438	1	0
Q9UH62	ARMCX3 ALEX3 BM-017 UNQ2517/PRO6007	Armadillo repeat-containing X-linked protein 3 (ARM protein lost in epithelial cancers on chromosome X 3) (Protein ALEX3)	2.5613	3.4976	1.59906	1	0
Q8N465	D2HGDH D2HGD	D-2-hydroxyglutarate dehydrogenase, mitochondrial (EC 1.1.99.-)	3.0631	2.9886	1.59734	1	0
Q32P41	TRMT5 KIAA1393 TRM5	tRNA (guanine(37)-N1)-methyltransferase (EC 2.1.1.228) (M1G-methyltransferase) (tRNA [GM37] methyltransferase) (tRNA methyltransferase 5 homolog)	2.9799	3.0669	1.59617	1	0
Q8WWV3	RTN4IP1 NIMP	Reticulon-4-interacting protein 1, mitochondrial (NOGO-interacting mitochondrial protein)	3.5644	2.4665	1.59237	1	0
Q5T2R2	PDSS1 DPS1 TPRT	All trans-polyprenyl-diphosphate synthase PDSS1 (All-trans-decaprenyl-diphosphate synthase subunit 1) (EC 2.5.1.91) (Decaprenyl pyrophosphate synthase subunit 1) (Decaprenyl-diphosphate synthase subunit 1) (Solanesyl-diphosphate synthase subunit 1) (Trans-prenyltransferase 1) (TPT 1)	2.7034	3.3258	1.59197	1	0
Q9BPX6	MICU1 CALC CBARA1	Calcium uptake protein 1, mitochondrial (Atopy-related autoantigen CALC) (ara CALC) (Calcium-binding atopy-related autoantigen 1) (allergen Hom s 4)	3.2744	2.7183	1.58321	1	0
Q15102	PAFAH1B3 PAFAHG	Platelet-activating factor acetylhydrolase IB subunit alpha1 (EC 3.1.1.47) (PAF acetylhydrolase 29 kDa subunit) (PAF-AH 29 kDa subunit) (PAF-AH subunit gamma) (PAFAH subunit gamma)	3.728	2.2379	1.57674	0	0
P07099	EPHX1 EPHX EPOX	Epoxide hydrolase 1 (EC 3.3.2.9) (Epoxide hydratase) (Microsomal epoxide hydrolase) (mEH)	2.7559	3.2067	1.57594	0	0
Q9NSV4	DIAPH3 DIAP3	Protein diaphanous homolog 3 (Diaphanous-related formin-3) (DRF3) (MDia2)	3.2022	2.7447	1.57214	0	0
Q53H82	LACTB2 CGI-83	Endoribonuclease LACTB2 (EC 3.1.27.-) (Beta-lactamase-like protein 2)	3.4646	2.4733	1.56995	1	0
P62277	RPS13	40S ribosomal protein S13 (Small ribosomal subunit protein uS15)	2.9376	2.9906	1.56759	0	0
P82650	MRPS22 C3orf5 RPMS22 GK002	28S ribosomal protein S22, mitochondrial (MRP-S22) (S22mt) (Mitochondrial small ribosomal subunit protein mS22)	3.0266	2.9001	1.56723	1	0
Q15155	NOMO1 PM5	Nodal modulator 1 (pM5 protein)	3.2965	2.6083	1.56189	0	0
P08195	SLC3A2 MDU1	4F2 cell-surface antigen heavy chain (4F2hc) (4F2 heavy chain antigen) (Lymphocyte activation antigen 4F2 large subunit) (Solute carrier family 3 member 2) (CD antigen CD98)	3.0356	2.866	1.56111	0	0
Q86WA6	BPHL MCNAA	Valacyclovir hydrolase (VACVase) (Valacyclovirase) (EC 3.1.-.-) (Biphenyl hydrolase-like protein) (Biphenyl hydrolase-related protein) (Bph-rp) (Breast epithelial mucin-associated antigen) (MCNAA)	2.8122	3.0774	1.55817	1	0
P43686	PSMC4 MIP224 TBP7	26S proteasome regulatory subunit 6B (26S proteasome AAA-ATPase subunit RPT3) (MB67-interacting protein) (MIP224) (Proteasome 26S subunit ATPase 4) (Tat-binding protein 7) (TBP-7)	2.8946	2.9919	1.55741	0	0
Q9Y4W6	AFG3L2	AFG3-like protein 2 (EC 3.4.24.-) (Paraplegin-like protein)	3.1205	2.7502	1.55353	1	0
A3KMH1	VWA8 KIAA0564	von Willebrand factor A domain-containing protein 8 (PEX7-binding protein 2) (P7BP2)	3.148	2.7109	1.55063	1	0
Q15019	SEPTIN2 DIFF6 KIAA0158 NEDD5 SEPT2	Septin-2 (Neural precursor cell expressed developmentally down-regulated protein 5) (NEDD-5)	2.6891	3.1691	1.55046	0	0
P99999	CYCS CYC	Cytochrome c	3.1729	2.6752	1.54797	1	0
P83111	LACTB MRPL56 UNQ843/PRO1781	Serine beta-lactamase-like protein LACTB, mitochondrial (EC 3.4.-.-)	3.5868	2.2479	1.54466	1	0
Q01650	SLC7A5 CD98LC LAT1 MPE16	Large neutral amino acids transporter small subunit 1 (4F2 light chain) (4F2 LC) (4F2LC) (CD98 light chain) (Integral membrane protein E16) (E16) (L-type amino acid transporter 1) (hLAT1) (Solute carrier family 7 member 5) (y+ system cationic amino acid transporter)	3.1231	2.7044	1.54288	0	0
Q96GK7	FAHD2A CGI-105	Fumarylacetoacetate hydrolase domain-containing protein 2A (EC 3.-.-.-)	2.9288	2.8765	1.53737	1	0
Q9NWU1	OXSM	3-oxoacyl-[acyl-carrier-protein] synthase, mitochondrial (EC 2.3.1.41) (Beta-ketoacyl-ACP synthase)	3.0413	2.7595	1.53625	1	0
P41250	GARS1 GARS	Glycine--tRNA ligase (EC 6.1.1.14) (Diadenosine tetraphosphate synthetase) (Ap4A synthetase) (EC 2.7.7.-) (Glycyl-tRNA synthetase) (GlyRS) (Glycyl-tRNA synthetase 1)	3.5732	2.1993	1.5292	1	0
P24941	CDK2 CDKN2	Cyclin-dependent kinase 2 (EC 2.7.11.22) (Cell division protein kinase 2) (p33 protein kinase)	3.2546	2.5145	1.52835	0	0
Q9H3K2	GHITM DERP2 MICS1 TMBIM5 My021 UNQ244/PRO281	Growth hormone-inducible transmembrane protein (Dermal papilla-derived protein 2) (Mitochondrial morphology and cristae structure 1) (MICS1) (Transmembrane BAX inhibitor motif-containing protein 5)	2.5239	3.2319	1.52502	1	0
O43824	GTPBP6 PGPL	Putative GTP-binding protein 6 (Pseudoautosomal GTP-binding protein-like)	3.2206	2.5215	1.52158	1	0
Q7L592	NDUFAF7 C2orf56 PRO1853	Protein arginine methyltransferase NDUFAF7, mitochondrial (EC 2.1.1.320) (NADH dehydrogenase [ubiquinone] complex I, assembly factor 7) (Protein midA homolog)	3.5082	2.2303	1.52067	1	0
Q07065	CKAP4	Cytoskeleton-associated protein 4 (63-kDa cytoskeleton-linking membrane protein) (Climp-63) (p63)	3.6638	2.0682	1.51904	0	0
Q15392	DHCR24 KIAA0018	Delta(24)-sterol reductase (EC 1.3.1.72) (24-dehydrocholesterol reductase) (3-beta-hydroxysterol Delta-24-reductase) (Diminuto/dwarf1 homolog) (Seladin-1)	2.989	2.7382	1.51783	0	0
Q9NPH0	ACP6 ACPL1 LPAP UNQ205/PRO231	Lysophosphatidic acid phosphatase type 6 (EC 3.1.3.2) (Acid phosphatase 6, lysophosphatidic) (Acid phosphatase-like protein 1) (PACPL1)	3.3493	2.3738	1.5168	1	0
Q9BT17	MTG1 GTPBP7	Mitochondrial ribosome-associated GTPase 1 (GTP-binding protein 7) (Mitochondrial GTPase 1)	2.528	3.1655	1.50932	1	0
Q8NBJ5	COLGALT1 GLT25D1 PSEC0241	Procollagen galactosyltransferase 1 (EC 2.4.1.50) (Collagen beta(1-O)galactosyltransferase 1) (ColGalT 1) (Glycosyltransferase 25 family member 1) (Hydroxylysine galactosyltransferase 1)	2.8505	2.8377	1.50797	0	0
Q14CZ7	FASTKD3	FAST kinase domain-containing protein 3, mitochondrial	2.9049	2.7777	1.50655	1	0
P14314	PRKCSH G19P1	Glucosidase 2 subunit beta (80K-H protein) (Glucosidase II subunit beta) (Protein kinase C substrate 60.1 kDa protein heavy chain) (PKCSH)	2.8545	2.8172	1.50378	0	0
O95571	ETHE1 HSCO	Persulfide dioxygenase ETHE1, mitochondrial (EC 1.13.11.18) (Ethylmalonic encephalopathy protein 1) (Hepatoma subtracted clone one protein) (Sulfur dioxygenase ETHE1)	2.5773	3.0939	1.50365	1	0
Q16718	NDUFA5	NADH dehydrogenase [ubiquinone] 1 alpha subcomplex subunit 5 (Complex I subunit B13) (Complex I-13kD-B) (CI-13kD-B) (NADH-ubiquinone oxidoreductase 13 kDa-B subunit)	2.2263	3.4413	1.50274	1	0
Q9BTY2	FUCA2 PSEC0151 UNQ227/PRO260	Plasma alpha-L-fucosidase (EC 3.2.1.51) (Alpha-L-fucoside fucohydrolase 2) (Alpha-L-fucosidase 2)	3.8497	1.8015	1.49856	0	0
Q02978	SLC25A11 SLC20A4	Mitochondrial 2-oxoglutarate/malate carrier protein (OGCP) (Solute carrier family 25 member 11)	2.8053	2.8191	1.4917	1	0
Q9H9P8	L2HGDH C14orf160	L-2-hydroxyglutarate dehydrogenase, mitochondrial (EC 1.1.99.2) (Duranin)	3.063	2.5503	1.48885	1	0
Q93050	ATP6V0A1 ATP6N1 ATP6N1A VPP1	V-type proton ATPase 116 kDa subunit a1 (V-ATPase 116 kDa subunit a1) (Clathrin-coated vesicle/synaptic vesicle proton pump 116 kDa subunit) (Vacuolar adenosine triphosphatase subunit Ac116) (Vacuolar proton pump subunit 1) (Vacuolar proton translocating ATPase 116 kDa subunit a isoform 1)	2.3197	3.2871	1.48718	0	0
Q7Z3D6	DGLUCY C14orf159 UNQ2439/PRO5000	D-glutamate cyclase, mitochondrial (EC 4.2.1.48)	1.153	4.4399	1.4836	1	0
Q9UHG3	PCYOX1 KIAA0908 PCL1 UNQ597/PRO1183	Prenylcysteine oxidase 1 (EC 1.8.3.5) (Prenylcysteine lyase)	4.7363	0.85272	1.4826	0	0
P49755	TMED10 TMP21	Transmembrane emp24 domain-containing protein 10 (Protein TMED10) (21 kDa transmembrane-trafficking protein) (S31I125) (S31III125) (Tmp-21-I) (Transmembrane protein Tmp21) (p23) (p24 family protein delta-1) (p24delta1) (p24delta)	2.9841	2.5981	1.48083	0	0
O60884	DNAJA2 CPR3 HIRIP4	DnaJ homolog subfamily A member 2 (Cell cycle progression restoration gene 3 protein) (Dnj3) (Dj3) (HIRA-interacting protein 4) (Renal carcinoma antigen NY-REN-14)	2.9198	2.6611	1.4805	0	0
Q9BS26	ERP44 KIAA0573 TXNDC4 UNQ532/PRO1075	Endoplasmic reticulum resident protein 44 (ER protein 44) (ERp44) (Thioredoxin domain-containing protein 4)	2.761	2.8153	1.47931	0	0
P32119	PRDX2 NKEFB TDPX1	Peroxiredoxin-2 (EC 1.11.1.24) (Natural killer cell-enhancing factor B) (NKEF-B) (PRP) (Thiol-specific antioxidant protein) (TSA) (Thioredoxin peroxidase 1) (Thioredoxin-dependent peroxide reductase 1) (Thioredoxin-dependent peroxiredoxin 2)	2.7092	2.8384	1.47186	1	0
O96000	NDUFB10	NADH dehydrogenase [ubiquinone] 1 beta subcomplex subunit 10 (Complex I-PDSW) (CI-PDSW) (NADH-ubiquinone oxidoreductase PDSW subunit)	1.8472	3.6991	1.47153	1	0
O15235	MRPS12 RPMS12 RPSM12	28S ribosomal protein S12, mitochondrial (MRP-S12) (S12mt) (MT-RPS12) (Mitochondrial small ribosomal subunit protein uS12m)	2.9875	2.55	1.46923	1	0
P11717	IGF2R MPRI	Cation-independent mannose-6-phosphate receptor (CI Man-6-P receptor) (CI-MPR) (M6PR) (300 kDa mannose 6-phosphate receptor) (MPR 300) (Insulin-like growth factor 2 receptor) (Insulin-like growth factor II receptor) (IGF-II receptor) (M6P/IGF2 receptor) (M6P/IGF2R) (CD antigen CD222)	2.8175	2.7089	1.46634	0	0
Q6YN16	HSDL2 C9orf99 SDR13C1	Hydroxysteroid dehydrogenase-like protein 2 (EC 1.-.-.-) (Short chain dehydrogenase/reductase family 13C member 1)	4.41	1.1156	1.46613	1	0
P30044	PRDX5 ACR1 SBBI10	Peroxiredoxin-5, mitochondrial (EC 1.11.1.24) (Alu corepressor 1) (Antioxidant enzyme B166) (AOEB166) (Liver tissue 2D-page spot 71B) (PLP) (Peroxiredoxin V) (Prx-V) (Peroxisomal antioxidant enzyme) (TPx type VI) (Thioredoxin peroxidase PMP20) (Thioredoxin-dependent peroxiredoxin 5)	2.5189	2.9926	1.46245	1	0
O75208	COQ9 C16orf49 HSPC326 PSEC0129	Ubiquinone biosynthesis protein COQ9, mitochondrial	3.0058	2.5014	1.46132	1	0
Q96DA6	DNAJC19 TIM14 TIMM14	Mitochondrial import inner membrane translocase subunit TIM14 (DnaJ homolog subfamily C member 19)	3.4758	2.0308	1.46116	1	0
Q9BRR6	ADPGK PSEC0260	ADP-dependent glucokinase (ADP-GK) (ADPGK) (EC 2.7.1.147) (RbBP-35)	4.0801	1.4261	1.46106	0	0
Q9NUT2	ABCB8 MABC1 MITOSUR	Mitochondrial potassium channel ATP-binding subunit (ATP-binding cassette sub-family B member 8, mitochondrial) (ABCB8) (Mitochondrial ATP-binding cassette 1) (M-ABC1) (Mitochondrial sulfonylurea-receptor) (MITOSUR)	2.9869	2.5092	1.45841	1	0
Q96E11	MRRF	Ribosome-recycling factor, mitochondrial (RRF) (Ribosome-releasing factor, mitochondrial)	2.2534	3.2375	1.45704	1	0
O95721	SNAP29	Synaptosomal-associated protein 29 (SNAP-29) (Soluble 29 kDa NSF attachment protein) (Vesicle-membrane fusion protein SNAP-29)	3.217	2.2564	1.45244	1	0
Q9P035	HACD3 BIND1 PTPLAD1	Very-long-chain (3R)-3-hydroxyacyl-CoA dehydratase 3 (EC 4.2.1.134) (3-hydroxyacyl-CoA dehydratase 3) (HACD3) (Butyrate-induced protein 1) (B-ind1) (hB-ind1) (Protein-tyrosine phosphatase-like A domain-containing protein 1)	2.6632	2.7862	1.4461	0	0
P16435	POR CYPOR	NADPH--cytochrome P450 reductase (CPR) (P450R) (EC 1.6.2.4)	2.8598	2.5815	1.44395	0	0
Q9NR31	SAR1A SAR1 SARA SARA1	GTP-binding protein SAR1a (COPII-associated small GTPase)	2.6384	2.8003	1.44326	0	1
Q9NRG7	SDR39U1 C14orf124 HCDI	Epimerase family protein SDR39U1 (EC 1.1.1.-) (Short-chain dehydrogenase/reductase family 39U member 1)	3.1671	2.2583	1.43973	1	0
P42785	PRCP PCP	Lysosomal Pro-X carboxypeptidase (EC 3.4.16.2) (Angiotensinase C) (Lysosomal carboxypeptidase C) (Proline carboxypeptidase) (Prolylcarboxypeptidase) (PRCP)	3.0542	2.3587	1.4364	0	0
Q5ST30	VARS2 KIAA1885 VARS2L VARSL	Valine--tRNA ligase, mitochondrial (EC 6.1.1.9) (Valyl-tRNA synthetase) (ValRS) (Valyl-tRNA synthetase-like)	2.8443	2.5602	1.43416	1	0
Q9UHN1	POLG2 MTPOLB	DNA polymerase subunit gamma-2, mitochondrial (DNA polymerase gamma accessory 55 kDa subunit) (p55) (Mitochondrial DNA polymerase accessory subunit) (MtPolB) (PolG-beta)	1.9733	3.4244	1.43234	1	0
Q9HBH1	PDF PDF1A	Peptide deformylase, mitochondrial (EC 3.5.1.88) (Polypeptide deformylase)	1.3983	3.9968	1.43165	1	0
Q8IWA4	MFN1	Mitofusin-1 (EC 3.6.5.-) (Fzo homolog) (Transmembrane GTPase MFN1)	2.6451	2.7478	1.43106	1	0
P50416	CPT1A CPT1	Carnitine O-palmitoyltransferase 1, liver isoform (CPT1-L) (EC 2.3.1.21) (Carnitine O-palmitoyltransferase I, liver isoform) (CPT I) (CPTI-L) (Carnitine palmitoyltransferase 1A)	3.094	2.2924	1.42932	1	0
Q8N4Q0	ZADH2 PTGR3	Prostaglandin reductase 3 (PRG-3) (EC 1.3.1.48) (Zinc-binding alcohol dehydrogenase domain-containing protein 2)	2.6035	2.7739	1.42691	1	0
P50897	PPT1 CLN1 PPT	Palmitoyl-protein thioesterase 1 (PPT-1) (EC 3.1.2.22) (Palmitoyl-protein hydrolase 1)	4.1739	1.1824	1.42124	0	1
Q9Y2C4	EXOG ENDOGL1 ENDOGL2 ENGL	Nuclease EXOG, mitochondrial (EC 3.1.30.-) (Endonuclease G-like 1) (Endo G-like 1)	2.6212	2.7134	1.41538	1	0
P12814	ACTN1	Alpha-actinin-1 (Alpha-actinin cytoskeletal isoform) (F-actin cross-linking protein) (Non-muscle alpha-actinin-1)	3.0416	2.2883	1.41411	0	0
Q9BRT2	UQCC2 C6orf125 MNF1	Ubiquinol-cytochrome-c reductase complex assembly factor 2 (Breast cancer-associated protein SGA-81M) (Mitochondrial nucleoid factor 1) (Mitochondrial protein M19)	3.6725	1.6501	1.41213	1	0
Q16186	ADRM1 GP110	Proteasomal ubiquitin receptor ADRM1 (110 kDa cell membrane glycoprotein) (Gp110) (Adhesion-regulating molecule 1) (ARM-1) (Proteasome regulatory particle non-ATPase 13) (hRpn13) (Rpn13 homolog)	2.1608	3.1335	1.40444	0	0
Q8NE86	MCU C10orf42 CCDC109A	Calcium uniporter protein, mitochondrial (HsMCU) (Coiled-coil domain-containing protein 109A)	2.9384	2.3523	1.40346	1	0
P82663	MRPS25 RPMS25	28S ribosomal protein S25, mitochondrial (MRP-S25) (S25mt) (Mitochondrial small ribosomal subunit protein mS25)	2.2975	2.9759	1.39873	1	0
Q8N3Z3	GTPBP8	GTP-binding protein 8	0.82741	4.4392	1.39687	0	0
P19623	SRM SPS1 SRML1	Spermidine synthase (SPDSY) (EC 2.5.1.16) (Putrescine aminopropyltransferase)	2.2888	2.9766	1.39654	0	0
O00483	NDUFA4	Cytochrome c oxidase subunit NDUFA4 (Complex I-MLRQ) (CI-MLRQ) (NADH-ubiquinone oxidoreductase MLRQ subunit)	2.0395	3.1735	1.38211	1	0
P82914	MRPS15 RPMS15 DC37	28S ribosomal protein S15, mitochondrial (MRP-S15) (S15mt) (Mitochondrial small ribosomal subunit protein uS15m)	3.1901	2.0214	1.3817	1	0
Q5TZA2	CROCC KIAA0445	Rootletin (Ciliary rootlet coiled-coil protein)	3.1267	2.0742	1.37876	0	0
P39023	RPL3 OK/SW-cl.32	60S ribosomal protein L3 (HIV-1 TAR RNA-binding protein B) (TARBP-B) (Large ribosomal subunit protein uL3)	2.7057	2.4911	1.37762	0	0
P16278	GLB1 ELNR1	Beta-galactosidase (EC 3.2.1.23) (Acid beta-galactosidase) (Lactase) (Elastin receptor 1)	2.5143	2.6631	1.37223	0	0
Q9H974	QTRT2 QTRTD1	Queuine tRNA-ribosyltransferase accessory subunit 2 (Queuine tRNA-ribosyltransferase domain-containing protein 1)	1.4606	3.713	1.37117	0	0
Q12907	LMAN2 C5orf8	Vesicular integral-membrane protein VIP36 (Glycoprotein GP36b) (Lectin mannose-binding 2) (Vesicular integral-membrane protein 36) (VIP36)	3.0098	2.1539	1.36841	0	0
Q9H2G2	SLK KIAA0204 STK2	STE20-like serine/threonine-protein kinase (STE20-like kinase) (hSLK) (EC 2.7.11.1) (CTCL tumor antigen se20-9) (STE20-related serine/threonine-protein kinase) (STE20-related kinase) (Serine/threonine-protein kinase 2)	4.0737	1.0816	1.36606	0	0
Q15084	PDIA6 ERP5 P5 TXNDC7	Protein disulfide-isomerase A6 (EC 5.3.4.1) (Endoplasmic reticulum protein 5) (ER protein 5) (ERp5) (Protein disulfide isomerase P5) (Thioredoxin domain-containing protein 7)	1.8678	3.2826	1.36468	0	0
P22061	PCMT1	Protein-L-isoaspartate(D-aspartate) O-methyltransferase (PIMT) (EC 2.1.1.77) (L-isoaspartyl protein carboxyl methyltransferase) (Protein L-isoaspartyl/D-aspartyl methyltransferase) (Protein-beta-aspartate methyltransferase)	3.0979	2.0291	1.35811	0	0
O75648	TRMU MTU1 TRMT1	Mitochondrial tRNA-specific 2-thiouridylase 1 (EC 2.8.1.14) (MTO2 homolog)	1.6704	3.4412	1.35377	1	0
P09601	HMOX1 HO HO1	Heme oxygenase 1 (HO-1) (EC 1.14.14.18)	1.9311	3.178	1.35307	0	0
P61077	UBE2D3 UBC5C UBCH5C	Ubiquitin-conjugating enzyme E2 D3 (EC 2.3.2.23) ((E3-independent) E2 ubiquitin-conjugating enzyme D3) (EC 2.3.2.24) (E2 ubiquitin-conjugating enzyme D3) (Ubiquitin carrier protein D3) (Ubiquitin-conjugating enzyme E2(17)KB 3) (Ubiquitin-conjugating enzyme E2-17 kDa 3) (Ubiquitin-protein ligase D3)	1.4634	3.6448	1.35282	0	0
P19022	CDH2 CDHN NCAD	Cadherin-2 (CDw325) (Neural cadherin) (N-cadherin) (CD antigen CD325)	3.3504	1.7487	1.35024	0	0
P05023	ATP1A1	Sodium/potassium-transporting ATPase subunit alpha-1 (Na(+)/K(+) ATPase alpha-1 subunit) (EC 7.2.2.13) (Sodium pump subunit alpha-1)	2.2643	2.8214	1.34645	0	0
Q5T160	RARS2 RARSL	Probable arginine--tRNA ligase, mitochondrial (EC 6.1.1.19) (Arginyl-tRNA synthetase) (ArgRS)	3.1439	1.9076	1.33671	1	0
Q99829	CPNE1 CPN1	Copine-1 (Chromobindin 17) (Copine I)	2.3167	2.7227	1.33325	0	0
P11182	DBT BCATE2	Lipoamide acyltransferase component of branched-chain alpha-keto acid dehydrogenase complex, mitochondrial (EC 2.3.1.168) (52 kDa mitochondrial autoantigen of primary biliary cirrhosis) (Branched chain 2-oxo-acid dehydrogenase complex component E2) (BCOADC-E2) (Branched-chain alpha-keto acid dehydrogenase complex component E2) (BCKAD-E2) (BCKADE2) (Dihydrolipoamide acetyltransferase component of …	2.3317	2.6833	1.32625	1	0
Q13308	PTK7 CCK4	Inactive tyrosine-protein kinase 7 (Colon carcinoma kinase 4) (CCK-4) (Protein-tyrosine kinase 7) (Pseudo tyrosine kinase receptor 7) (Tyrosine-protein kinase-like 7)	2.163	2.8183	1.31652	0	0
P04062	GBA GC GLUC	Lysosomal acid glucosylceramidase (Lysosomal acid GCase) (EC 3.2.1.45) (Acid beta-glucosidase) (Alglucerase) (Beta-glucocerebrosidase) (Beta-GC) (Cholesterol glucosyltransferase) (SGTase) (EC 2.4.1.-) (Cholesteryl-beta-glucosidase) (EC 3.2.1.-) (D-glucosyl-N-acylsphingosine glucohydrolase) (Imiglucerase)	3.6293	1.3497	1.31586	0	0
Q96I99	SUCLG2	Succinate--CoA ligase [GDP-forming] subunit beta, mitochondrial (EC 6.2.1.4) (GTP-specific succinyl-CoA synthetase subunit beta) (G-SCS) (GTPSCS) (Succinyl-CoA synthetase beta-G chain) (SCS-betaG)	3.1392	1.8385	1.31548	1	0
Q9Y512	SAMM50 SAM50 CGI-51 TRG3	Sorting and assembly machinery component 50 homolog (Transformation-related gene 3 protein) (TRG-3)	2.2628	2.71	1.31406	1	0
P28288	ABCD3 PMP70 PXMP1	ATP-binding cassette sub-family D member 3 (70 kDa peroxisomal membrane protein) (PMP70)	2.3129	2.6555	1.31278	1	0
O75844	ZMPSTE24 FACE1 STE24	CAAX prenyl protease 1 homolog (EC 3.4.24.84) (Farnesylated proteins-converting enzyme 1) (FACE-1) (Prenyl protein-specific endoprotease 1) (Zinc metalloproteinase Ste24 homolog)	3.5717	1.3959	1.31255	0	0
Q7Z434	MAVS IPS1 KIAA1271 VISA	Mitochondrial antiviral-signaling protein (MAVS) (CARD adapter inducing interferon beta) (Cardif) (Interferon beta promoter stimulator protein 1) (IPS-1) (Putative NF-kappa-B-activating protein 031N) (Virus-induced-signaling adapter) (VISA)	2.3126	2.6545	1.3124	1	0
Q13686	ALKBH1 ABH ABH1 ALKBH	Nucleic acid dioxygenase ALKBH1 (EC 1.14.11.-) (Alkylated DNA repair protein alkB homolog 1) (Alpha-ketoglutarate-dependent dioxygenase ABH1) (DNA 6mA demethylase) (DNA N6-methyl adenine demethylase ALKBH1) (EC 1.14.11.51) (DNA lyase ABH1) (EC 4.2.99.18) (DNA oxidative demethylase ALKBH1) (EC 1.14.11.33) (mRNA N(3)-methylcytidine demethylase) (EC 1.14.11.-)	1.7637	3.2011	1.31174	1	0
P62191	PSMC1	26S proteasome regulatory subunit 4 (P26s4) (26S proteasome AAA-ATPase subunit RPT2) (Proteasome 26S subunit ATPase 1)	2.8387	2.1225	1.31069	0	0
O95822	MLYCD	Malonyl-CoA decarboxylase, mitochondrial (MCD) (EC 4.1.1.9)	2.28	2.6713	1.30781	1	0
Q9Y277	VDAC3	Voltage-dependent anion-selective channel protein 3 (VDAC-3) (hVDAC3) (Outer mitochondrial membrane protein porin 3)	2.6413	2.2979	1.30428	1	0
Q7Z4G4	TRMT11 C6orf75 MDS024	tRNA (guanine(10)-N2)-methyltransferase homolog (EC 2.1.1.-) (tRNA guanosine-2'-O-methyltransferase TRM11 homolog)	2.8645	2.0659	1.3017	0	0
Q5VT66	MTARC1 MARC1 MOSC1	Mitochondrial amidoxime-reducing component 1 (mARC1) (EC 1.7.-.-) (Molybdenum cofactor sulfurase C-terminal domain-containing protein 1) (MOSC domain-containing protein 1) (Moco sulfurase C-terminal domain-containing protein 1)	2.7555	2.1711	1.30059	1	0
Q8NBS9	TXNDC5 TLP46 UNQ364/PRO700	Thioredoxin domain-containing protein 5 (Endoplasmic reticulum resident protein 46) (ER protein 46) (ERp46) (Thioredoxin-like protein p46)	2.8365	2.0776	1.29693	0	0
Q9H4M9	EHD1 PAST PAST1 CDABP0131	EH domain-containing protein 1 (PAST homolog 1) (hPAST1) (Testilin)	2.6321	2.2778	1.29569	0	0
P13861	PRKAR2A PKR2 PRKAR2	cAMP-dependent protein kinase type II-alpha regulatory subunit	2.7627	2.1453	1.29514	0	0
Q96CS3	FAF2 ETEA KIAA0887 UBXD8 UBXN3B	FAS-associated factor 2 (Protein ETEA) (UBX domain-containing protein 3B) (UBX domain-containing protein 8)	2.4713	2.4321	1.29378	0	0
P46199	MTIF2	Translation initiation factor IF-2, mitochondrial (IF-2(Mt)) (IF-2Mt) (IF2(mt))	2.3059	2.597	1.29364	1	0
Q9NX46	ADPRS ADPRHL2 ARH3	ADP-ribose glycohydrolase ARH3 (ADP-ribosylhydrolase 3) (O-acetyl-ADP-ribose deacetylase ARH3) (EC 3.5.1.-) (Poly(ADP-ribose) glycohydrolase ARH3) (EC 3.2.1.143) ([Protein ADP-ribosylarginine] hydrolase-like protein 2) ([Protein ADP-ribosylserine] hydrolase) (EC 3.2.2.-)	2.704	2.1876	1.29031	0	0
P61254	RPL26	60S ribosomal protein L26 (Large ribosomal subunit protein uL24)	2.9896	1.8884	1.28629	0	0
Q9UQ90	SPG7 CAR CMAR PGN	Paraplegin (EC 3.4.24.-) (Cell matrix adhesion regulator) (Spastic paraplegia 7 protein)	2.8078	2.0594	1.28309	1	0
Q9UK73	FEM1B F1AA KIAA0396	Protein fem-1 homolog B (FEM1b) (FEM1-beta) (Fem-1-like death receptor-binding protein alpha) (Fem-1-like in apoptotic pathway protein alpha) (F1A-alpha)	3.0278	1.8334	1.28131	0	0
Q14739	LBR	Delta(14)-sterol reductase LBR (Delta-14-SR) (EC 1.3.1.70) (3-beta-hydroxysterol Delta (14)-reductase) (C-14 sterol reductase) (C14SR) (Integral nuclear envelope inner membrane protein) (LMN2R) (Lamin-B receptor) (Sterol C14-reductase)	2.5296	2.3134	1.2759	0	0
P06744	GPI	Glucose-6-phosphate isomerase (GPI) (EC 5.3.1.9) (Autocrine motility factor) (AMF) (Neuroleukin) (NLK) (Phosphoglucose isomerase) (PGI) (Phosphohexose isomerase) (PHI) (Sperm antigen 36) (SA-36)	2.1756	2.6593	1.27349	0	0
Q9ULD0	OGDHL KIAA1290	2-oxoglutarate dehydrogenase-like, mitochondrial (EC 1.2.4.2) (2-oxoglutarate dehydrogenase complex component E1-like) (OGDC-E1-like) (Alpha-ketoglutarate dehydrogenase-like)	2.7473	2.0863	1.2731	1	0
Q13620	CUL4B KIAA0695	Cullin-4B (CUL-4B)	1.3783	3.4333	1.26652	0	0
Q9H488	POFUT1 FUT12 KIAA0180	GDP-fucose protein O-fucosyltransferase 1 (EC 2.4.1.221) (Peptide-O-fucosyltransferase 1) (O-FucT-1)	3.5049	1.2617	1.25296	0	0
Q9H993	ARMT1 C6orf211	Damage-control phosphatase ARMT1 (EC 3.1.3.-) (Acidic residue methyltransferase 1) (Protein-glutamate O-methyltransferase) (EC 2.1.1.-) (Sugar phosphate phosphatase ARMT1)	2.818	1.9355	1.24899	0	0
P16219	ACADS	Short-chain specific acyl-CoA dehydrogenase, mitochondrial (SCAD) (EC 1.3.8.1) (Butyryl-CoA dehydrogenase)	2.4644	2.2889	1.24893	1	0
P00918	CA2	Carbonic anhydrase 2 (EC 4.2.1.1) (Carbonate dehydratase II) (Carbonic anhydrase C) (CAC) (Carbonic anhydrase II) (CA-II)	2.2048	2.5388	1.24598	0	0
Q8TAT6	NPLOC4 KIAA1499 NPL4	Nuclear protein localization protein 4 homolog (Protein NPL4)	3.2404	1.4919	1.24254	0	0
O00410	IPO5 KPNB3 RANBP5	Importin-5 (Imp5) (Importin subunit beta-3) (Karyopherin beta-3) (Ran-binding protein 5) (RanBP5)	2.231	2.4988	1.24178	0	0
Q8WWH5	TRUB1 PUS4	Probable tRNA pseudouridine synthase 1 (EC 5.4.99.-)	1.8402	2.8828	1.2397	0	0
Q13162	PRDX4	Peroxiredoxin-4 (EC 1.11.1.24) (Antioxidant enzyme AOE372) (AOE37-2) (Peroxiredoxin IV) (Prx-IV) (Thioredoxin peroxidase AO372) (Thioredoxin-dependent peroxide reductase A0372) (Thioredoxin-dependent peroxiredoxin 4)	1.9338	2.7753	1.23545	1	0
O75503	CLN5	Ceroid-lipofuscinosis neuronal protein 5 (Protein CLN5) [Cleaved into: Ceroid-lipofuscinosis neuronal protein 5, secreted form]	3.0787	1.5998	1.22605	0	0
Q9NVA2	SEPTIN11 SEPT11	Septin-11	2.6599	2.0146	1.22481	0	0
Q9BVS5	TRMT61B	tRNA (adenine(58)-N(1))-methyltransferase, mitochondrial (EC 2.1.1.220) (mRNA methyladenosine-N(1)-methyltransferase) (EC 2.1.1.-)	2.6351	2.0257	1.22058	1	0
O14874	BCKDK	[3-methyl-2-oxobutanoate dehydrogenase [lipoamide]] kinase, mitochondrial (EC 2.7.11.4) (Branched-chain alpha-ketoacid dehydrogenase kinase) (BCKD-kinase) (BCKDHKIN)	3.0126	1.6472	1.22027	1	0
Q9UN37	VPS4A VPS4	Vacuolar protein sorting-associated protein 4A (EC 3.6.4.6) (Protein SKD2) (VPS4-1) (hVPS4)	2.4935	2.1605	1.21847	0	0
Q01082	SPTBN1 SPTB2	Spectrin beta chain, non-erythrocytic 1 (Beta-II spectrin) (Fodrin beta chain) (Spectrin, non-erythroid beta chain 1)	2.5302	2.1133	1.21521	0	0
Q96AC1	FERMT2 KIND2 MIG2 PLEKHC1	Fermitin family homolog 2 (Kindlin-2) (Mitogen-inducible gene 2 protein) (MIG-2) (Pleckstrin homology domain-containing family C member 1) (PH domain-containing family C member 1)	2.4198	2.2186	1.21363	0	0
Q9BRQ6	CHCHD6 CHCM1 MIC25	MICOS complex subunit MIC25 (Coiled-coil-helix cristae morphology protein 1) (Coiled-coil-helix-coiled-coil-helix domain-containing protein 6)	1.2074	3.4295	1.21316	1	0
Q14126	DSG2 CDHF5	Desmoglein-2 (Cadherin family member 5) (HDGC)	2.4806	2.1539	1.21241	0	1
O94973	AP2A2 ADTAB CLAPA2 HIP9 HYPJ KIAA0899	AP-2 complex subunit alpha-2 (100 kDa coated vesicle protein C) (Adaptor protein complex AP-2 subunit alpha-2) (Adaptor-related protein complex 2 subunit alpha-2) (Alpha-adaptin C) (Alpha2-adaptin) (Clathrin assembly protein complex 2 alpha-C large chain) (Huntingtin yeast partner J) (Huntingtin-interacting protein 9) (HIP-9) (Huntingtin-interacting protein J) (Plasma membrane adaptor HA2/AP2 ada…	1.8852	2.7418	1.21008	0	1
Q5T9A4	ATAD3B KIAA1273 TOB3	ATPase family AAA domain-containing protein 3B (AAA-TOB3)	1.6698	2.9561	1.20973	1	0
Q9Y4L1	HYOU1 GRP170 ORP150	Hypoxia up-regulated protein 1 (150 kDa oxygen-regulated protein) (ORP-150) (170 kDa glucose-regulated protein) (GRP-170)	2.6872	1.9354	1.2087	0	0
Q8NFQ8	TOR1AIP2 IFRG15 LULL1	Torsin-1A-interacting protein 2 (Lumenal domain-like LAP1)	2.1444	2.4535	1.20098	0	0
Q15758	SLC1A5 ASCT2 M7V1 RDR RDRC	Neutral amino acid transporter B(0) (ATB(0)) (Baboon M7 virus receptor) (RD114/simian type D retrovirus receptor) (Sodium-dependent neutral amino acid transporter type 2) (Solute carrier family 1 member 5)	2.7607	1.8269	1.19774	0	0
Q99460	PSMD1	26S proteasome non-ATPase regulatory subunit 1 (26S proteasome regulatory subunit RPN2) (26S proteasome regulatory subunit S1) (26S proteasome subunit p112)	2.7441	1.8399	1.19661	0	0
P19404	NDUFV2	NADH dehydrogenase [ubiquinone] flavoprotein 2, mitochondrial (EC 7.1.1.2) (NADH-ubiquinone oxidoreductase 24 kDa subunit)	2.024	2.5477	1.19273	1	0
P47756	CAPZB	F-actin-capping protein subunit beta (CapZ beta)	3.3257	1.2444	1.19223	0	0
Q8TEM1	NUP210 KIAA0906 PSEC0245	Nuclear pore membrane glycoprotein 210 (Nuclear pore protein gp210) (Nuclear envelope pore membrane protein POM 210) (POM210) (Nucleoporin Nup210) (Pore membrane protein of 210 kDa)	3.2327	1.3359	1.19175	0	1
O75251	NDUFS7	NADH dehydrogenase [ubiquinone] iron-sulfur protein 7, mitochondrial (EC 7.1.1.2) (Complex I-20kD) (CI-20kD) (NADH-ubiquinone oxidoreductase 20 kDa subunit) (PSST subunit)	1.8851	2.6822	1.19134	1	0
P45880	VDAC2	Voltage-dependent anion-selective channel protein 2 (VDAC-2) (hVDAC2) (Outer mitochondrial membrane protein porin 2)	2.4644	2.0997	1.19033	1	0
Q9HD45	TM9SF3 SMBP UNQ245/PRO282	Transmembrane 9 superfamily member 3 (EP70-P-iso) (SM-11044-binding protein)	2.3595	2.1957	1.18751	0	0
P17980	PSMC3 TBP1	26S proteasome regulatory subunit 6A (26S proteasome AAA-ATPase subunit RPT5) (Proteasome 26S subunit ATPase 3) (Proteasome subunit P50) (Tat-binding protein 1) (TBP-1)	2.2319	2.3079	1.18263	0	0
Q9P2J5	LARS1 KIAA1352 LARS	Leucine--tRNA ligase, cytoplasmic (EC 6.1.1.4) (Leucyl-tRNA synthetase) (LeuRS)	1.9446	2.5692	1.17434	0	0
O60488	ACSL4 ACS4 FACL4 LACS4	Long-chain-fatty-acid--CoA ligase 4 (EC 6.2.1.3) (Arachidonate--CoA ligase) (EC 6.2.1.15) (Long-chain acyl-CoA synthetase 4) (LACS 4)	2.0858	2.4275	1.17418	0	0
P17858	PFKL	ATP-dependent 6-phosphofructokinase, liver type (ATP-PFK) (PFK-L) (EC 2.7.1.11) (6-phosphofructokinase type B) (Phosphofructo-1-kinase isozyme B) (PFK-B) (Phosphohexokinase)	2.4859	2.0219	1.17242	0	0
Q9Y6C9	MTCH2 MIMP HSPC032	Mitochondrial carrier homolog 2 (Met-induced mitochondrial protein)	2.5738	1.9278	1.17044	1	0
P51571	SSR4 TRAPD	Translocon-associated protein subunit delta (TRAP-delta) (Signal sequence receptor subunit delta) (SSR-delta)	1.9343	2.565	1.1697	0	0
Q7KZF4	SND1 TDRD11	Staphylococcal nuclease domain-containing protein 1 (EC 3.1.31.1) (100 kDa coactivator) (EBNA2 coactivator p100) (Tudor domain-containing protein 11) (p100 co-activator)	1.9797	2.5155	1.16839	1	0
Q9UJY5	GGA1	ADP-ribosylation factor-binding protein GGA1 (Gamma-adaptin-related protein 1) (Golgi-localized, gamma ear-containing, ARF-binding protein 1)	2.6876	1.7996	1.16582	0	0
O43264	ZW10	Centromere/kinetochore protein zw10 homolog	2.4452	2.0166	1.15763	0	0
P51648	ALDH3A2 ALDH10 FALDH	Aldehyde dehydrogenase family 3 member A2 (EC 1.2.1.3) (EC 1.2.1.94) (Aldehyde dehydrogenase 10) (Fatty aldehyde dehydrogenase) (Microsomal aldehyde dehydrogenase)	1.7821	2.6756	1.1563	1	0
P57740	NUP107	Nuclear pore complex protein Nup107 (107 kDa nucleoporin) (Nucleoporin Nup107)	2.0407	2.3934	1.14864	0	0
P50454	SERPINH1 CBP1 CBP2 HSP47 SERPINH2 PIG14	Serpin H1 (47 kDa heat shock protein) (Arsenic-transactivated protein 3) (AsTP3) (Cell proliferation-inducing gene 14 protein) (Collagen-binding protein) (Colligin) (Rheumatoid arthritis-related antigen RA-A47)	2.2952	2.1365	1.14786	0	0
Q9BT78	COPS4 CSN4	COP9 signalosome complex subunit 4 (SGN4) (Signalosome subunit 4) (JAB1-containing signalosome subunit 4)	2.3129	2.1162	1.14701	0	0
Q9BRA2	TXNDC17 TXNL5	Thioredoxin domain-containing protein 17 (14 kDa thioredoxin-related protein) (TRP14) (Protein 42-9-9) (Thioredoxin-like protein 5)	2.4558	1.9658	1.14457	0	0
Q8N766	EMC1 KIAA0090 PSEC0263	ER membrane protein complex subunit 1	2.3281	2.0895	1.14326	0	0
Q9UI12	ATP6V1H CGI-11	V-type proton ATPase subunit H (V-ATPase subunit H) (Nef-binding protein 1) (NBP1) (Protein VMA13 homolog) (V-ATPase 50/57 kDa subunits) (Vacuolar proton pump subunit H) (Vacuolar proton pump subunit SFD)	2.0512	2.3654	1.14294	0	0
Q9NVH0	EXD2 C14orf114 EXDL2	Exonuclease 3'-5' domain-containing protein 2 (EC 3.1.11.1) (3'-5' exoribonuclease EXD2) (EC 3.1.13.-) (Exonuclease 3'-5' domain-like-containing protein 2)	2.7036	1.7044	1.14012	1	0
P06280	GLA	Alpha-galactosidase A (EC 3.2.1.22) (Alpha-D-galactosidase A) (Alpha-D-galactoside galactohydrolase) (Galactosylgalactosylglucosylceramidase GLA) (EC 3.2.1.47) (Melibiase) (Agalsidase)	1.6928	2.7118	1.13901	0	0
Q9NWU5	MRPL22 MRPL25 RPML25 HSPC158	39S ribosomal protein L22, mitochondrial (L22mt) (MRP-L22) (39S ribosomal protein L25, mitochondrial) (L25mt) (MRP-L25) (Mitochondrial large ribosomal subunit protein uL22m)	1.7434	2.6548	1.13691	1	0
P53701	HCCS CCHL	Holocytochrome c-type synthase (EC 4.4.1.17) (Cytochrome c-type heme lyase)	1.9349	2.4604	1.13596	1	0
Q92667	AKAP1 AKAP149 PRKA1	A-kinase anchor protein 1, mitochondrial (A-kinase anchor protein 149 kDa) (AKAP 149) (Dual specificity A-kinase-anchoring protein 1) (D-AKAP-1) (Protein kinase A-anchoring protein 1) (PRKA1) (Spermatid A-kinase anchor protein 84) (S-AKAP84)	2.1303	2.2634	1.13544	1	0
Q8IY67	RAVER1 KIAA1978	Ribonucleoprotein PTB-binding 1 (Protein raver-1)	1.768	2.6145	1.13175	0	0
Q9Y4P3	TBL2 WBSCR13 UNQ563/PRO1125	Transducin beta-like protein 2 (WS beta-transducin repeats protein) (WS-betaTRP) (Williams-Beuren syndrome chromosomal region 13 protein)	1.3542	3.015	1.12737	0	0
Q96EY8	MMAB	Corrinoid adenosyltransferase (EC 2.5.1.17) (Cob(II)alamin adenosyltransferase) (Cob(II)yrinic acid a,c-diamide adenosyltransferase) (Cobinamide/cobalamin adenosyltransferase) (Methylmalonic aciduria type B protein)	1.7592	2.6008	1.12433	1	0
Q4G0N4	NADK2 C5orf33 MNADK NADKD1	NAD kinase 2, mitochondrial (EC 2.7.1.23) (Mitochondrial NAD kinase) (NAD kinase domain-containing protein 1, mitochondrial)	1.8294	2.53	1.12413	1	0
P54098	POLG MDP1 POLG1 POLGA	DNA polymerase subunit gamma-1 (EC 2.7.7.7) (Mitochondrial DNA polymerase catalytic subunit) (PolG-alpha)	2.2639	2.0947	1.12386	1	0
Q99595	TIMM17A MIMT17 TIM17 TIM17A TIMM17	Mitochondrial import inner membrane translocase subunit Tim17-A (Inner membrane preprotein translocase Tim17a)	2.3861	1.9714	1.1235	1	0
Q8NBX0	SCCPDH CGI-49	Saccharopine dehydrogenase-like oxidoreductase (EC 1.-.-.-)	2.0546	2.3024	1.12334	0	0
O75431	MTX2	Metaxin-2 (Mitochondrial outer membrane import complex protein 2)	3.1987	1.155	1.12224	1	0
Q9NNW5	WDR6	WD repeat-containing protein 6	1.9918	2.3572	1.12068	0	0
Q8N983	MRPL43	39S ribosomal protein L43, mitochondrial (L43mt) (MRP-L43) (Mitochondrial large ribosomal subunit protein mL43) (Mitochondrial ribosomal protein bMRP36a)	2.1137	2.2348	1.12052	1	0
Q13561	DCTN2 DCTN50	Dynactin subunit 2 (50 kDa dynein-associated polypeptide) (Dynactin complex 50 kDa subunit) (DCTN-50) (p50 dynamitin)	2.2803	2.0671	1.12015	0	0
P49720	PSMB3	Proteasome subunit beta type-3 (Proteasome chain 13) (Proteasome component C10-II) (Proteasome theta chain)	2.5393	1.8042	1.11886	0	1
Q9H2U1	DHX36 DDX36 KIAA1488 MLEL1 RHAU	ATP-dependent DNA/RNA helicase DHX36 (EC 3.6.4.12) (EC 3.6.4.13) (DEAD/H box polypeptide 36) (DEAH-box protein 36) (G4-resolvase-1) (G4R1) (MLE-like protein 1) (RNA helicase associated with AU-rich element protein)	1.8659	2.468	1.11567	0	0
Q9BSD7	NTPCR C1orf57	Cancer-related nucleoside-triphosphatase (NTPase) (EC 3.6.1.15) (Nucleoside triphosphate phosphohydrolase)	1.5373	2.7956	1.11533	0	0
O75521	ECI2 DRS1 HCA88 PECI	Enoyl-CoA delta isomerase 2 (EC 5.3.3.8) (DRS-1) (Delta(3),delta(2)-enoyl-CoA isomerase) (D3,D2-enoyl-CoA isomerase) (Diazepam-binding inhibitor-related protein 1) (DBI-related protein 1) (Dodecenoyl-CoA isomerase) (Hepatocellular carcinoma-associated antigen 88) (Peroxisomal 3,2-trans-enoyl-CoA isomerase) (pECI) (Renal carcinoma antigen NY-REN-1)	1.9926	2.3385	1.11473	1	0
Q96BW9	TAMM41 C3orf31	Phosphatidate cytidylyltransferase, mitochondrial (EC 2.7.7.41) (CDP-diacylglycerol synthase) (CDP-DAG synthase) (Mitochondrial translocator assembly and maintenance protein 41 homolog) (TAM41)	2.0312	2.2967	1.11367	1	0
P30046	DDT	D-dopachrome decarboxylase (EC 4.1.1.84) (D-dopachrome tautomerase) (Phenylpyruvate tautomerase II)	2.5786	1.7391	1.11026	0	0
P09960	LTA4H LTA4	Leukotriene A-4 hydrolase (LTA-4 hydrolase) (EC 3.3.2.6) (Leukotriene A(4) hydrolase) (Tripeptide aminopeptidase LTA4H) (EC 3.4.11.4)	2.0933	2.2024	1.10289	0	0
Q9H0U4	RAB1B	Ras-related protein Rab-1B	2.2455	2.0252	1.09447	0	0
O60493	SNX3	Sorting nexin-3 (Protein SDP3)	2.8961	1.3717	1.09349	0	0
Q16181	SEPTIN7 CDC10 SEPT7	Septin-7 (CDC10 protein homolog)	2.1267	2.1362	1.09184	0	0
Q969S9	GFM2 EFG2 MSTP027	Ribosome-releasing factor 2, mitochondrial (RRF2mt) (Elongation factor G 2, mitochondrial) (EF-G2mt) (mEF-G 2) (Elongation factor G2) (hEFG2)	2.2863	1.9732	1.09068	1	0
O60566	BUB1B BUBR1 MAD3L SSK1	Mitotic checkpoint serine/threonine-protein kinase BUB1 beta (EC 2.7.11.1) (MAD3/BUB1-related protein kinase) (hBUBR1) (Mitotic checkpoint kinase MAD3L) (Protein SSK1)	1.9192	2.3123	1.08117	0	1
P32189	GK	Glycerol kinase (GK) (Glycerokinase) (EC 2.7.1.30) (ATP:glycerol 3-phosphotransferase)	2.9171	1.3122	1.08042	0	0
Q9P015	MRPL15 HSPC145	39S ribosomal protein L15, mitochondrial (L15mt) (MRP-L15) (Mitochondrial large ribosomal subunit protein uL15m)	2.3047	1.9233	1.07998	1	0
O60716	CTNND1 KIAA0384	Catenin delta-1 (Cadherin-associated Src substrate) (CAS) (p120 catenin) (p120(ctn)) (p120(cas))	2.4326	1.7871	1.07714	0	0
P80404	ABAT GABAT	4-aminobutyrate aminotransferase, mitochondrial (EC 2.6.1.19) ((S)-3-amino-2-methylpropionate transaminase) (EC 2.6.1.22) (GABA aminotransferase) (GABA-AT) (Gamma-amino-N-butyrate transaminase) (GABA transaminase) (GABA-T) (L-AIBAT)	0.99508	3.2195	1.07539	1	0
P10155	RO60 SSA2 TROVE2	60 kDa SS-A/Ro ribonucleoprotein (60 kDa Ro protein) (60 kDa ribonucleoprotein Ro) (Ro60) (RoRNP) (Ro 60 kDa autoantigen) (Ro60 autoantigen) (Sjoegren syndrome antigen A2) (Sjoegren syndrome type A antigen) (SS-A) (TROVE domain family member 2)	2.199	2.0132	1.07457	0	0
P39656	DDOST KIAA0115 OST48 OK/SW-cl.45	Dolichyl-diphosphooligosaccharide--protein glycosyltransferase 48 kDa subunit (DDOST 48 kDa subunit) (Oligosaccharyl transferase 48 kDa subunit)	2.2856	1.9145	1.07042	0	0
O00429	DNM1L DLP1 DRP1	Dynamin-1-like protein (EC 3.6.5.5) (Dnm1p/Vps1p-like protein) (DVLP) (Dynamin family member proline-rich carboxyl-terminal domain less) (Dymple) (Dynamin-like protein) (Dynamin-like protein 4) (Dynamin-like protein IV) (HdynIV) (Dynamin-related protein 1)	2.0836	2.1165	1.07042	1	0
Q9BW91	NUDT9 NUDT10 PSEC0099 UNQ3012/PRO9771	ADP-ribose pyrophosphatase, mitochondrial (EC 3.6.1.13) (ADP-ribose diphosphatase) (ADP-ribose phosphohydrolase) (Adenosine diphosphoribose pyrophosphatase) (ADPR-PPase) (Nucleoside diphosphate-linked moiety X motif 9) (Nudix motif 9)	1.2335	2.9664	1.07035	1	0
Q9NX40	OCIAD1 ASRIJ OCIA	OCIA domain-containing protein 1 (Ovarian cancer immunoreactive antigen domain containing 1) (Ovarian carcinoma immunoreactive antigen)	2.0306	2.1661	1.06926	1	0
P43490	NAMPT PBEF PBEF1	Nicotinamide phosphoribosyltransferase (NAmPRTase) (Nampt) (EC 2.4.2.12) (Pre-B-cell colony-enhancing factor 1) (Pre-B cell-enhancing factor) (Visfatin)	2.3987	1.7885	1.06599	0	0
O00116	AGPS AAG5	Alkyldihydroxyacetonephosphate synthase, peroxisomal (Alkyl-DHAP synthase) (EC 2.5.1.26) (Aging-associated gene 5 protein) (Alkylglycerone-phosphate synthase)	2.1772	2.0032	1.06364	0	0
Q15645	TRIP13 PCH2	Pachytene checkpoint protein 2 homolog (Human papillomavirus type 16 E1 protein-binding protein) (16E1-BP) (HPV16 E1 protein-binding protein) (Thyroid hormone receptor interactor 13) (Thyroid receptor-interacting protein 13) (TR-interacting protein 13) (TRIP-13)	2.1027	2.0583	1.05693	0	0
Q9Y6N1	COX11	Cytochrome c oxidase assembly protein COX11, mitochondrial	2.4755	1.684	1.05641	1	0
Q9H8Y8	GORASP2 GOLPH6	Golgi reassembly-stacking protein 2 (GRS2) (Golgi phosphoprotein 6) (GOLPH6) (Golgi reassembly-stacking protein of 55 kDa) (GRASP55) (p59)	1.7938	2.3559	1.05301	0	0
P08243	ASNS TS11	Asparagine synthetase [glutamine-hydrolyzing] (EC 6.3.5.4) (Cell cycle control protein TS11) (Glutamine-dependent asparagine synthetase)	2.1015	2.0467	1.05249	0	0
P08133	ANXA6 ANX6	Annexin A6 (67 kDa calelectrin) (Annexin VI) (Annexin-6) (Calphobindin-II) (CPB-II) (Chromobindin-20) (Lipocortin VI) (Protein III) (p68) (p70)	1.951	2.1927	1.05092	0	1
O75369	FLNB FLN1L FLN3 TABP TAP	Filamin-B (FLN-B) (ABP-278) (ABP-280 homolog) (Actin-binding-like protein) (Beta-filamin) (Filamin homolog 1) (Fh1) (Filamin-3) (Thyroid autoantigen) (Truncated actin-binding protein) (Truncated ABP)	2.0179	2.0998	1.04184	0	0
P00374	DHFR	Dihydrofolate reductase (EC 1.5.1.3)	2.0211	2.0921	1.04026	0	0
P19784	CSNK2A2 CK2A2	Casein kinase II subunit alpha' (CK II alpha') (EC 2.7.11.1)	2.0866	2.0206	1.03816	0	0
Q15942	ZYX	Zyxin (Zyxin-2)	2.6973	1.4087	1.03773	0	0
Q9Y2A7	NCKAP1 HEM2 KIAA0587 NAP1	Nck-associated protein 1 (NAP 1) (Membrane-associated protein HEM-2) (p125Nap1)	2.394	1.6982	1.03288	0	0
P61026	RAB10	Ras-related protein Rab-10 (EC 3.6.5.2)	2.0101	2.071	1.02896	0	1
O95394	PGM3 AGM1	Phosphoacetylglucosamine mutase (PAGM) (EC 5.4.2.3) (Acetylglucosamine phosphomutase) (N-acetylglucosamine-phosphate mutase) (Phosphoglucomutase-3) (PGM 3)	1.7015	2.3734	1.02676	0	0
Q6P1M0	SLC27A4 ACSVL4 FATP4	Long-chain fatty acid transport protein 4 (FATP-4) (Fatty acid transport protein 4) (Arachidonate--CoA ligase) (EC 6.2.1.15) (Long-chain-fatty-acid--CoA ligase) (Solute carrier family 27 member 4) (Very long-chain acyl-CoA synthetase 4) (ACSVL4) (EC 6.2.1.-)	2.3448	1.7209	1.0235	0	0
Q9Y2W6	TDRKH TDRD2	Tudor and KH domain-containing protein (Tudor domain-containing protein 2)	2.1825	1.8699	1.01878	1	0
P14735	IDE	Insulin-degrading enzyme (EC 3.4.24.56) (Abeta-degrading protease) (Insulin protease) (Insulinase) (Insulysin)	1.8967	2.1454	1.01511	1	0
P68402	PAFAH1B2 PAFAHB	Platelet-activating factor acetylhydrolase IB subunit alpha2 (EC 3.1.1.47) (PAF acetylhydrolase 30 kDa subunit) (PAF-AH 30 kDa subunit) (PAF-AH subunit beta) (PAFAH subunit beta)	2.0616	1.9731	1.01246	0	0
P10586	PTPRF LAR	Receptor-type tyrosine-protein phosphatase F (EC 3.1.3.48) (Leukocyte common antigen related) (LAR)	2.306	1.7251	1.01117	0	0
Q99536	VAT1	Synaptic vesicle membrane protein VAT-1 homolog (EC 1.-.-.-)	2.1817	1.8488	1.01096	0	0
Q02809	PLOD1 LLH PLOD	Procollagen-lysine,2-oxoglutarate 5-dioxygenase 1 (EC 1.14.11.4) (Lysyl hydroxylase 1) (LH1)	1.3589	2.6658	1.00888	0	0
O43242	PSMD3	26S proteasome non-ATPase regulatory subunit 3 (26S proteasome regulatory subunit RPN3) (26S proteasome regulatory subunit S3) (Proteasome subunit p58)	1.8511	2.1721	1.00834	0	0
O43765	SGTA SGT SGT1	Small glutamine-rich tetratricopeptide repeat-containing protein alpha (Alpha-SGT) (Vpu-binding protein) (UBP)	1.9115	2.1046	1.0058	0	0
O43402	EMC8 C16orf2 C16orf4 COX4AL COX4NB FAM158B NOC4	ER membrane protein complex subunit 8 (Neighbor of COX4) (Protein FAM158B)	2.7319	1.2798	1.00421	0	0
Q9UHD8	SEPTIN9 KIAA0991 MSF SEPT9	Septin-9 (MLL septin-like fusion protein MSF-A) (MLL septin-like fusion protein) (Ovarian/Breast septin) (Ov/Br septin) (Septin D1)	2.2215	1.7896	1.004	0	0
Q9Y5X3	SNX5	Sorting nexin-5	2.7671	1.2398	1.00249	0	0
P49770	EIF2B2 EIF2BB	Translation initiation factor eIF-2B subunit beta (S20I15) (S20III15) (eIF-2B GDP-GTP exchange factor subunit beta)	2.3006	1.6967	0.999026	0	0
P18031	PTPN1 PTP1B	Tyrosine-protein phosphatase non-receptor type 1 (EC 3.1.3.48) (Protein-tyrosine phosphatase 1B) (PTP-1B)	2.101	1.8922	0.997545	0	0
O75414	NME6	Nucleoside diphosphate kinase 6 (NDK 6) (NDP kinase 6) (EC 2.7.4.6) (Inhibitor of p53-induced apoptosis-alpha) (IPIA-alpha) (nm23-H6)	2.416	1.574	0.996389	1	0
Q9Y295	DRG1 NEDD3	Developmentally-regulated GTP-binding protein 1 (DRG-1) (Neural precursor cell expressed developmentally down-regulated protein 3) (NEDD-3) (Translation factor GTPase DRG1) (TRAFAC GTPase DRG1) (EC 3.6.5.-)	1.9485	2.0338	0.993602	0	0
P41091	EIF2S3 EIF2G	Eukaryotic translation initiation factor 2 subunit 3 (EC 3.6.5.3) (Eukaryotic translation initiation factor 2 subunit gamma X) (eIF-2-gamma X) (eIF-2gX)	2.184	1.7892	0.990301	0	0
Q96QK1	VPS35 MEM3 TCCCTA00141	Vacuolar protein sorting-associated protein 35 (hVPS35) (Maternal-embryonic 3) (Vesicle protein sorting 35)	1.6128	2.3557	0.988594	0	0
O95861	BPNT1	3'(2'),5'-bisphosphate nucleotidase 1 (EC 3.1.3.7) (Bisphosphate 3'-nucleotidase 1) (PAP-inositol 1,4-phosphatase) (PIP)	1.9393	2.0273	0.987903	0	0
Q04837	SSBP1 SSBP	Single-stranded DNA-binding protein, mitochondrial (Mt-SSB) (MtSSB) (PWP1-interacting protein 17)	2.2207	1.7449	0.987539	1	0
Q6DKJ4	NXN NRX	Nucleoredoxin (EC 1.8.1.8)	1.9297	2.0315	0.985938	0	0
P62195	PSMC5 SUG1	26S proteasome regulatory subunit 8 (26S proteasome AAA-ATPase subunit RPT6) (Proteasome 26S subunit ATPase 5) (Proteasome subunit p45) (Thyroid hormone receptor-interacting protein 1) (TRIP1) (p45/SUG)	2.0943	1.8594	0.983203	0	0
P07686	HEXB HCC7	Beta-hexosaminidase subunit beta (EC 3.2.1.52) (Beta-N-acetylhexosaminidase subunit beta) (Hexosaminidase subunit B) (Cervical cancer proto-oncogene 7 protein) (HCC-7) (N-acetyl-beta-glucosaminidase subunit beta) [Cleaved into: Beta-hexosaminidase subunit beta chain B; Beta-hexosaminidase subunit beta chain A]	2.2752	1.6713	0.980574	0	0
Q9NZW5	MPP6 VAM1	MAGUK p55 subfamily member 6 (Veli-associated MAGUK 1) (VAM-1)	2.0976	1.8472	0.979952	0	0
P07339	CTSD CPSD	Cathepsin D (EC 3.4.23.5) [Cleaved into: Cathepsin D light chain; Cathepsin D heavy chain]	1.9613	1.9707	0.975263	0	0
Q4VC31	MIX23 CCDC58	Protein MIX23 (Coiled-coil domain-containing protein 58)	2.2936	1.634	0.973648	1	0
Q92538	GBF1 KIAA0248	Golgi-specific brefeldin A-resistance guanine nucleotide exchange factor 1 (BFA-resistant GEF 1)	2.5849	1.3379	0.971884	0	0
P20020	ATP2B1 PMCA1	Plasma membrane calcium-transporting ATPase 1 (EC 7.2.2.10) (Plasma membrane calcium ATPase isoform 1) (PMCA1) (Plasma membrane calcium pump isoform 1)	1.4893	2.415	0.965064	0	0
P61604	HSPE1	10 kDa heat shock protein, mitochondrial (Hsp10) (10 kDa chaperonin) (Chaperonin 10) (CPN10) (Early-pregnancy factor) (EPF)	1.9664	1.9316	0.962734	1	0
Q99805	TM9SF2	Transmembrane 9 superfamily member 2 (p76)	1.7773	2.1203	0.962586	0	0
P43034	PAFAH1B1 LIS1 MDCR MDS PAFAHA	Platelet-activating factor acetylhydrolase IB subunit beta (Lissencephaly-1 protein) (LIS-1) (PAF acetylhydrolase 45 kDa subunit) (PAF-AH 45 kDa subunit) (PAF-AH alpha) (PAFAH alpha)	2.0361	1.8614	0.962549	0	0
Q01105	SET	Protein SET (HLA-DR-associated protein II) (Inhibitor of granzyme A-activated DNase) (IGAAD) (PHAPII) (Phosphatase 2A inhibitor I2PP2A) (I-2PP2A) (Template-activating factor I) (TAF-I)	2.1519	1.7447	0.962216	0	0
P29692	EEF1D EF1D	Elongation factor 1-delta (EF-1-delta) (Antigen NY-CO-4)	1.9273	1.9659	0.960956	0	0
O00303	EIF3F EIF3S5	Eukaryotic translation initiation factor 3 subunit F (eIF3f) (Deubiquitinating enzyme eIF3f) (EC 3.4.19.12) (Eukaryotic translation initiation factor 3 subunit 5) (eIF-3-epsilon) (eIF3 p47)	1.6896	2.1802	0.952259	0	0
O95573	ACSL3 ACS3 FACL3 LACS3	Long-chain-fatty-acid--CoA ligase 3 (EC 6.2.1.3) (Arachidonate--CoA ligase) (EC 6.2.1.15) (Long-chain acyl-CoA synthetase 3) (LACS 3)	1.8493	2.0192	0.951774	0	0
P48449	LSS OSC	Lanosterol synthase (EC 5.4.99.7) (2,3-epoxysqualene--lanosterol cyclase) (Oxidosqualene--lanosterol cyclase) (OSC) (hOSC)	2.0722	1.7956	0.951513	0	0
P04080	CSTB CST6 STFB	Cystatin-B (CPI-B) (Liver thiol proteinase inhibitor) (Stefin-B)	2.014	1.8538	0.951513	0	0
Q9NZI8	IGF2BP1 CRDBP VICKZ1 ZBP1	Insulin-like growth factor 2 mRNA-binding protein 1 (IGF2 mRNA-binding protein 1) (IMP-1) (IMP1) (Coding region determinant-binding protein) (CRD-BP) (IGF-II mRNA-binding protein 1) (VICKZ family member 1) (Zipcode-binding protein 1) (ZBP-1)	2.1375	1.7185	0.947105	0	0
Q03252	LMNB2 LMN2	Lamin-B2	2.0965	1.7453	0.941782	0	0
P11216	PYGB	Glycogen phosphorylase, brain form (EC 2.4.1.1)	2.0672	1.7724	0.940956	0	0
Q9NX74	DUS2 DUS2L	tRNA-dihydrouridine(20) synthase [NAD(P)+]-like (EC 1.3.1.91) (Dihydrouridine synthase 2) (Up-regulated in lung cancer protein 8) (URLC8) (tRNA-dihydrouridine synthase 2-like) (hDUS2)	1.4002	2.4322	0.938248	1	0
Q53GQ0	HSD17B12 SDR12C1	Very-long-chain 3-oxoacyl-CoA reductase (EC 1.1.1.330) (17-beta-hydroxysteroid dehydrogenase 12) (17-beta-HSD 12) (3-ketoacyl-CoA reductase) (KAR) (Estradiol 17-beta-dehydrogenase 12) (EC 1.1.1.62) (Short chain dehydrogenase/reductase family 12C member 1)	1.4227	2.3842	0.928617	0	0
Q8TC07	TBC1D15	TBC1 domain family member 15 (GTPase-activating protein RAB7) (GAP for RAB7) (Rab7-GAP)	2.006	1.7928	0.925544	0	0
Q6YP21	KYAT3 CCBL2 KAT3	Kynurenine--oxoglutarate transaminase 3 (EC 2.6.1.7) (Cysteine-S-conjugate beta-lyase 2) (EC 4.4.1.13) (Kynurenine aminotransferase 3) (Kynurenine aminotransferase III) (KATIII) (Kynurenine--glyoxylate transaminase) (EC 2.6.1.63) (Kynurenine--oxoglutarate transaminase III)	1.5414	2.2514	0.923263	1	0
O95182	NDUFA7	NADH dehydrogenase [ubiquinone] 1 alpha subcomplex subunit 7 (Complex I-B14.5a) (CI-B14.5a) (NADH-ubiquinone oxidoreductase subunit B14.5a)	0.49938	3.2918	0.922647	1	0
P82932	MRPS6 C21orf101 RPMS6	28S ribosomal protein S6, mitochondrial (MRP-S6) (S6mt) (Mitochondrial small ribosomal subunit protein bS6m)	2.2444	1.5447	0.921855	1	0
Q8IX12	CCAR1 CARP1 DIS	Cell division cycle and apoptosis regulator protein 1 (Cell cycle and apoptosis regulatory protein 1) (CARP-1) (Death inducer with SAP domain)	0.84389	2.9427	0.920899	0	0
Q9NXE4	SMPD4 KIAA1418 SKNY	Sphingomyelin phosphodiesterase 4 (EC 3.1.4.12) (Neutral sphingomyelinase 3) (nSMase-3) (nSMase3) (Neutral sphingomyelinase III)	2.0755	1.7041	0.918234	0	0
P60842	EIF4A1 DDX2A EIF4A	Eukaryotic initiation factor 4A-I (eIF-4A-I) (eIF4A-I) (EC 3.6.4.13) (ATP-dependent RNA helicase eIF4A-1)	1.5024	2.2714	0.916018	0	0
P62993	GRB2 ASH	Growth factor receptor-bound protein 2 (Adapter protein GRB2) (Protein Ash) (SH2/SH3 adapter GRB2)	1.9007	1.8711	0.915253	0	1
Q9NQW7	XPNPEP1 XPNPEPL XPNPEPL1	Xaa-Pro aminopeptidase 1 (EC 3.4.11.9) (Aminoacylproline aminopeptidase) (Cytosolic aminopeptidase P) (Soluble aminopeptidase P) (sAmp) (X-Pro aminopeptidase 1) (X-prolyl aminopeptidase 1, soluble)	1.8738	1.89	0.91219	0	0
Q9UKU7	ACAD8 ARC42 IBD	Isobutyryl-CoA dehydrogenase, mitochondrial (IBDH) (EC 1.3.8.-) (Activator-recruited cofactor 42 kDa component) (ARC42) (Acyl-CoA dehydrogenase family member 8) (ACAD-8)	2.5133	1.2491	0.911653	1	0
P62081	RPS7	40S ribosomal protein S7 (Small ribosomal subunit protein eS7)	1.1342	2.6229	0.90962	0	0
Q99757	TXN2 TRX2	Thioredoxin, mitochondrial (MTRX) (Mt-Trx) (Thioredoxin-2)	1.7	2.0522	0.907737	1	0
P63151	PPP2R2A	Serine/threonine-protein phosphatase 2A 55 kDa regulatory subunit B alpha isoform (PP2A subunit B isoform B55-alpha) (PP2A subunit B isoform PR55-alpha) (PP2A subunit B isoform R2-alpha) (PP2A subunit B isoform alpha)	2.0802	1.664	0.904657	0	0
P52209	PGD PGDH	6-phosphogluconate dehydrogenase, decarboxylating (EC 1.1.1.44)	1.9272	1.8102	0.902035	0	0
Q9Y3E5	PTRH2 BIT1 PTH2 CGI-147	Peptidyl-tRNA hydrolase 2, mitochondrial (PTH 2) (EC 3.1.1.29) (Bcl-2 inhibitor of transcription 1)	2.0338	1.6906	0.897008	1	0
Q71RC2	LARP4 PP13296	La-related protein 4 (La ribonucleoprotein domain family member 4)	1.824	1.899	0.896466	0	0
P11142	HSPA8 HSC70 HSP73 HSPA10	Heat shock cognate 71 kDa protein (EC 3.6.4.10) (Heat shock 70 kDa protein 8) (Lipopolysaccharide-associated protein 1) (LAP-1) (LPS-associated protein 1)	1.8088	1.9011	0.89138	0	0
P23526	AHCY SAHH	Adenosylhomocysteinase (AdoHcyase) (EC 3.3.1.1) (S-adenosyl-L-homocysteine hydrolase)	1.8005	1.9077	0.890719	0	0
O00154	ACOT7 BACH	Cytosolic acyl coenzyme A thioester hydrolase (EC 3.1.2.2) (Acyl-CoA thioesterase 7) (Brain acyl-CoA hydrolase) (BACH) (hBACH) (CTE-IIa) (CTE-II) (Long chain acyl-CoA thioester hydrolase)	1.5742	2.1055	0.879588	1	0
Q13098	GPS1 COPS1 CSN1	COP9 signalosome complex subunit 1 (SGN1) (Signalosome subunit 1) (G protein pathway suppressor 1) (GPS-1) (JAB1-containing signalosome subunit 1) (Protein MFH)	2.2837	1.3931	0.878451	0	0
P62873	GNB1	Guanine nucleotide-binding protein G(I)/G(S)/G(T) subunit beta-1 (Transducin beta chain 1)	2.1442	1.5319	0.878176	0	0
Q9UG63	ABCF2 HUSSY-18	ATP-binding cassette sub-family F member 2 (Iron-inhibited ABC transporter 2)	1.8592	1.807	0.874285	0	0
P62820	RAB1A RAB1	Ras-related protein Rab-1A (YPT1-related protein)	1.6824	1.9794	0.872553	0	0
Q96CW1	AP2M1 CLAPM1 KIAA0109	AP-2 complex subunit mu (AP-2 mu chain) (Adaptin-mu2) (Adaptor protein complex AP-2 subunit mu) (Adaptor-related protein complex 2 subunit mu) (Clathrin assembly protein complex 2 mu medium chain) (Clathrin coat assembly protein AP50) (Clathrin coat-associated protein AP50) (HA2 50 kDa subunit) (Plasma membrane adaptor AP-2 50 kDa protein)	1.5391	2.1206	0.871725	0	0
P55011	SLC12A2 NKCC1	Solute carrier family 12 member 2 (Basolateral Na-K-Cl symporter) (Bumetanide-sensitive sodium-(potassium)-chloride cotransporter 2)	2.1276	1.5245	0.868726	0	0
P48444	ARCN1 COPD	Coatomer subunit delta (Archain) (Delta-coat protein) (Delta-COP)	1.8056	1.8204	0.858379	0	0
Q9Y6M9	NDUFB9 LYRM3 UQOR22	NADH dehydrogenase [ubiquinone] 1 beta subcomplex subunit 9 (Complex I-B22) (CI-B22) (LYR motif-containing protein 3) (NADH-ubiquinone oxidoreductase B22 subunit)	1.1522	2.4728	0.857981	1	0
Q9BTX1	NDC1 TMEM48	Nucleoporin NDC1 (hNDC1) (Transmembrane protein 48)	1.3763	2.2458	0.856826	0	0
Q13813	SPTAN1 NEAS SPTA2	Spectrin alpha chain, non-erythrocytic 1 (Alpha-II spectrin) (Fodrin alpha chain) (Spectrin, non-erythroid alpha subunit)	1.9561	1.6642	0.856109	0	0
O00560	SDCBP MDA9 SYCL	Syntenin-1 (Melanoma differentiation-associated protein 9) (MDA-9) (Pro-TGF-alpha cytoplasmic domain-interacting protein 18) (TACIP18) (Scaffold protein Pbp1) (Syndecan-binding protein 1)	0.91578	2.7023	0.855224	0	0
Q9ULV4	CORO1C CRN2 CRNN4	Coronin-1C (Coronin-3) (hCRNN4)	2.1211	1.4883	0.851759	0	0
P84077	ARF1	ADP-ribosylation factor 1	1.4742	2.0875	0.832566	0	0
P63010	AP2B1 ADTB2 CLAPB1	AP-2 complex subunit beta (AP105B) (Adaptor protein complex AP-2 subunit beta) (Adaptor-related protein complex 2 subunit beta) (Beta-2-adaptin) (Beta-adaptin) (Clathrin assembly protein complex 2 beta large chain) (Plasma membrane adaptor HA2/AP2 adaptin beta subunit)	2.0209	1.5377	0.83131	0	0
O43491	EPB41L2	Band 4.1-like protein 2 (Erythrocyte membrane protein band 4.1-like 2) (Generally expressed protein 4.1) (4.1G)	1.9903	1.5532	0.825175	0	0
Q08J23	NSUN2 SAKI TRM4	RNA cytosine C(5)-methyltransferase NSUN2 (EC 2.1.1.-) (Myc-induced SUN domain-containing protein) (Misu) (NOL1/NOP2/Sun domain family member 2) (Substrate of AIM1/Aurora kinase B) (mRNA cytosine C(5)-methyltransferase) (EC 2.1.1.-) (tRNA cytosine C(5)-methyltransferase) (EC 2.1.1.-) (EC 2.1.1.203) (tRNA methyltransferase 4 homolog) (hTrm4)	1.7087	1.8287	0.822689	1	0
P25786	PSMA1 HC2 NU PROS30 PSC2	Proteasome subunit alpha type-1 (30 kDa prosomal protein) (PROS-30) (Macropain subunit C2) (Multicatalytic endopeptidase complex subunit C2) (Proteasome component C2) (Proteasome nu chain)	2.4315	1.1036	0.821751	0	0
P41227	NAA10 ARD1 ARD1A TE2	N-alpha-acetyltransferase 10 (EC 2.3.1.255) (N-terminal acetyltransferase complex ARD1 subunit homolog A) (hARD1) (NatA catalytic subunit Naa10)	1.5314	1.9925	0.817173	0	0
Q6P1X6	C8orf82	UPF0598 protein C8orf82	0.97683	2.5454	0.816489	1	0
Q9UN86	G3BP2 KIAA0660	Ras GTPase-activating protein-binding protein 2 (G3BP-2) (GAP SH3 domain-binding protein 2)	1.5347	1.9867	0.816149	0	0
P35241	RDX	Radixin	1.5179	2.0006	0.814961	0	0
Q15042	RAB3GAP1 KIAA0066 RAB3GAP	Rab3 GTPase-activating protein catalytic subunit (RAB3 GTPase-activating protein 130 kDa subunit) (Rab3-GAP p130) (Rab3-GAP)	1.5335	1.968	0.807973	0	0
Q16643	DBN1 D0S117E	Drebrin (Developmentally-regulated brain protein)	1.8064	1.6872	0.804714	0	0
P15311	EZR VIL2	Ezrin (Cytovillin) (Villin-2) (p81)	1.5995	1.8878	0.80211	0	0
Q92973	TNPO1 KPNB2 MIP1 TRN	Transportin-1 (Importin beta-2) (Karyopherin beta-2) (M9 region interaction protein) (MIP)	1.8501	1.6371	0.802069	0	0
Q13642	FHL1 SLIM1	Four and a half LIM domains protein 1 (FHL-1) (Skeletal muscle LIM-protein 1) (SLIM) (SLIM-1)	1.8204	1.665	0.801324	0	0
P10253	GAA	Lysosomal alpha-glucosidase (EC 3.2.1.20) (Acid maltase) (Aglucosidase alfa) [Cleaved into: 76 kDa lysosomal alpha-glucosidase; 70 kDa lysosomal alpha-glucosidase]	1.6351	1.8438	0.798631	0	0
Q96HC4	PDLIM5 ENH L9	PDZ and LIM domain protein 5 (Enigma homolog) (Enigma-like PDZ and LIM domains protein)	1.4144	2.0627	0.797885	0	0
P02545	LMNA LMN1	Prelamin-A/C [Cleaved into: Lamin-A/C (70 kDa lamin) (Renal carcinoma antigen NY-REN-32)]	1.8776	1.5973	0.796971	0	0
P38606	ATP6V1A ATP6A1 ATP6V1A1 VPP2	V-type proton ATPase catalytic subunit A (V-ATPase subunit A) (EC 7.1.2.2) (V-ATPase 69 kDa subunit) (Vacuolar ATPase isoform VA68) (Vacuolar proton pump subunit alpha)	1.7493	1.7241	0.796349	0	0
Q15181	PPA1 IOPPP PP	Inorganic pyrophosphatase (EC 3.6.1.1) (Pyrophosphate phospho-hydrolase) (PPase)	1.4209	2.0503	0.795434	0	0
P08865	RPSA LAMBR LAMR1	40S ribosomal protein SA (37 kDa laminin receptor precursor) (37LRP) (37/67 kDa laminin receptor) (LRP/LR) (67 kDa laminin receptor) (67LR) (Colon carcinoma laminin-binding protein) (Laminin receptor 1) (LamR) (Laminin-binding protein precursor p40) (LBP/p40) (Multidrug resistance-associated protein MGr1-Ag) (NEM/1CHD4) (Small ribosomal subunit protein uS2)	1.4153	2.0522	0.793896	0	0
Q15043	SLC39A14 KIAA0062 ZIP14	Metal cation symporter ZIP14 (LIV-1 subfamily of ZIP zinc transporter 4) (LZT-Hs4) (Solute carrier family 39 member 14) (Zrt- and Irt-like protein 14) (ZIP-14)	1.4419	2.0219	0.792356	0	0
P60900	PSMA6 PROS27	Proteasome subunit alpha type-6 (27 kDa prosomal protein) (PROS-27) (p27K) (Macropain iota chain) (Multicatalytic endopeptidase complex iota chain) (Proteasome iota chain)	2.0571	1.4024	0.790564	0	0
P35573	AGL GDE	Glycogen debranching enzyme (Glycogen debrancher) [Includes: 4-alpha-glucanotransferase (EC 2.4.1.25) (Oligo-1,4-1,4-glucantransferase); Amylo-alpha-1,6-glucosidase (Amylo-1,6-glucosidase) (EC 3.2.1.33) (Dextrin 6-alpha-D-glucosidase)]	1.8835	1.5735	0.789521	0	0
O00299	CLIC1 G6 NCC27	Chloride intracellular channel protein 1 (Chloride channel ABP) (Nuclear chloride ion channel 27) (NCC27) (Regulatory nuclear chloride ion channel protein) (hRNCC)	1.3657	2.0884	0.78831	0	0
P50990	CCT8 C21orf112 CCTQ KIAA0002	T-complex protein 1 subunit theta (TCP-1-theta) (CCT-theta) (Chaperonin containing T-complex polypeptide 1 subunit 8) (Renal carcinoma antigen NY-REN-15)	1.661	1.7854	0.78509	0	0
P35606	COPB2	Coatomer subunit beta' (Beta'-coat protein) (Beta'-COP) (p102)	1.8125	1.6315	0.784085	0	1
Q92615	LARP4B KIAA0217 LARP5	La-related protein 4B (La ribonucleoprotein domain family member 4B) (La ribonucleoprotein domain family member 5) (La-related protein 5)	1.4263	2.0058	0.779092	0	0
P45877	PPIC CYPC	Peptidyl-prolyl cis-trans isomerase C (PPIase C) (EC 5.2.1.8) (Cyclophilin C) (Rotamase C)	2.0029	1.4204	0.775388	0	0
P10321	HLA-C HLAC	HLA class I histocompatibility antigen, C alpha chain (HLA-C) (HLA-Cw) (Human leukocyte antigen C)	2.1405	1.274	0.771674	0	0
P23396	RPS3 OK/SW-cl.26	40S ribosomal protein S3 (EC 4.2.99.18) (Small ribosomal subunit protein uS3)	1.9548	1.4561	0.770152	0	1
P61088	UBE2N BLU	Ubiquitin-conjugating enzyme E2 N (EC 2.3.2.23) (Bendless-like ubiquitin-conjugating enzyme) (E2 ubiquitin-conjugating enzyme N) (Ubc13) (UbcH13) (Ubiquitin carrier protein N) (Ubiquitin-protein ligase N)	1.8289	1.5792	0.768968	0	0
Q9H3P7	ACBD3 GCP60 GOCAP1 GOLPH1	Golgi resident protein GCP60 (Acyl-CoA-binding domain-containing protein 3) (Golgi complex-associated protein 1) (GOCAP1) (Golgi phosphoprotein 1) (GOLPH1) (PBR- and PKA-associated protein 7) (Peripheral benzodiazepine receptor-associated protein PAP7) [Cleaved into: Golgi resident protein GCP60, N-terminally processed]	1.8516	1.5565	0.768968	0	0
Q9BTV4	TMEM43 UNQ2564/PRO6244	Transmembrane protein 43 (Protein LUMA)	1.2171	2.1907	0.768841	0	0
Q8TB37	NUBPL C14orf127	Iron-sulfur protein NUBPL (IND1 homolog) (Nucleotide-binding protein-like) (huInd1)	1.2586	2.1428	0.766129	1	0
P09972	ALDOC ALDC	Fructose-bisphosphate aldolase C (EC 4.1.2.13) (Brain-type aldolase)	1.9886	1.4118	0.765704	0	0
P53618	COPB1 COPB MSTP026	Coatomer subunit beta (Beta-coat protein) (Beta-COP)	1.5196	1.8786	0.764771	0	0
P21281	ATP6V1B2 ATP6B2 VPP3	V-type proton ATPase subunit B, brain isoform (V-ATPase subunit B 2) (Endomembrane proton pump 58 kDa subunit) (HO57) (Vacuolar proton pump subunit B 2)	1.2053	2.188	0.762689	0	0
P62333	PSMC6 SUG2	26S proteasome regulatory subunit 10B (26S proteasome AAA-ATPase subunit RPT4) (Proteasome 26S subunit ATPase 6) (Proteasome subunit p42)	1.7595	1.6214	0.757407	0	0
O15372	EIF3H EIF3S3	Eukaryotic translation initiation factor 3 subunit H (eIF3h) (Eukaryotic translation initiation factor 3 subunit 3) (eIF-3-gamma) (eIF3 p40 subunit)	1.4466	1.9304	0.755742	0	0
P06737	PYGL	Glycogen phosphorylase, liver form (EC 2.4.1.1)	1.7359	1.6375	0.754203	0	0
P53396	ACLY	ATP-citrate synthase (EC 2.3.3.8) (ATP-citrate (pro-S-)-lyase) (ACL) (Citrate cleavage enzyme)	1.6125	1.7517	0.750263	1	0
Q9UL25	RAB21 KIAA0118	Ras-related protein Rab-21	1.9899	1.3723	0.749406	0	0
Q06210	GFPT1 GFAT GFPT	Glutamine--fructose-6-phosphate aminotransferase [isomerizing] 1 (EC 2.6.1.16) (D-fructose-6-phosphate amidotransferase 1) (Glutamine:fructose-6-phosphate amidotransferase 1) (GFAT 1) (GFAT1) (Hexosephosphate aminotransferase 1)	1.6947	1.66	0.746184	0	0
Q92890	UFD1 UFD1L	Ubiquitin recognition factor in ER-associated degradation protein 1 (Ubiquitin fusion degradation protein 1) (UB fusion protein 1)	1.5607	1.7919	0.74528	0	0
P62701	RPS4X CCG2 RPS4 SCAR	40S ribosomal protein S4, X isoform (SCR10) (Single copy abundant mRNA protein) (Small ribosomal subunit protein eS4)	1.5922	1.7603	0.745237	0	0
P46781	RPS9	40S ribosomal protein S9 (Small ribosomal subunit protein uS4)	1.6547	1.6957	0.744333	0	0
O95292	VAPB UNQ484/PRO983	Vesicle-associated membrane protein-associated protein B/C (VAMP-B/VAMP-C) (VAMP-associated protein B/C) (VAP-B/VAP-C)	1.4377	1.9116	0.74386	0	0
P47897	QARS1 QARS	Glutamine--tRNA ligase (EC 6.1.1.18) (Glutaminyl-tRNA synthetase) (GlnRS)	1.7267	1.6209	0.743127	0	0
P35998	PSMC2 MSS1	26S proteasome regulatory subunit 7 (26S proteasome AAA-ATPase subunit RPT1) (Proteasome 26S subunit ATPase 2) (Protein MSS1)	1.7436	1.6035	0.742912	0	0
O14617	AP3D1 PRO0039	AP-3 complex subunit delta-1 (AP-3 complex subunit delta) (Adaptor-related protein complex 3 subunit delta-1) (Delta-adaptin)	1.779	1.5651	0.741618	0	0
P49327	FASN FAS	Fatty acid synthase (EC 2.3.1.85) (Type I fatty acid synthase) [Includes: [Acyl-carrier-protein] S-acetyltransferase (EC 2.3.1.38); [Acyl-carrier-protein] S-malonyltransferase (EC 2.3.1.39); 3-oxoacyl-[acyl-carrier-protein] synthase (EC 2.3.1.41); 3-oxoacyl-[acyl-carrier-protein] reductase (EC 1.1.1.100); 3-hydroxyacyl-[acyl-carrier-protein] dehydratase (EC 4.2.1.59); Enoyl-[acyl-carrier-protein]…	1.6223	1.7097	0.736388	1	0
A0A0B4J2E5	LOC102724159	Uncharacterized protein	1.5554	1.7749	0.735652	0	0
Q9UBQ0	VPS29 DC15 DC7 MDS007	Vacuolar protein sorting-associated protein 29 (hVPS29) (PEP11 homolog) (Vesicle protein sorting 29)	1.7567	1.5568	0.728356	0	0
O95905	ECD	Protein ecdysoneless homolog (Human suppressor of GCR two) (hSGT1)	1.697	1.6134	0.727006	0	0
P16615	ATP2A2 ATP2B	Sarcoplasmic/endoplasmic reticulum calcium ATPase 2 (SERCA2) (SR Ca(2+)-ATPase 2) (EC 7.2.2.10) (Calcium pump 2) (Calcium-transporting ATPase sarcoplasmic reticulum type, slow twitch skeletal muscle isoform) (Endoplasmic reticulum class 1/2 Ca(2+) ATPase)	1.5249	1.7842	0.726439	0	0
P52907	CAPZA1	F-actin-capping protein subunit alpha-1 (CapZ alpha-1)	1.6803	1.6243	0.724476	0	0
P19174	PLCG1 PLC1	1-phosphatidylinositol 4,5-bisphosphate phosphodiesterase gamma-1 (EC 3.1.4.11) (PLC-148) (Phosphoinositide phospholipase C-gamma-1) (Phospholipase C-II) (PLC-II) (Phospholipase C-gamma-1) (PLC-gamma-1)	1.3528	1.9496	0.723515	0	0
P18077	RPL35A GIG33	60S ribosomal protein L35a (Cell growth-inhibiting gene 33 protein) (Large ribosomal subunit protein eL33)	1.9666	1.3314	0.721591	0	0
Q8WUM0	NUP133	Nuclear pore complex protein Nup133 (133 kDa nucleoporin) (Nucleoporin Nup133)	1.6494	1.6483	0.72146	0	0
Q16222	UAP1 SPAG2	UDP-N-acetylhexosamine pyrophosphorylase (Antigen X) (AGX) (Sperm-associated antigen 2) [Includes: UDP-N-acetylgalactosamine pyrophosphorylase (EC 2.7.7.83) (AGX-1); UDP-N-acetylglucosamine pyrophosphorylase (EC 2.7.7.23) (AGX-2)]	1.7376	1.5541	0.718833	0	0
O14980	XPO1 CRM1	Exportin-1 (Exp1) (Chromosome region maintenance 1 protein homolog)	1.494	1.7877	0.714443	0	0
P09234	SNRPC	U1 small nuclear ribonucleoprotein C (U1 snRNP C) (U1-C) (U1C)	1.9549	1.3095	0.706818	0	0
P11171	EPB41 E41P	Protein 4.1 (P4.1) (4.1R) (Band 4.1) (EPB4.1) (Erythrocyte membrane protein band 4.1)	1.5447	1.7143	0.704429	0	0
P31946	YWHAB	14-3-3 protein beta/alpha (Protein 1054) (Protein kinase C inhibitor protein 1) (KCIP-1) [Cleaved into: 14-3-3 protein beta/alpha, N-terminally processed]	1.6062	1.6491	0.702791	0	0
O95140	MFN2 CPRP1 KIAA0214	Mitofusin-2 (EC 3.6.5.-) (Transmembrane GTPase MFN2)	1.9333	1.3175	0.700795	1	0
P30419	NMT1 NMT	Glycylpeptide N-tetradecanoyltransferase 1 (EC 2.3.1.97) (Myristoyl-CoA:protein N-myristoyltransferase 1) (NMT 1) (Type I N-myristoyltransferase) (Peptide N-myristoyltransferase 1)	1.4443	1.8061	0.700617	0	0
Q9Y262	EIF3L EIF3EIP EIF3S6IP HSPC021 HSPC025 MSTP005	Eukaryotic translation initiation factor 3 subunit L (eIF3l) (Eukaryotic translation initiation factor 3 subunit 6-interacting protein) (Eukaryotic translation initiation factor 3 subunit E-interacting protein)	1.5253	1.7239	0.700085	0	0
P58546	MTPN	Myotrophin (Protein V-1)	1.6778	1.5709	0.699863	0	0
P50402	EMD EDMD STA	Emerin	1.646	1.6021	0.699596	0	0
Q9NP79	VTA1 C6orf55 HSPC228 My012	Vacuolar protein sorting-associated protein VTA1 homolog (Dopamine-responsive gene 1 protein) (DRG-1) (LYST-interacting protein 5) (LIP5) (SKD1-binding protein 1) (SBP1)	1.8284	1.4158	0.697863	0	0
Q9Y678	COPG1 COPG	Coatomer subunit gamma-1 (Gamma-1-coat protein) (Gamma-1-COP)	1.4935	1.7506	0.697818	0	0
Q14315	FLNC ABPL FLN2	Filamin-C (FLN-C) (FLNc) (ABP-280-like protein) (ABP-L) (Actin-binding-like protein) (Filamin-2) (Gamma-filamin)	1.7103	1.5321	0.697062	0	0
Q9NWX6	THG1L ICF45	Probable tRNA(His) guanylyltransferase (EC 2.7.7.79) (Induced in high glucose-1) (IHG-1) (Interphase cytoplasmic foci protein 45) (tRNA-histidine guanylyltransferase)	1.2789	1.9602	0.695593	1	0
P50502	ST13 AAG2 FAM10A1 HIP SNC6	Hsc70-interacting protein (Hip) (Aging-associated protein 2) (Progesterone receptor-associated p48 protein) (Protein FAM10A1) (Putative tumor suppressor ST13) (Renal carcinoma antigen NY-REN-33) (Suppression of tumorigenicity 13 protein)	1.6464	1.5908	0.694747	0	0
Q13617	CUL2	Cullin-2 (CUL-2)	1.5071	1.7295	0.694479	0	0
Q9UKK9	NUDT5 NUDIX5 HSPC115	ADP-sugar pyrophosphatase (EC 3.6.1.13) (8-oxo-dGDP phosphatase) (EC 3.6.1.58) (Nuclear ATP-synthesis protein NUDIX5) (EC 2.7.7.96) (Nucleoside diphosphate-linked moiety X motif 5) (Nudix motif 5) (hNUDT5) (YSA1H)	1.8796	1.356	0.694033	1	0
Q9P0L0	VAPA VAP33	Vesicle-associated membrane protein-associated protein A (VAMP-A) (VAMP-associated protein A) (VAP-A) (33 kDa VAMP-associated protein) (VAP-33)	1.9531	1.281	0.693364	0	0
Q8TEX9	IPO4 IMP4B RANBP4	Importin-4 (Imp4) (Importin-4b) (Imp4b) (Ran-binding protein 4) (RanBP4)	1.4518	1.7817	0.693097	0	0
P15927	RPA2 REPA2 RPA32 RPA34	Replication protein A 32 kDa subunit (RP-A p32) (Replication factor A protein 2) (RF-A protein 2) (Replication protein A 34 kDa subunit) (RP-A p34)	1.6159	1.6132	0.691132	0	0
A6NHR9	SMCHD1 KIAA0650	Structural maintenance of chromosomes flexible hinge domain-containing protein 1 (SMC hinge domain-containing protein 1) (EC 3.6.1.-)	0.90012	2.3164	0.685501	0	0
P21964	COMT	Catechol O-methyltransferase (EC 2.1.1.6)	1.6578	1.5579	0.685133	1	0
P10768	ESD	S-formylglutathione hydrolase (FGH) (EC 3.1.2.12) (Esterase D) (Methylumbelliferyl-acetate deacetylase) (EC 3.1.1.56)	1.4058	1.7986	0.680054	0	0
P08237	PFKM PFKX	ATP-dependent 6-phosphofructokinase, muscle type (ATP-PFK) (PFK-M) (EC 2.7.1.11) (6-phosphofructokinase type A) (Phosphofructo-1-kinase isozyme A) (PFK-A) (Phosphohexokinase)	1.5201	1.6794	0.677846	0	0
Q9Y6A4	CFAP20 BUG22 C16orf80 GTL3	Cilia- and flagella-associated protein 20 (Basal body up-regulated protein 22) (Transcription factor IIB)	1.2848	1.9078	0.674732	0	0
O60271	SPAG9 HSS KIAA0516 MAPK8IP4 SYD1 HLC6	C-Jun-amino-terminal kinase-interacting protein 4 (JIP-4) (JNK-interacting protein 4) (Cancer/testis antigen 89) (CT89) (Human lung cancer oncogene 6 protein) (HLC-6) (JNK-associated leucine-zipper protein) (JLP) (Mitogen-activated protein kinase 8-interacting protein 4) (Proliferation-inducing protein 6) (Protein highly expressed in testis) (PHET) (Sperm surface protein) (Sperm-associated antige…	1.4258	1.765	0.673918	0	0
P31689	DNAJA1 DNAJ2 HDJ2 HSJ2 HSPF4	DnaJ homolog subfamily A member 1 (DnaJ protein homolog 2) (HSDJ) (Heat shock 40 kDa protein 4) (Heat shock protein J2) (HSJ-2) (Human DnaJ protein 2) (hDj-2)	1.5595	1.6278	0.672335	0	0
Q15436	SEC23A	Protein transport protein Sec23A (hSec23A) (SEC23-related protein A)	1.8842	1.3002	0.671022	0	0
A0AVT1	UBA6 MOP4 UBE1L2	Ubiquitin-like modifier-activating enzyme 6 (Ubiquitin-activating enzyme 6) (EC 6.2.1.45) (Monocyte protein 4) (MOP-4) (Ubiquitin-activating enzyme E1-like protein 2) (E1-L2)	1.6724	1.5112	0.670659	0	0
P29966	MARCKS MACS PRKCSL	Myristoylated alanine-rich C-kinase substrate (MARCKS) (Protein kinase C substrate, 80 kDa protein, light chain) (80K-L protein) (PKCSL)	1.6968	1.4846	0.669662	0	0
P67870	CSNK2B CK2N G5A	Casein kinase II subunit beta (CK II beta) (Phosvitin) (Protein G5a)	1.5416	1.6386	0.669117	0	0
Q9UHB9	SRP68	Signal recognition particle subunit SRP68 (SRP68) (Signal recognition particle 68 kDa protein)	1.5016	1.6778	0.668755	0	0
P30519	HMOX2 HO2	Heme oxygenase 2 (HO-2) (EC 1.14.14.18)	1.7193	1.4532	0.66562	0	0
Q08378	GOLGA3	Golgin subfamily A member 3 (Golgi complex-associated protein of 170 kDa) (GCP170) (Golgin-160)	1.9017	1.2698	0.665165	0	0
Q9Y450	HBS1L HBS1 KIAA1038	HBS1-like protein (ERFS)	1.6056	1.5653	0.664892	0	0
O15160	POLR1C POLR1E	DNA-directed RNA polymerases I and III subunit RPAC1 (DNA-directed RNA polymerase I subunit C) (RNA polymerases I and III subunit AC1) (AC40) (DNA-directed RNA polymerases I and III 40 kDa polypeptide) (RPA40) (RPA39) (RPC40)	0.96674	2.2013	0.663591	0	0
P55786	NPEPPS PSA	Puromycin-sensitive aminopeptidase (PSA) (EC 3.4.11.14) (Cytosol alanyl aminopeptidase) (AAP-S)	1.4906	1.6737	0.661886	0	0
O95163	ELP1 IKAP IKBKAP	Elongator complex protein 1 (ELP1) (IkappaB kinase complex-associated protein) (IKK complex-associated protein) (p150)	1.7877	1.3637	0.655993	0	0
P23434	GCSH	Glycine cleavage system H protein, mitochondrial (Lipoic acid-containing protein)	1.9066	1.2392	0.653427	1	0
Q9UKF6	CPSF3 CPSF73	Cleavage and polyadenylation specificity factor subunit 3 (EC 3.1.27.-) (Cleavage and polyadenylation specificity factor 73 kDa subunit) (CPSF 73 kDa subunit) (mRNA 3'-end-processing endonuclease CPSF-73)	1.5355	1.6051	0.65104	0	0
P41252	IARS1 IARS	Isoleucine--tRNA ligase, cytoplasmic (EC 6.1.1.5) (Isoleucyl-tRNA synthetase) (IRS) (IleRS)	1.4953	1.6445	0.650673	0	0
Q9NTX5	ECHDC1	Ethylmalonyl-CoA decarboxylase (EC 4.1.1.94) (Enoyl-CoA hydratase domain-containing protein 1) (Methylmalonyl-CoA decarboxylase) (MMCD)	2.359	0.77725	0.649041	1	0
P63241	EIF5A	Eukaryotic translation initiation factor 5A-1 (eIF-5A-1) (eIF-5A1) (Eukaryotic initiation factor 5A isoform 1) (eIF-5A) (Rev-binding factor) (eIF-4D)	1.3572	1.7778	0.648465	0	0
P17812	CTPS1 CTPS	CTP synthase 1 (EC 6.3.4.2) (CTP synthetase 1) (UTP--ammonia ligase 1)	1.4625	1.6686	0.64667	0	0
P06493	CDK1 CDC2 CDC28A CDKN1 P34CDC2	Cyclin-dependent kinase 1 (CDK1) (EC 2.7.11.22) (EC 2.7.11.23) (Cell division control protein 2 homolog) (Cell division protein kinase 1) (p34 protein kinase)	1.4571	1.6723	0.645886	0	0
O95793	STAU1 STAU	Double-stranded RNA-binding protein Staufen homolog 1	1.6643	1.4608	0.643902	0	0
Q92616	GCN1 GCN1L1 KIAA0219	eIF-2-alpha kinase activator GCN1 (GCN1 eIF-2-alpha kinase activator homolog) (GCN1-like protein 1) (General control of amino-acid synthesis 1-like protein 1) (Translational activator GCN1) (HsGCN1)	1.9128	1.2091	0.642424	0	0
Q99832	CCT7 CCTH NIP7-1	T-complex protein 1 subunit eta (TCP-1-eta) (CCT-eta) (HIV-1 Nef-interacting protein) [Cleaved into: T-complex protein 1 subunit eta, N-terminally processed]	1.7241	1.3951	0.641176	0	0
P28482	MAPK1 ERK2 PRKM1 PRKM2	Mitogen-activated protein kinase 1 (MAP kinase 1) (MAPK 1) (EC 2.7.11.24) (ERT1) (Extracellular signal-regulated kinase 2) (ERK-2) (MAP kinase isoform p42) (p42-MAPK) (Mitogen-activated protein kinase 2) (MAP kinase 2) (MAPK 2)	1.8512	1.2656	0.640066	0	0
P62750	RPL23A	60S ribosomal protein L23a (Large ribosomal subunit protein uL23)	1.3097	1.8058	0.639464	0	0
Q7Z2W4	ZC3HAV1 ZC3HDC2 PRO1677	Zinc finger CCCH-type antiviral protein 1 (ADP-ribosyltransferase diphtheria toxin-like 13) (ARTD13) (Inactive Poly [ADP-ribose] polymerase 13) (PARP13) (Zinc finger CCCH domain-containing protein 2) (Zinc finger antiviral protein) (ZAP)	1.5785	1.5358	0.638908	0	0
P46940	IQGAP1 KIAA0051	Ras GTPase-activating-like protein IQGAP1 (p195)	1.8345	1.2795	0.638769	0	0
P22102	GART PGFT PRGS	Trifunctional purine biosynthetic protein adenosine-3 [Includes: Phosphoribosylamine--glycine ligase (EC 6.3.4.13) (Glycinamide ribonucleotide synthetase) (GARS) (Phosphoribosylglycinamide synthetase); Phosphoribosylformylglycinamidine cyclo-ligase (EC 6.3.3.1) (AIR synthase) (AIRS) (Phosphoribosyl-aminoimidazole synthetase); Phosphoribosylglycinamide formyltransferase (EC 2.1.2.2) (5'-phosphorib…	1.4085	1.7	0.636219	0	0
Q9HB07	MYG1 C12orf10	MYG1 exonuclease (EC 3.1.-.-)	1.6699	1.4345	0.634314	0	0
P61019	RAB2A RAB2	Ras-related protein Rab-2A	1.4878	1.6154	0.633757	0	1
Q9BXB4	OSBPL11 ORP11 OSBP12	Oxysterol-binding protein-related protein 11 (ORP-11) (OSBP-related protein 11)	2.9006	0.19894	0.632054	0	0
O60830	TIMM17B TIM17B JM3	Mitochondrial import inner membrane translocase subunit Tim17-B	2.1742	0.92249	0.630727	1	0
Q7L576	CYFIP1 KIAA0068	Cytoplasmic FMR1-interacting protein 1 (Specifically Rac1-associated protein 1) (Sra-1) (p140sra-1)	1.6617	1.4333	0.629939	0	0
P62244	RPS15A OK/SW-cl.82	40S ribosomal protein S15a (Small ribosomal subunit protein uS8)	1.5259	1.569	0.629893	0	0
P21333	FLNA FLN FLN1	Filamin-A (FLN-A) (Actin-binding protein 280) (ABP-280) (Alpha-filamin) (Endothelial actin-binding protein) (Filamin-1) (Non-muscle filamin)	1.7222	1.3725	0.6298	0	0
P04792	HSPB1 HSP27 HSP28	Heat shock protein beta-1 (HspB1) (28 kDa heat shock protein) (Estrogen-regulated 24 kDa protein) (Heat shock 27 kDa protein) (HSP 27) (Stress-responsive protein 27) (SRP27)	1.3312	1.7595	0.627934	0	0
Q02790	FKBP4 FKBP52	Peptidyl-prolyl cis-trans isomerase FKBP4 (PPIase FKBP4) (EC 5.2.1.8) (51 kDa FK506-binding protein) (FKBP51) (52 kDa FK506-binding protein) (52 kDa FKBP) (FKBP-52) (59 kDa immunophilin) (p59) (FK506-binding protein 4) (FKBP-4) (FKBP59) (HSP-binding immunophilin) (HBI) (Immunophilin FKBP52) (Rotamase) [Cleaved into: Peptidyl-prolyl cis-trans isomerase FKBP4, N-terminally processed]	1.5918	1.4983	0.627654	0	0
P13489	RNH1 PRI RNH	Ribonuclease inhibitor (Placental ribonuclease inhibitor) (Placental RNase inhibitor) (Ribonuclease/angiogenin inhibitor 1) (RAI)	1.6595	1.4223	0.623773	0	0
P51570	GALK1 GALK	Galactokinase (EC 2.7.1.6) (Galactose kinase)	1.8017	1.2751	0.621431	0	0
Q9BSJ8	ESYT1 FAM62A KIAA0747 MBC2	Extended synaptotagmin-1 (E-Syt1) (Membrane-bound C2 domain-containing protein)	1.6206	1.4539	0.620352	0	0
Q16658	FSCN1 FAN1 HSN SNL	Fascin (55 kDa actin-bundling protein) (Singed-like protein) (p55)	1.4527	1.6099	0.614757	0	0
Q71UI9	H2AZ2 H2AFV H2AV	Histone H2A.V (H2A.F/Z) (H2A.Z variant histone 2)	0.9386	2.1218	0.61372	0	0
P50570	DNM2 DYN2	Dynamin-2 (EC 3.6.5.5)	1.6086	1.4516	0.613626	0	0
P20700	LMNB1 LMN2 LMNB	Lamin-B1	1.6157	1.4388	0.610936	0	0
P00338	LDHA PIG19	L-lactate dehydrogenase A chain (LDH-A) (EC 1.1.1.27) (Cell proliferation-inducing gene 19 protein) (LDH muscle subunit) (LDH-M) (Renal carcinoma antigen NY-REN-59)	1.2464	1.8018	0.607958	0	0
Q2TAY7	SMU1	WD40 repeat-containing protein SMU1 (Smu-1 suppressor of mec-8 and unc-52 protein homolog) [Cleaved into: WD40 repeat-containing protein SMU1, N-terminally processed]	1.2432	1.7972	0.604261	0	0
Q9UNM6	PSMD13	26S proteasome non-ATPase regulatory subunit 13 (26S proteasome regulatory subunit RPN9) (26S proteasome regulatory subunit S11) (26S proteasome regulatory subunit p40.5)	1.955	1.0831	0.603169	0	1
P51665	PSMD7 MOV34L	26S proteasome non-ATPase regulatory subunit 7 (26S proteasome regulatory subunit RPN8) (26S proteasome regulatory subunit S12) (Mov34 protein homolog) (Proteasome subunit p40)	1.393	1.6387	0.600127	0	0
P31948	STIP1	Stress-induced-phosphoprotein 1 (STI1) (Hsc70/Hsp90-organizing protein) (Hop) (Renal carcinoma antigen NY-REN-11) (Transformation-sensitive protein IEF SSP 3521)	1.4672	1.5521	0.594214	0	0
Q16576	RBBP7 RBAP46	Histone-binding protein RBBP7 (Histone acetyltransferase type B subunit 2) (Nucleosome-remodeling factor subunit RBAP46) (Retinoblastoma-binding protein 7) (RBBP-7) (Retinoblastoma-binding protein p46)	1.3808	1.6367	0.593354	0	0
P30566	ADSL AMPS	Adenylosuccinate lyase (ADSL) (ASL) (EC 4.3.2.2) (Adenylosuccinase) (ASase)	1.4566	1.5555	0.59077	0	0
Q14247	CTTN EMS1	Src substrate cortactin (Amplaxin) (Oncogene EMS1)	1.6969	1.315	0.590674	0	0
P0DMV9	HSPA1B HSP72	Heat shock 70 kDa protein 1B (Heat shock 70 kDa protein 2) (HSP70-2) (HSP70.2)	1.5782	1.4302	0.588996	0	0
Q9UBB4	ATXN10 SCA10	Ataxin-10 (Brain protein E46 homolog) (Spinocerebellar ataxia type 10 protein)	1.7471	1.2594	0.588085	0	0
P55010	EIF5	Eukaryotic translation initiation factor 5 (eIF-5)	1.2806	1.7258	0.588037	0	0
P62910	RPL32 PP9932	60S ribosomal protein L32 (Large ribosomal subunit protein eL32)	1.0296	1.9729	0.586164	0	1
Q9UGP8	SEC63 SEC63L	Translocation protein SEC63 homolog	1.6234	1.3712	0.582363	0	0
Q9NTK5	OLA1 GTPBP9 PRO2455 PTD004	Obg-like ATPase 1 (DNA damage-regulated overexpressed in cancer 45) (DOC45) (GTP-binding protein 9)	1.4157	1.5777	0.581785	0	0
Q9Y3A5	SBDS CGI-97	Ribosome maturation protein SBDS (Shwachman-Bodian-Diamond syndrome protein)	1.4013	1.5863	0.578987	0	0
P08754	GNAI3	Guanine nucleotide-binding protein G(i) subunit alpha-3 (G(i) alpha-3)	1.5011	1.4864	0.578939	0	1
P51151	RAB9A RAB9	Ras-related protein Rab-9A	1.7408	1.245	0.578118	0	0
Q06124	PTPN11 PTP2C SHPTP2	Tyrosine-protein phosphatase non-receptor type 11 (EC 3.1.3.48) (Protein-tyrosine phosphatase 1D) (PTP-1D) (Protein-tyrosine phosphatase 2C) (PTP-2C) (SH-PTP2) (SHP-2) (Shp2) (SH-PTP3)	1.5354	1.4494	0.577634	0	0
Q5JWF2	GNAS GNAS1	Guanine nucleotide-binding protein G(s) subunit alpha isoforms XLas (Adenylate cyclase-stimulating G alpha protein) (Extra large alphas protein) (XLalphas)	1.6129	1.3706	0.577006	0	0
P38117	ETFB FP585	Electron transfer flavoprotein subunit beta (Beta-ETF)	2.3058	0.67638	0.576367	1	0
Q14166	TTLL12 KIAA0153	Tubulin--tyrosine ligase-like protein 12 (Inactive tubulin--tyrosine ligase-like protein 12)	1.6175	1.3572	0.572744	0	0
P09936	UCHL1	Ubiquitin carboxyl-terminal hydrolase isozyme L1 (UCH-L1) (EC 3.4.19.12) (Neuron cytoplasmic protein 9.5) (PGP 9.5) (PGP9.5) (Ubiquitin thioesterase L1)	1.2502	1.7241	0.57255	0	0
P55036	PSMD4 MCB1	26S proteasome non-ATPase regulatory subunit 4 (26S proteasome regulatory subunit RPN10) (26S proteasome regulatory subunit S5A) (Antisecretory factor 1) (AF) (ASF) (Multiubiquitin chain-binding protein)	1.7616	1.2109	0.571677	0	0
P51659	HSD17B4 EDH17B4 SDR8C1	Peroxisomal multifunctional enzyme type 2 (MFE-2) (17-beta-hydroxysteroid dehydrogenase 4) (17-beta-HSD 4) (D-bifunctional protein) (DBP) (Multifunctional protein 2) (MFP-2) (Short chain dehydrogenase/reductase family 8C member 1) [Cleaved into: (3R)-hydroxyacyl-CoA dehydrogenase (EC 1.1.1.n12); Enoyl-CoA hydratase 2 (EC 4.2.1.107) (EC 4.2.1.119) (3-alpha,7-alpha,12-alpha-trihydroxy-5-beta-choles…	1.5864	1.3821	0.569734	1	0
P26640	VARS1 G7A VARS VARS2	Valine--tRNA ligase (EC 6.1.1.9) (Protein G7a) (Valyl-tRNA synthetase) (ValRS)	1.3941	1.5694	0.567302	0	0
P37268	FDFT1	Squalene synthase (SQS) (SS) (EC 2.5.1.21) (FPP:FPP farnesyltransferase) (Farnesyl-diphosphate farnesyltransferase) (Farnesyl-diphosphate farnesyltransferase 1)	1.3427	1.6152	0.564573	0	0
P04075	ALDOA ALDA	Fructose-bisphosphate aldolase A (EC 4.1.2.13) (Lung cancer antigen NY-LU-1) (Muscle-type aldolase)	1.4434	1.5139	0.564281	0	0
P46459	NSF	Vesicle-fusing ATPase (EC 3.6.4.6) (N-ethylmaleimide-sensitive fusion protein) (NEM-sensitive fusion protein) (Vesicular-fusion protein NSF)	1.531	1.4253	0.563793	0	0
Q96TC7	RMDN3 FAM82A2 FAM82C PTPIP51 hucep-10 UNQ3122/PRO10274	Regulator of microtubule dynamics protein 3 (RMD-3) (hRMD-3) (Cerebral protein 10) (Protein FAM82A2) (Protein FAM82C) (Protein tyrosine phosphatase-interacting protein 51) (TCPTP-interacting protein 51)	1.3467	1.6087	0.563353	1	0
P33992	MCM5 CDC46	DNA replication licensing factor MCM5 (EC 3.6.4.12) (CDC46 homolog) (P1-CDC46)	1.3031	1.652	0.563207	0	0
Q92769	HDAC2	Histone deacetylase 2 (HD2) (EC 3.5.1.98)	1.3185	1.636	0.562914	0	1
Q6IA86	ELP2 STATIP1	Elongator complex protein 2 (ELP2) (SHINC-2) (STAT3-interacting protein 1) (StIP1)	1.6204	1.3339	0.562816	0	0
P11413	G6PD	Glucose-6-phosphate 1-dehydrogenase (G6PD) (EC 1.1.1.49)	1.5755	1.3726	0.559785	0	0
O14828	SCAMP3 C1orf3 PROPIN1	Secretory carrier-associated membrane protein 3 (Secretory carrier membrane protein 3)	1.455	1.4907	0.558611	0	0
Q9Y255	PRELID1 PRELI CGI-106 SBBI12	PRELI domain-containing protein 1, mitochondrial (25 kDa protein of relevant evolutionary and lymphoid interest) (Px19-like protein)	1.1379	1.8077	0.558562	1	0
Q9Y6G9	DYNC1LI1 DNCLI1	Cytoplasmic dynein 1 light intermediate chain 1 (LIC1) (Dynein light chain A) (DLC-A) (Dynein light intermediate chain 1, cytosolic)	2.0198	0.91616	0.553832	0	0
P34949	MPI PMI1	Mannose-6-phosphate isomerase (EC 5.3.1.8) (Phosphohexomutase) (Phosphomannose isomerase) (PMI)	1.5336	1.4022	0.553754	0	0
P09543	CNP	2',3'-cyclic-nucleotide 3'-phosphodiesterase (CNP) (CNPase) (EC 3.1.4.37)	1.4887	1.4457	0.553066	0	0
P61970	NUTF2 NTF2	Nuclear transport factor 2 (NTF-2) (Placental protein 15) (PP15)	1.1648	1.7675	0.552033	0	0
Q9Y3F4	STRAP MAWD UNRIP	Serine-threonine kinase receptor-associated protein (MAP activator with WD repeats) (UNR-interacting protein) (WD-40 repeat protein PT-WD)	1.1236	1.8048	0.550113	0	0
Q86VP6	CAND1 KIAA0829 TIP120 TIP120A	Cullin-associated NEDD8-dissociated protein 1 (Cullin-associated and neddylation-dissociated protein 1) (TBP-interacting protein of 120 kDa A) (TBP-interacting protein 120A) (p120 CAND1)	1.3112	1.6167	0.549866	0	0
O95373	IPO7 RANBP7	Importin-7 (Imp7) (Ran-binding protein 7) (RanBP7)	1.394	1.5282	0.547055	0	0
Q06203	PPAT GPAT	Amidophosphoribosyltransferase (ATase) (EC 2.4.2.14) (Glutamine phosphoribosylpyrophosphate amidotransferase) (GPAT)	1.5994	1.3212	0.546265	0	0
Q8WWM7	ATXN2L A2D A2LG A2LP A2RP	Ataxin-2-like protein (Ataxin-2 domain protein) (Ataxin-2-related protein)	1.0956	1.8238	0.545672	0	0
Q08945	SSRP1 FACT80	FACT complex subunit SSRP1 (Chromatin-specific transcription elongation factor 80 kDa subunit) (Facilitates chromatin transcription complex 80 kDa subunit) (FACT 80 kDa subunit) (FACTp80) (Facilitates chromatin transcription complex subunit SSRP1) (Recombination signal sequence recognition protein 1) (Structure-specific recognition protein 1) (hSSRP1) (T160)	1.1131	1.8017	0.543397	0	0
O14745	SLC9A3R1 NHERF NHERF1	Na(+)/H(+) exchange regulatory cofactor NHE-RF1 (NHERF-1) (Ezrin-radixin-moesin-binding phosphoprotein 50) (EBP50) (Regulatory cofactor of Na(+)/H(+) exchanger) (Sodium-hydrogen exchanger regulatory factor 1) (Solute carrier family 9 isoform A3 regulatory factor 1)	1.4998	1.4142	0.543001	0	1
Q96SB4	SRPK1	SRSF protein kinase 1 (EC 2.7.11.1) (SFRS protein kinase 1) (Serine/arginine-rich protein-specific kinase 1) (SR-protein-specific kinase 1)	1.8051	1.1076	0.542357	0	0
Q8NF37	LPCAT1 AYTL2 PFAAP3	Lysophosphatidylcholine acyltransferase 1 (LPC acyltransferase 1) (LPCAT-1) (LysoPC acyltransferase 1) (EC 2.3.1.23) (1-acylglycerol-3-phosphate O-acyltransferase) (EC 2.3.1.51) (1-acylglycerophosphocholine O-acyltransferase) (1-alkenylglycerophosphocholine O-acyltransferase) (EC 2.3.1.25) (1-alkylglycerophosphocholine O-acetyltransferase) (EC 2.3.1.67) (Acetyl-CoA:lyso-platelet-activating factor…	1.2286	1.6839	0.542258	0	0
Q9GZL7	WDR12	Ribosome biogenesis protein WDR12 (WD repeat-containing protein 12)	1.4107	1.5005	0.541614	0	0
Q92900	UPF1 KIAA0221 RENT1	Regulator of nonsense transcripts 1 (EC 3.6.4.-) (ATP-dependent helicase RENT1) (Nonsense mRNA reducing factor 1) (NORF1) (Up-frameshift suppressor 1 homolog) (hUpf1)	1.4468	1.4642	0.541515	0	0
Q9ULC4	MCTS1 MCT1	Malignant T-cell-amplified sequence 1 (MCT-1) (Multiple copies T-cell malignancies)	1.4432	1.4649	0.540077	0	0
P26599	PTBP1 PTB	Polypyrimidine tract-binding protein 1 (PTB) (57 kDa RNA-binding protein PPTB-1) (Heterogeneous nuclear ribonucleoprotein I) (hnRNP I)	1.3566	1.5499	0.539283	0	0
Q9NTZ6	RBM12 KIAA0765 HRIHFB2091	RNA-binding protein 12 (RNA-binding motif protein 12) (SH3/WW domain anchor protein in the nucleus) (SWAN)	1.1944	1.7116	0.539035	0	0
Q09028	RBBP4 RBAP48	Histone-binding protein RBBP4 (Chromatin assembly factor 1 subunit C) (CAF-1 subunit C) (Chromatin assembly factor I p48 subunit) (CAF-I 48 kDa subunit) (CAF-I p48) (Nucleosome-remodeling factor subunit RBAP48) (Retinoblastoma-binding protein 4) (RBBP-4) (Retinoblastoma-binding protein p48)	1.4502	1.4474	0.534858	0	0
P61221	ABCE1 RLI RNASEL1 RNASELI RNS4I OK/SW-cl.40	ATP-binding cassette sub-family E member 1 (2'-5'-oligoadenylate-binding protein) (HuHP68) (RNase L inhibitor) (Ribonuclease 4 inhibitor) (RNS4I)	1.4574	1.4399	0.534709	0	0
Q9H3U1	UNC45A SMAP1	Protein unc-45 homolog A (Unc-45A) (GCUNC-45) (Smooth muscle cell-associated protein 1) (SMAP-1)	1.2089	1.6863	0.533663	0	0
P61106	RAB14	Ras-related protein Rab-14	1.5421	1.3519	0.533065	0	0
Q9BYG3	NIFK MKI67IP NOPP34	MKI67 FHA domain-interacting nucleolar phosphoprotein (Nucleolar phosphoprotein Nopp34) (Nucleolar protein interacting with the FHA domain of pKI-67) (hNIFK)	1.3634	1.5278	0.531668	0	0
Q15006	EMC2 KIAA0103 TTC35	ER membrane protein complex subunit 2 (Tetratricopeptide repeat protein 35) (TPR repeat protein 35)	1.34	1.5509	0.531519	0	0
P55196	AFDN AF6 MLLT4	Afadin (ALL1-fused gene from chromosome 6 protein) (Protein AF-6) (Afadin adherens junction formation factor)	1.5048	1.384	0.53047	0	1
P51572	BCAP31 BAP31 DXS1357E	B-cell receptor-associated protein 31 (BCR-associated protein 31) (Bap31) (6C6-AG tumor-associated antigen) (Protein CDM) (p28)	1.4863	1.4001	0.529271	0	1
Q6PGP7	TTC37 KIAA0372	Tetratricopeptide repeat protein 37 (TPR repeat protein 37) (SKI3 homolog) (Ski3) (Tricho-hepatic-enteric syndrome protein) (Thespin)	1.4627	1.4233	0.529071	0	0
Q7L5N1	COPS6 CSN6 HVIP	COP9 signalosome complex subunit 6 (SGN6) (Signalosome subunit 6) (JAB1-containing signalosome subunit 6) (MOV34 homolog) (Vpr-interacting protein) (hVIP)	1.1613	1.7238	0.528621	0	1
P62318	SNRPD3	Small nuclear ribonucleoprotein Sm D3 (Sm-D3) (snRNP core protein D3)	2.0216	0.86266	0.528201	0	0
P41240	CSK	Tyrosine-protein kinase CSK (EC 2.7.10.2) (C-Src kinase) (Protein-tyrosine kinase CYL)	1.6041	1.2792	0.527721	0	1
O95433	AHSA1 C14orf3 HSPC322	Activator of 90 kDa heat shock protein ATPase homolog 1 (AHA1) (p38)	1.4827	1.3988	0.52682	0	0
P53992	SEC24C KIAA0079	Protein transport protein Sec24C (SEC24-related protein C)	1.4028	1.4751	0.525016	0	0
Q99707	MTR	Methionine synthase (MS) (EC 2.1.1.13) (5-methyltetrahydrofolate--homocysteine methyltransferase) (Cobalamin-dependent methionine synthase) (Vitamin-B12 dependent methionine synthase)	1.4471	1.4307	0.524966	0	0
Q9BQ67	GRWD1 GRWD KIAA1942 WDR28	Glutamate-rich WD repeat-containing protein 1	1.0571	1.8201	0.524666	0	0
P68032	ACTC1 ACTC	Actin, alpha cardiac muscle 1 (Alpha-cardiac actin) [Cleaved into: Actin, alpha cardiac muscle 1, intermediate form]	1.4473	1.4285	0.523963	0	0
P11586	MTHFD1 MTHFC MTHFD	C-1-tetrahydrofolate synthase, cytoplasmic (C1-THF synthase) [Cleaved into: C-1-tetrahydrofolate synthase, cytoplasmic, N-terminally processed] [Includes: Methylenetetrahydrofolate dehydrogenase (EC 1.5.1.5); Methenyltetrahydrofolate cyclohydrolase (EC 3.5.4.9); Formyltetrahydrofolate synthetase (EC 6.3.4.3)]	1.2604	1.6112	0.521855	0	0
Q92820	GGH	Gamma-glutamyl hydrolase (EC 3.4.19.9) (Conjugase) (GH) (Gamma-Glu-X carboxypeptidase)	1.6093	1.2594	0.520397	0	0
Q96T76	MMS19 MMS19L	MMS19 nucleotide excision repair protein homolog (hMMS19) (MET18 homolog) (MMS19-like protein)	1.3035	1.5643	0.519944	0	0
P56545	CTBP2	C-terminal-binding protein 2 (CtBP2)	1.4689	1.3963	0.518636	0	0
P31350	RRM2 RR2	Ribonucleoside-diphosphate reductase subunit M2 (EC 1.17.4.1) (Ribonucleotide reductase small chain) (Ribonucleotide reductase small subunit)	1.3281	1.5362	0.518183	0	0
O95782	AP2A1 ADTAA CLAPA1	AP-2 complex subunit alpha-1 (100 kDa coated vesicle protein A) (Adaptor protein complex AP-2 subunit alpha-1) (Adaptor-related protein complex 2 subunit alpha-1) (Alpha-adaptin A) (Alpha1-adaptin) (Clathrin assembly protein complex 2 alpha-A large chain) (Plasma membrane adaptor HA2/AP2 adaptin alpha A subunit)	1.1517	1.709	0.516368	0	1
P40227	CCT6A CCT6 CCTZ	T-complex protein 1 subunit zeta (TCP-1-zeta) (Acute morphine dependence-related protein 2) (CCT-zeta-1) (HTR3) (Tcp20)	1.3295	1.5312	0.516368	0	0
Q9UBF2	COPG2	Coatomer subunit gamma-2 (Gamma-2-coat protein) (Gamma-2-COP)	1.5669	1.2935	0.516217	0	0
Q14157	UBAP2L KIAA0144 NICE4	Ubiquitin-associated protein 2-like (Protein NICE-4)	1.6346	1.2256	0.516116	0	0
Q9UHX1	PUF60 FIR ROBPI SIAHBP1	Poly(U)-binding-splicing factor PUF60 (60 kDa poly(U)-binding-splicing factor) (FUSE-binding protein-interacting repressor) (FBP-interacting repressor) (Ro-binding protein 1) (RoBP1) (Siah-binding protein 1) (Siah-BP1)	1.7265	1.1284	0.51344	0	0
Q00610	CLTC CLH17 CLTCL2 KIAA0034	Clathrin heavy chain 1 (Clathrin heavy chain on chromosome 17) (CLH-17)	1.3947	1.4573	0.511974	0	0
Q00688	FKBP3 FKBP25	Peptidyl-prolyl cis-trans isomerase FKBP3 (PPIase FKBP3) (EC 5.2.1.8) (25 kDa FK506-binding protein) (25 kDa FKBP) (FKBP-25) (FK506-binding protein 3) (FKBP-3) (Immunophilin FKBP25) (Rapamycin-selective 25 kDa immunophilin) (Rotamase)	1.4574	1.3906	0.509949	0	1
P62847	RPS24	40S ribosomal protein S24 (Small ribosomal subunit protein eS24)	1.2956	1.5493	0.508378	0	0
Q9BUF5	TUBB6	Tubulin beta-6 chain (Tubulin beta class V)	1.1957	1.6444	0.505942	0	0
P67775	PPP2CA	Serine/threonine-protein phosphatase 2A catalytic subunit alpha isoform (PP2A-alpha) (EC 3.1.3.16) (Replication protein C) (RP-C)	0.97119	1.86	0.501409	0	0
Q86Y56	DNAAF5 HEATR2	Dynein assembly factor 5, axonemal (HEAT repeat-containing protein 2)	2.0614	0.76478	0.498853	0	0
Q2NL82	TSR1 KIAA1401	Pre-rRNA-processing protein TSR1 homolog	1.2538	1.572	0.498659	0	0
P07195	LDHB	L-lactate dehydrogenase B chain (LDH-B) (EC 1.1.1.27) (LDH heart subunit) (LDH-H) (Renal carcinoma antigen NY-REN-46)	1.4118	1.4103	0.496769	1	0
Q92688	ANP32B APRIL PHAPI2	Acidic leucine-rich nuclear phosphoprotein 32 family member B (Acidic protein rich in leucines) (Putative HLA-DR-associated protein I-2) (PHAPI2) (Silver-stainable protein SSP29)	1.5755	1.2466	0.496769	0	0
P53621	COPA	Coatomer subunit alpha (Alpha-coat protein) (Alpha-COP) (HEP-COP) (HEPCOP) [Cleaved into: Xenin (Xenopsin-related peptide); Proxenin]	1.5572	1.2604	0.494467	0	0
Q9Y490	TLN1 KIAA1027 TLN	Talin-1	1.1326	1.6824	0.493135	0	0
Q93009	USP7 HAUSP	Ubiquitin carboxyl-terminal hydrolase 7 (EC 3.4.19.12) (Deubiquitinating enzyme 7) (Herpesvirus-associated ubiquitin-specific protease) (Ubiquitin thioesterase 7) (Ubiquitin-specific-processing protease 7)	1.3042	1.5089	0.492161	0	0
P42677	RPS27 MPS1	40S ribosomal protein S27 (Metallopan-stimulin 1) (MPS-1) (Small ribosomal subunit protein eS27)	1.5941	1.2179	0.491597	0	0
P61011	SRP54	Signal recognition particle 54 kDa protein (SRP54) (EC 3.6.5.-)	1.3336	1.4779	0.49134	0	0
P22314	UBA1 A1S9T UBE1	Ubiquitin-like modifier-activating enzyme 1 (EC 6.2.1.45) (Protein A1S9) (Ubiquitin-activating enzyme E1)	1.2915	1.5171	0.489851	0	0
P55060	CSE1L CAS XPO2	Exportin-2 (Exp2) (Cellular apoptosis susceptibility protein) (Chromosome segregation 1-like protein) (Importin-alpha re-exporter)	1.3272	1.4813	0.4898	0	0
Q02878	RPL6 TXREB1	60S ribosomal protein L6 (Large ribosomal subunit protein eL6) (Neoplasm-related protein C140) (Tax-responsive enhancer element-binding protein 107) (TaxREB107)	1.285	1.5217	0.488875	0	0
P04406	GAPDH GAPD CDABP0047 OK/SW-cl.12	Glyceraldehyde-3-phosphate dehydrogenase (GAPDH) (EC 1.2.1.12) (Peptidyl-cysteine S-nitrosylase GAPDH) (EC 2.6.99.-)	1.2739	1.5313	0.488104	0	0
Q10567	AP1B1 ADTB1 BAM22 CLAPB2	AP-1 complex subunit beta-1 (Adaptor protein complex AP-1 subunit beta-1) (Adaptor-related protein complex 1 subunit beta-1) (Beta-1-adaptin) (Beta-adaptin 1) (Clathrin assembly protein complex 1 beta large chain) (Golgi adaptor HA1/AP1 adaptin beta subunit)	1.6254	1.1743	0.485272	0	0
Q16531	DDB1 XAP1	DNA damage-binding protein 1 (DDB p127 subunit) (DNA damage-binding protein a) (DDBa) (Damage-specific DNA-binding protein 1) (HBV X-associated protein 1) (XAP-1) (UV-damaged DNA-binding factor) (UV-damaged DNA-binding protein 1) (UV-DDB 1) (XPE-binding factor) (XPE-BF) (Xeroderma pigmentosum group E-complementing protein) (XPCe)	1.3492	1.4502	0.485118	0	0
O00151	PDLIM1 CLIM1 CLP36	PDZ and LIM domain protein 1 (C-terminal LIM domain protein 1) (Elfin) (LIM domain protein CLP-36)	1.5485	1.2464	0.482797	0	1
Q15717	ELAVL1 HUR	ELAV-like protein 1 (Hu-antigen R) (HuR)	1.4993	1.2949	0.482435	0	0
Q14974	KPNB1 NTF97	Importin subunit beta-1 (Importin-90) (Karyopherin subunit beta-1) (Nuclear factor p97) (Pore targeting complex 97 kDa subunit) (PTAC97)	1.3075	1.4861	0.482125	0	0
P61081	UBE2M UBC12	NEDD8-conjugating enzyme Ubc12 (EC 2.3.2.34) (NEDD8 carrier protein) (Ubiquitin-conjugating enzyme E2 M)	1.1941	1.5995	0.482125	0	0
Q13283	G3BP1 G3BP	Ras GTPase-activating protein-binding protein 1 (G3BP-1) (EC 3.6.4.12) (EC 3.6.4.13) (ATP-dependent DNA helicase VIII) (hDH VIII) (GAP SH3 domain-binding protein 1)	1.3372	1.4511	0.479386	0	0
Q96FW1	OTUB1 OTB1 OTU1 HSPC263	Ubiquitin thioesterase OTUB1 (EC 3.4.19.12) (Deubiquitinating enzyme OTUB1) (OTU domain-containing ubiquitin aldehyde-binding protein 1) (Otubain-1) (hOTU1) (Ubiquitin-specific-processing protease OTUB1)	1.539	1.2465	0.477936	0	0
P39210	MPV17	Protein Mpv17	0.9138	1.8701	0.477107	1	0
O94906	PRPF6 C20orf14	Pre-mRNA-processing factor 6 (Androgen receptor N-terminal domain-transactivating protein 1) (ANT-1) (PRP6 homolog) (U5 snRNP-associated 102 kDa protein) (U5-102 kDa protein)	0.89754	1.8845	0.476143	0	0
Q9Y2J2	EPB41L3 DAL1 KIAA0987	Band 4.1-like protein 3 (4.1B) (Differentially expressed in adenocarcinoma of the lung protein 1) (DAL-1) (Erythrocyte membrane protein band 4.1-like 3) [Cleaved into: Band 4.1-like protein 3, N-terminally processed]	1.3892	1.3922	0.475811	0	0
Q9H9A6	LRRC40	Leucine-rich repeat-containing protein 40	1.3683	1.4129	0.475707	0	0
Q15008	PSMD6 KIAA0107 PFAAP4	26S proteasome non-ATPase regulatory subunit 6 (26S proteasome regulatory subunit RPN7) (26S proteasome regulatory subunit S10) (Breast cancer-associated protein SGA-113M) (Phosphonoformate immuno-associated protein 4) (Proteasome regulatory particle subunit p44S10) (p42A)	1.3284	1.4527	0.475656	0	0
Q14258	TRIM25 EFP RNF147 ZNF147	E3 ubiquitin/ISG15 ligase TRIM25 (EC 6.3.2.n3) (Estrogen-responsive finger protein) (RING finger protein 147) (RING-type E3 ubiquitin transferase) (EC 2.3.2.27) (RING-type E3 ubiquitin transferase TRIM25) (Tripartite motif-containing protein 25) (Ubiquitin/ISG15-conjugating enzyme TRIM25) (Zinc finger protein 147)	1.4124	1.3673	0.474929	0	1
Q13547	HDAC1 RPD3L1	Histone deacetylase 1 (HD1) (EC 3.5.1.98)	1.25	1.5288	0.474462	0	1
Q13310	PABPC4 APP1 PABP4	Polyadenylate-binding protein 4 (PABP-4) (Poly(A)-binding protein 4) (Activated-platelet protein 1) (APP-1) (Inducible poly(A)-binding protein) (iPABP)	1.2382	1.5404	0.474358	0	0
P13797	PLS3	Plastin-3 (T-plastin)	1.3928	1.3773	0.469938	0	0
P51809	VAMP7 SYBL1	Vesicle-associated membrane protein 7 (VAMP-7) (Synaptobrevin-like protein 1) (Tetanus-insensitive VAMP) (Ti-VAMP)	1.4224	1.3456	0.468844	0	0
P78371	CCT2 99D8.1 CCTB	T-complex protein 1 subunit beta (TCP-1-beta) (CCT-beta)	1.3253	1.4414	0.468166	0	0
Q13057	COASY PSEC0106	Bifunctional coenzyme A synthase (CoA synthase) (NBP) (POV-2) [Includes: Phosphopantetheine adenylyltransferase (EC 2.7.7.3) (Dephospho-CoA pyrophosphorylase) (Pantetheine-phosphate adenylyltransferase) (PPAT); Dephospho-CoA kinase (DPCK) (EC 2.7.1.24) (Dephosphocoenzyme A kinase) (DPCOAK)]	0.34287	2.4238	0.468151	1	0
Q9BVA1	TUBB2B	Tubulin beta-2B chain	1.292	1.4644	0.462785	0	0
P30153	PPP2R1A	Serine/threonine-protein phosphatase 2A 65 kDa regulatory subunit A alpha isoform (Medium tumor antigen-associated 61 kDa protein) (PP2A subunit A isoform PR65-alpha) (PP2A subunit A isoform R1-alpha)	1.4048	1.3476	0.46069	0	0
Q8NI36	WDR36	WD repeat-containing protein 36 (T-cell activation WD repeat-containing protein) (TA-WDRP)	1.1792	1.5701	0.459064	0	0
Q9UHD1	CHORDC1 CHP1	Cysteine and histidine-rich domain-containing protein 1 (CHORD domain-containing protein 1) (CHORD-containing protein 1) (CHP-1) (Protein morgana)	1.6238	1.1251	0.458854	0	0
O60701	UGDH	UDP-glucose 6-dehydrogenase (UDP-Glc dehydrogenase) (UDP-GlcDH) (UDPGDH) (EC 1.1.1.22)	1.4669	1.2818	0.458749	0	0
Q96P70	IPO9 IMP9 KIAA1192 RANBP9 HSPC273	Importin-9 (Imp9) (Ran-binding protein 9) (RanBP9)	1.7195	1.0289	0.458592	0	0
P07900	HSP90AA1 HSP90A HSPC1 HSPCA	Heat shock protein HSP 90-alpha (EC 3.6.4.10) (Heat shock 86 kDa) (HSP 86) (HSP86) (Lipopolysaccharide-associated protein 2) (LAP-2) (LPS-associated protein 2) (Renal carcinoma antigen NY-REN-38)	1.3236	1.4243	0.45833	0	0
O43396	TXNL1 TRP32 TXL TXNL	Thioredoxin-like protein 1 (32 kDa thioredoxin-related protein)	1.4619	1.2859	0.458277	0	0
Q8TB36	GDAP1	Ganglioside-induced differentiation-associated protein 1 (GDAP1)	1.4422	1.3039	0.457384	1	0
P35221	CTNNA1	Catenin alpha-1 (Alpha E-catenin) (Cadherin-associated protein) (Renal carcinoma antigen NY-REN-13)	1.4358	1.3093	0.456859	0	0
Q08752	PPID CYP40 CYPD	Peptidyl-prolyl cis-trans isomerase D (PPIase D) (EC 5.2.1.8) (40 kDa peptidyl-prolyl cis-trans isomerase) (Cyclophilin-40) (CYP-40) (Cyclophilin-related protein) (Rotamase D)	1.7206	1.0231	0.456123	0	0
Q32P28	P3H1 GROS1 LEPRE1 PSEC0109	Prolyl 3-hydroxylase 1 (EC 1.14.11.7) (Growth suppressor 1) (Leucine- and proline-enriched proteoglycan 1) (Leprecan-1)	1.4075	1.3285	0.452068	0	1
O60256	PRPSAP2	Phosphoribosyl pyrophosphate synthase-associated protein 2 (PRPP synthase-associated protein 2) (41 kDa phosphoribosypyrophosphate synthetase-associated protein) (PAP41)	1.2884	1.4468	0.451646	0	0
P00491	PNP NP	Purine nucleoside phosphorylase (PNP) (EC 2.4.2.1) (Inosine phosphorylase) (Inosine-guanosine phosphorylase)	1.2973	1.4367	0.451013	0	0
P23921	RRM1 RR1	Ribonucleoside-diphosphate reductase large subunit (EC 1.17.4.1) (Ribonucleoside-diphosphate reductase subunit M1) (Ribonucleotide reductase large subunit)	1.3656	1.3678	0.450697	0	0
O94874	UFL1 KIAA0776 MAXER NLBP RCAD	E3 UFM1-protein ligase 1 (EC 2.3.2.-) (E3 UFM1-protein transferase 1) (Multiple alpha-helix protein located at ER) (Novel LZAP-binding protein) (Regulator of C53/LZAP and DDRGK1)	1.2882	1.445	0.450591	0	0
Q69YN2	CWF19L1	CWF19-like protein 1 (C19L1)	1.0476	1.6844	0.449957	0	0
P07741	APRT	Adenine phosphoribosyltransferase (APRT) (EC 2.4.2.7)	1.483	1.2442	0.447421	0	0
O14654	IRS4	Insulin receptor substrate 4 (IRS-4) (160 kDa phosphotyrosine protein) (py160) (Phosphoprotein of 160 kDa) (pp160)	1.2298	1.4965	0.446944	0	0
P17480	UBTF UBF UBF1	Nucleolar transcription factor 1 (Autoantigen NOR-90) (Upstream-binding factor 1) (UBF-1)	1.4413	1.2831	0.445939	0	1
P51153	RAB13 GIG4	Ras-related protein Rab-13 (Cell growth-inhibiting gene 4 protein)	1.3579	1.3641	0.444667	0	0
Q9Y3Z3	SAMHD1 MOP5	Deoxynucleoside triphosphate triphosphohydrolase SAMHD1 (dNTPase) (EC 3.1.5.-) (Dendritic cell-derived IFNG-induced protein) (DCIP) (Monocyte protein 5) (MOP-5) (SAM domain and HD domain-containing protein 1) (hSAMHD1)	1.4058	1.3154	0.444243	0	0
Q8NCW5	NAXE AIBP APOA1BP YJEFN1	NAD(P)H-hydrate epimerase (EC 5.1.99.6) (Apolipoprotein A-I-binding protein) (AI-BP) (NAD(P)HX epimerase) (YjeF N-terminal domain-containing protein 1) (YjeF_N1)	1.3687	1.3524	0.44419	1	0
P27635	RPL10 DXS648E QM	60S ribosomal protein L10 (Laminin receptor homolog) (Large ribosomal subunit protein uL16) (Protein QM) (Ribosomal protein L10) (Tumor suppressor QM)	1.266	1.4513	0.442174	0	0
O00178	GTPBP1	GTP-binding protein 1 (G-protein 1) (GP-1) (GP1)	1.4091	1.3078	0.441961	0	0
P61981	YWHAG	14-3-3 protein gamma (Protein kinase C inhibitor protein 1) (KCIP-1) [Cleaved into: 14-3-3 protein gamma, N-terminally processed]	1.2618	1.4546	0.441696	0	0
Q9Y2X3	NOP58 NOL5 NOP5 HSPC120	Nucleolar protein 58 (Nucleolar protein 5)	1.348	1.367	0.440952	0	0
P27824	CANX	Calnexin (IP90) (Major histocompatibility complex class I antigen-binding protein p88) (p90)	1.2739	1.4392	0.439942	0	1
O76003	GLRX3 PICOT TXNL2 HUSSY-22	Glutaredoxin-3 (PKC-interacting cousin of thioredoxin) (PICOT) (PKC-theta-interacting protein) (PKCq-interacting protein) (Thioredoxin-like protein 2)	1.7735	0.9339	0.436908	0	0
Q9UBT2	UBA2 SAE2 UBLE1B HRIHFB2115	SUMO-activating enzyme subunit 2 (EC 2.3.2.-) (Anthracycline-associated resistance ARX) (Ubiquitin-like 1-activating enzyme E1B) (Ubiquitin-like modifier-activating enzyme 2)	1.3857	1.3133	0.432425	0	0
O43175	PHGDH PGDH3	D-3-phosphoglycerate dehydrogenase (3-PGDH) (EC 1.1.1.95) (2-oxoglutarate reductase) (EC 1.1.1.399) (Malate dehydrogenase) (EC 1.1.1.37)	1.3895	1.3095	0.432425	0	0
P68371	TUBB4B TUBB2C	Tubulin beta-4B chain (Tubulin beta-2 chain) (Tubulin beta-2C chain)	1.0886	1.6078	0.431035	0	0
Q96EK5	KIFBP KBP KIAA1279 KIF1BP	KIF-binding protein (KIF1-binding protein) (Kinesin family binding protein)	1.1527	1.5417	0.429964	0	0
Q8N1F7	NUP93 KIAA0095	Nuclear pore complex protein Nup93 (93 kDa nucleoporin) (Nucleoporin Nup93)	1.5262	1.168	0.429857	0	0
Q9BZE4	GTPBP4 CRFG NOG1	Nucleolar GTP-binding protein 1 (Chronic renal failure gene protein) (GTP-binding protein NGB)	1.2138	1.4793	0.429268	0	0
Q9ULT8	HECTD1 KIAA1131	E3 ubiquitin-protein ligase HECTD1 (EC 2.3.2.26) (E3 ligase for inhibin receptor) (EULIR) (HECT domain-containing protein 1) (HECT-type E3 ubiquitin transferase HECTD1)	1.0446	1.6474	0.428678	0	0
Q9NSD9	FARSB FARSLB FRSB HSPC173	Phenylalanine--tRNA ligase beta subunit (EC 6.1.1.20) (Phenylalanyl-tRNA synthetase beta subunit) (PheRS)	1.2443	1.439	0.424008	0	0
Q96KP4	CNDP2 CN2 CPGL HEL-S-13 PEPA	Cytosolic non-specific dipeptidase (EC 3.4.13.18) (CNDP dipeptidase 2) (Carnosine dipeptidase II) (Epididymis secretory protein Li 13) (Glutamate carboxypeptidase-like protein 1) (Peptidase A)	1.4708	1.2124	0.423955	0	0
P56192	MARS1 MARS	Methionine--tRNA ligase, cytoplasmic (EC 6.1.1.10) (Methionyl-tRNA synthetase) (MetRS)	1.3163	1.3665	0.42374	0	0
Q9Y5A9	YTHDF2 HGRG8	YTH domain-containing family protein 2 (DF2) (CLL-associated antigen KW-14) (High-glucose-regulated protein 8) (Renal carcinoma antigen NY-REN-2)	1.4515	1.2312	0.423686	0	0
Q99426	TBCB CG22 CKAP1	Tubulin-folding cofactor B (Cytoskeleton-associated protein 1) (Cytoskeleton-associated protein CKAPI) (Tubulin-specific chaperone B)	1.4782	1.2039	0.423363	0	0
Q9Y3U8	RPL36	60S ribosomal protein L36 (Large ribosomal subunit protein eL36)	1.2608	1.4197	0.422502	0	0
P49006	MARCKSL1 MLP MRP	MARCKS-related protein (MARCKS-like protein 1) (Macrophage myristoylated alanine-rich C kinase substrate) (Mac-MARCKS) (MacMARCKS)	1.3241	1.3555	0.422018	0	0
O95363	FARS2 FARS1 HSPC320	Phenylalanine--tRNA ligase, mitochondrial (EC 6.1.1.20) (Phenylalanyl-tRNA synthetase) (PheRS)	1.8284	0.84408	0.418179	1	0
P62826	RAN ARA24 OK/SW-cl.81	GTP-binding nuclear protein Ran (Androgen receptor-associated protein 24) (GTPase Ran) (Ras-like protein TC4) (Ras-related nuclear protein)	1.3381	1.3318	0.416786	0	0
P14618	PKM OIP3 PK2 PK3 PKM2	Pyruvate kinase PKM (EC 2.7.1.40) (Cytosolic thyroid hormone-binding protein) (CTHBP) (Opa-interacting protein 3) (OIP-3) (Pyruvate kinase 2/3) (Pyruvate kinase muscle isozyme) (Thyroid hormone-binding protein 1) (THBP1) (Tumor M2-PK) (p58)	1.171	1.4972	0.415867	0	0
P13693	TPT1	Translationally-controlled tumor protein (TCTP) (Fortilin) (Histamine-releasing factor) (HRF) (p23)	1.0855	1.5812	0.415056	0	0
O75832	PSMD10	26S proteasome non-ATPase regulatory subunit 10 (26S proteasome regulatory subunit p28) (Gankyrin) (p28(GANK))	1.1776	1.489	0.415001	0	0
O43447	PPIH CYP20 CYPH	Peptidyl-prolyl cis-trans isomerase H (PPIase H) (EC 5.2.1.8) (Rotamase H) (Small nuclear ribonucleoprotein particle-specific cyclophilin H) (CypH) (U-snRNP-associated cyclophilin SnuCyp-20) (USA-CYP)	1.7381	0.92584	0.413562	0	0
O00264	PGRMC1 HPR6.6 PGRMC	Membrane-associated progesterone receptor component 1 (mPR) (Dap1) (IZA)	1.1427	1.5208	0.413323	0	0
P49736	MCM2 BM28 CCNL1 CDCL1 KIAA0030	DNA replication licensing factor MCM2 (EC 3.6.4.12) (Minichromosome maintenance protein 2 homolog) (Nuclear protein BM28)	1.4885	1.1736	0.412565	0	0
P54578	USP14 TGT	Ubiquitin carboxyl-terminal hydrolase 14 (EC 3.4.19.12) (Deubiquitinating enzyme 14) (Ubiquitin thioesterase 14) (Ubiquitin-specific-processing protease 14)	1.4896	1.169	0.410667	0	0
Q14498	RBM39 HCC1 RNPC2	RNA-binding protein 39 (CAPER alpha) (CAPERalpha) (Hepatocellular carcinoma protein 1) (RNA-binding motif protein 39) (RNA-binding region-containing protein 2) (Splicing factor HCC1)	1.1284	1.5239	0.407244	0	0
Q9Y285	FARSA FARS FARSL FARSLA	Phenylalanine--tRNA ligase alpha subunit (EC 6.1.1.20) (CML33) (Phenylalanyl-tRNA synthetase alpha subunit) (PheRS)	1.2444	1.4054	0.405883	0	0
O75663	TIPRL	TIP41-like protein (Putative MAPK-activating protein PM10) (Type 2A-interacting protein) (TIP)	1.2701	1.3753	0.403486	0	0
P23246	SFPQ PSF	Splicing factor, proline- and glutamine-rich (100 kDa DNA-pairing protein) (hPOMp100) (DNA-binding p52/p100 complex, 100 kDa subunit) (Polypyrimidine tract-binding protein-associated-splicing factor) (PSF) (PTB-associated-splicing factor)	1.4732	1.1695	0.402013	0	0
Q99615	DNAJC7 TPR2 TTC2	DnaJ homolog subfamily C member 7 (Tetratricopeptide repeat protein 2) (TPR repeat protein 2)	1.2487	1.3901	0.399882	0	0
P52292	KPNA2 RCH1 SRP1	Importin subunit alpha-1 (Karyopherin subunit alpha-2) (RAG cohort protein 1) (SRP1-alpha)	1.256	1.3824	0.399663	0	0
P39748	FEN1 RAD2	Flap endonuclease 1 (FEN-1) (EC 3.1.-.-) (DNase IV) (Flap structure-specific endonuclease 1) (Maturation factor 1) (MF1) (hFEN-1)	1.3925	1.2442	0.398733	0	0
P62495	ETF1 ERF1 RF1 SUP45L1	Eukaryotic peptide chain release factor subunit 1 (Eukaryotic release factor 1) (eRF1) (Protein Cl1) (TB3-1)	1.3793	1.2541	0.396927	0	0
Q9UNS2	COPS3 CSN3	COP9 signalosome complex subunit 3 (SGN3) (Signalosome subunit 3) (JAB1-containing signalosome subunit 3)	1.6639	0.96792	0.396061	0	0
Q9H9B4	SFXN1	Sideroflexin-1	1.4393	1.1914	0.395447	1	0
O00186	STXBP3	Syntaxin-binding protein 3 (Platelet Sec1 protein) (PSP) (Protein unc-18 homolog 3) (Unc18-3) (Protein unc-18 homolog C) (Unc-18C)	1.3279	1.3019	0.394953	0	0
O95168	NDUFB4	NADH dehydrogenase [ubiquinone] 1 beta subcomplex subunit 4 (Complex I-B15) (CI-B15) (NADH-ubiquinone oxidoreductase B15 subunit)	1.4457	1.1806	0.393032	1	0
Q99729	HNRNPAB ABBP1 HNRPAB	Heterogeneous nuclear ribonucleoprotein A/B (hnRNP A/B) (APOBEC1-binding protein 1) (ABBP-1)	1.4557	1.1705	0.392977	0	0
O00425	IGF2BP3 IMP3 KOC1 VICKZ3	Insulin-like growth factor 2 mRNA-binding protein 3 (IGF2 mRNA-binding protein 3) (IMP-3) (IGF-II mRNA-binding protein 3) (KH domain-containing protein overexpressed in cancer) (hKOC) (VICKZ family member 3)	1.3994	1.2258	0.392427	0	0
P49591	SARS1 SARS SERS	Serine--tRNA ligase, cytoplasmic (EC 6.1.1.11) (Seryl-tRNA synthetase) (SerRS) (Seryl-tRNA(Ser/Sec) synthetase)	1.2953	1.3286	0.391713	0	0
Q96HE7	ERO1A ERO1L UNQ434/PRO865	ERO1-like protein alpha (ERO1-L) (ERO1-L-alpha) (EC 1.8.4.-) (Endoplasmic oxidoreductin-1-like protein) (Endoplasmic reticulum oxidoreductase alpha) (Oxidoreductin-1-L-alpha)	1.5581	1.0649	0.391218	0	0
P25789	PSMA4 HC9 PSC9	Proteasome subunit alpha type-4 (Macropain subunit C9) (Multicatalytic endopeptidase complex subunit C9) (Proteasome component C9) (Proteasome subunit L)	1.5435	1.0781	0.390448	0	0
Q58FF8	HSP90AB2P HSP90BB	Putative heat shock protein HSP 90-beta 2 (Heat shock protein 90-beta b) (Heat shock protein 90Bb)	1.4711	1.147	0.38852	0	0
O75533	SF3B1 SAP155	Splicing factor 3B subunit 1 (Pre-mRNA-splicing factor SF3b 155 kDa subunit) (SF3b155) (Spliceosome-associated protein 155) (SAP 155)	1.4381	1.1765	0.38659	0	0
P0DN79	CBSL	Cystathionine beta-synthase-like protein (EC 4.2.1.22) (Beta-thionase) (Serine sulfhydrase)	1.3686	1.245	0.386038	0	0
Q8NE71	ABCF1 ABC50	ATP-binding cassette sub-family F member 1 (ATP-binding cassette 50) (TNF-alpha-stimulated ABC protein)	1.1977	1.4143	0.385155	0	0
P46779	RPL28	60S ribosomal protein L28 (Large ribosomal subunit protein eL28)	1.2807	1.3309	0.384934	0	0
P21266	GSTM3 GST5	Glutathione S-transferase Mu 3 (EC 2.5.1.18) (GST class-mu 3) (GSTM3-3) (hGSTM3-3)	1.4099	1.1915	0.379288	0	0
P52434	POLR2H	DNA-directed RNA polymerases I, II, and III subunit RPABC3 (RNA polymerases I, II, and III subunit ABC3) (DNA-directed RNA polymerase II subunit H) (DNA-directed RNA polymerases I, II, and III 17.1 kDa polypeptide) (RPB17) (RPB8 homolog) (hRPB8)	1.2554	1.3428	0.377512	0	0
O14744	PRMT5 HRMT1L5 IBP72 JBP1 SKB1	Protein arginine N-methyltransferase 5 (PRMT5) (EC 2.1.1.320) (72 kDa ICln-binding protein) (Histone-arginine N-methyltransferase PRMT5) (Jak-binding protein 1) (Shk1 kinase-binding protein 1 homolog) (SKB1 homolog) (SKB1Hs) [Cleaved into: Protein arginine N-methyltransferase 5, N-terminally processed]	1.2159	1.382	0.377346	0	0
P33991	MCM4 CDC21	DNA replication licensing factor MCM4 (EC 3.6.4.12) (CDC21 homolog) (P1-CDC21)	1.3249	1.2719	0.376735	0	0
P55263	ADK	Adenosine kinase (AK) (EC 2.7.1.20) (Adenosine 5'-phosphotransferase)	1.2716	1.3227	0.375345	0	0
P68104	EEF1A1 EEF1A EF1A LENG7	Elongation factor 1-alpha 1 (EF-1-alpha-1) (Elongation factor Tu) (EF-Tu) (Eukaryotic elongation factor 1 A-1) (eEF1A-1) (Leukocyte receptor cluster member 7)	1.3286	1.2604	0.372395	0	0
P12955	PEPD PRD	Xaa-Pro dipeptidase (X-Pro dipeptidase) (EC 3.4.13.9) (Imidodipeptidase) (Peptidase D) (Proline dipeptidase) (Prolidase)	1.2607	1.3273	0.371838	0	0
Q02543	RPL18A	60S ribosomal protein L18a (Large ribosomal subunit protein eL20)	1.3578	1.2301	0.371782	0	0
Q04760	GLO1	Lactoylglutathione lyase (EC 4.4.1.5) (Aldoketomutase) (Glyoxalase I) (Glx I) (Ketone-aldehyde mutase) (Methylglyoxalase) (S-D-lactoylglutathione methylglyoxal lyase)	1.0782	1.5052	0.369271	0	0
P25788	PSMA3 HC8 PSC8	Proteasome subunit alpha type-3 (Macropain subunit C8) (Multicatalytic endopeptidase complex subunit C8) (Proteasome component C8)	1.3089	1.2735	0.368712	0	0
P20290	BTF3 NACB OK/SW-cl.8	Transcription factor BTF3 (Nascent polypeptide-associated complex subunit beta) (NAC-beta) (RNA polymerase B transcription factor 3)	1.4073	1.172	0.36698	0	0
P57678	GEMIN4	Gem-associated protein 4 (Gemin-4) (Component of gems 4) (p97)	1.4057	1.172	0.366084	0	0
Q6P4A7	SFXN4 BCRM1	Sideroflexin-4 (Breast cancer resistance marker 1)	1.2634	1.3112	0.364348	1	0
P16152	CBR1 CBR CRN SDR21C1	Carbonyl reductase [NADPH] 1 (EC 1.1.1.184) (15-hydroxyprostaglandin dehydrogenase [NADP(+)]) (EC 1.1.1.196) (EC 1.1.1.197) (20-beta-hydroxysteroid dehydrogenase) (NADPH-dependent carbonyl reductase 1) (Prostaglandin 9-ketoreductase) (PG-9-KR) (Prostaglandin-E(2) 9-reductase) (EC 1.1.1.189) (Short chain dehydrogenase/reductase family 21C member 1)	1.0994	1.4698	0.361319	0	0
Q96G03	PGM2 MSTP006	Phosphoglucomutase-2 (PGM 2) (EC 5.4.2.2) (Glucose phosphomutase 2) (Phosphodeoxyribomutase) (Phosphopentomutase) (EC 5.4.2.7)	2.1278	0.42945	0.354593	0	0
Q9ULX3	NOB1 ART4 NOB1P PSMD8BP1 MSTP158	RNA-binding protein NOB1 (EC 3.1.-.-) (Phosphorylation regulatory protein HP-10) (Protein ART-4)	1.3039	1.2463	0.35061	0	0
Q9NUQ3	TXLNG CXorf15 ELRG LSR5	Gamma-taxilin (Environmental lipopolysaccharide-responding gene protein) (Factor inhibiting ATF4-mediated transcription) (FIAT) (Lipopolysaccharide-specific response protein 5)	1.2044	1.3446	0.349931	0	0
P49915	GMPS	GMP synthase [glutamine-hydrolyzing] (EC 6.3.5.2) (GMP synthetase) (Glutamine amidotransferase)	1.2319	1.3149	0.348686	0	0
P22392	NME2 NM23B	Nucleoside diphosphate kinase B (NDK B) (NDP kinase B) (EC 2.7.4.6) (C-myc purine-binding transcription factor PUF) (Histidine protein kinase NDKB) (EC 2.7.13.3) (nm23-H2)	0.96659	1.5791	0.348057	0	0
Q86UP2	KTN1 CG1 KIAA0004	Kinectin (CG-1 antigen) (Kinesin receptor)	1.1297	1.4131	0.346418	0	0
P08621	SNRNP70 RNPU1Z RPU1 SNRP70 U1AP1	U1 small nuclear ribonucleoprotein 70 kDa (U1 snRNP 70 kDa) (U1-70K) (snRNP70)	1.244	1.2983	0.346134	0	0
Q96AG4	LRRC59 PRO1855	Leucine-rich repeat-containing protein 59 (Ribosome-binding protein p34) (p34) [Cleaved into: Leucine-rich repeat-containing protein 59, N-terminally processed]	1.2907	1.249	0.344658	0	0
Q99733	NAP1L4 NAP2	Nucleosome assembly protein 1-like 4 (Nucleosome assembly protein 2) (NAP-2)	1.4059	1.133	0.344204	0	0
P11802	CDK4	Cyclin-dependent kinase 4 (EC 2.7.11.22) (Cell division protein kinase 4) (PSK-J3)	1.3417	1.1959	0.343465	0	0
Q9BXK5	BCL2L13 MIL1 CD003	Bcl-2-like protein 13 (Bcl2-L-13) (Bcl-rambo) (Protein Mil1)	1.3866	1.1504	0.343124	1	0
P30040	ERP29 C12orf8 ERP28	Endoplasmic reticulum resident protein 29 (ERp29) (Endoplasmic reticulum resident protein 28) (ERp28) (Endoplasmic reticulum resident protein 31) (ERp31)	1.0978	1.4385	0.342725	0	0
Q8IWX8	CHERP DAN26 SCAF6	Calcium homeostasis endoplasmic reticulum protein (ERPROT 213-21) (SR-related CTD-associated factor 6)	1.2286	1.3057	0.341587	0	0
Q12905	ILF2 NF45 PRO3063	Interleukin enhancer-binding factor 2 (Nuclear factor of activated T-cells 45 kDa)	1.0367	1.4952	0.34022	0	0
Q13838	DDX39B BAT1 UAP56	Spliceosome RNA helicase DDX39B (EC 3.6.4.13) (56 kDa U2AF65-associated protein) (ATP-dependent RNA helicase p47) (DEAD box protein UAP56) (HLA-B-associated transcript 1 protein)	1.1642	1.3655	0.338966	0	0
P61158	ACTR3 ARP3	Actin-related protein 3 (Actin-like protein 3)	1.3057	1.2217	0.337654	0	0
Q99436	PSMB7 Z	Proteasome subunit beta type-7 (EC 3.4.25.1) (Macropain chain Z) (Multicatalytic endopeptidase complex chain Z) (Proteasome subunit Z)	0.97327	1.5522	0.336552	0	0
Q9Y5K5	UCHL5 UCH37 AD-019 CGI-70	Ubiquitin carboxyl-terminal hydrolase isozyme L5 (UCH-L5) (EC 3.4.19.12) (Ubiquitin C-terminal hydrolase UCH37) (Ubiquitin thioesterase L5)	1.2034	1.3197	0.335197	0	0
Q14203	DCTN1	Dynactin subunit 1 (150 kDa dynein-associated polypeptide) (DAP-150) (DP-150) (p135) (p150-glued)	1.3416	1.1801	0.334397	0	0
Q8IWS0	PHF6 CENP-31 KIAA1823	PHD finger protein 6 (PHD-like zinc finger protein)	1.3466	1.1749	0.334282	0	0
P63173	RPL38	60S ribosomal protein L38 (Large ribosomal subunit protein eL38)	1.2446	1.2764	0.333996	0	0
P32969	RPL9 OK/SW-cl.103; RPL9P7; RPL9P8; RPL9P9	60S ribosomal protein L9 (Large ribosomal subunit protein uL6)	1.2415	1.2792	0.333824	0	0
P40763	STAT3 APRF	Signal transducer and activator of transcription 3 (Acute-phase response factor)	1.14	1.3792	0.332966	0	0
P17174	GOT1	Aspartate aminotransferase, cytoplasmic (cAspAT) (EC 2.6.1.1) (EC 2.6.1.3) (Cysteine aminotransferase, cytoplasmic) (Cysteine transaminase, cytoplasmic) (cCAT) (Glutamate oxaloacetate transaminase 1) (Transaminase A)	1.1713	1.3465	0.332164	0	0
O75694	NUP155 KIAA0791	Nuclear pore complex protein Nup155 (155 kDa nucleoporin) (Nucleoporin Nup155)	1.2172	1.2995	0.331533	0	0
Q9Y5M8	SRPRB PSEC0230	Signal recognition particle receptor subunit beta (SR-beta) (Protein APMCF1)	1.305	1.206	0.328262	0	0
Q9NVP1	DDX18 cPERP-D	ATP-dependent RNA helicase DDX18 (EC 3.6.4.13) (DEAD box protein 18) (Myc-regulated DEAD box protein) (MrDb)	1.005	1.5018	0.325847	0	0
Q7Z3T8	ZFYVE16 KIAA0305	Zinc finger FYVE domain-containing protein 16 (Endofin) (Endosome-associated FYVE domain protein)	1.1294	1.3707	0.321986	0	0
Q15029	EFTUD2 KIAA0031 SNRP116	116 kDa U5 small nuclear ribonucleoprotein component (Elongation factor Tu GTP-binding domain-containing protein 2) (SNU114 homolog) (hSNU114) (U5 snRNP-specific protein, 116 kDa) (U5-116 kDa)	1.014	1.4835	0.320485	0	0
P48147	PREP PEP	Prolyl endopeptidase (PE) (EC 3.4.21.26) (Post-proline cleaving enzyme)	1.2502	1.2454	0.319387	0	1
Q9H4K7	MTG2 GTPBP5 OBGH1	Mitochondrial ribosome-associated GTPase 2 (GTP-binding protein 5) (Protein obg homolog 1) (ObgH1)	1.5019	0.99177	0.318271	1	0
Q9UMS4	PRPF19 NMP200 PRP19 SNEV	Pre-mRNA-processing factor 19 (EC 2.3.2.27) (Nuclear matrix protein 200) (PRP19/PSO4 homolog) (hPso4) (RING-type E3 ubiquitin transferase PRP19) (Senescence evasion factor)	1.223	1.2684	0.316957	0	0
O15371	EIF3D EIF3S7	Eukaryotic translation initiation factor 3 subunit D (eIF3d) (Eukaryotic translation initiation factor 3 subunit 7) (eIF-3-zeta) (eIF3 p66)	1.2192	1.2704	0.315914	0	0
P46778	RPL21	60S ribosomal protein L21 (Large ribosomal subunit protein eL21)	1.187	1.3007	0.314813	0	0
P18754	RCC1 CHC1	Regulator of chromosome condensation (Cell cycle regulatory protein) (Chromosome condensation protein 1)	1.0037	1.4824	0.313884	0	0
O95801	TTC4 My044	Tetratricopeptide repeat protein 4 (TPR repeat protein 4)	1.3196	1.165	0.313014	0	0
P39019	RPS19	40S ribosomal protein S19 (Small ribosomal subunit protein eS19)	0.91272	1.5669	0.310119	0	0
Q15819	UBE2V2 MMS2 UEV2	Ubiquitin-conjugating enzyme E2 variant 2 (DDVit 1) (Enterocyte differentiation-associated factor 1) (EDAF-1) (Enterocyte differentiation-promoting factor 1) (EDPF-1) (MMS2 homolog) (Vitamin D3-inducible protein)	1.0524	1.4234	0.307895	0	0
P60660	MYL6	Myosin light polypeptide 6 (17 kDa myosin light chain) (LC17) (Myosin light chain 3) (MLC-3) (Myosin light chain alkali 3) (Myosin light chain A3) (Smooth muscle and nonmuscle myosin light chain alkali 6)	1.2799	1.1957	0.307778	0	0
P52888	THOP1	Thimet oligopeptidase (EC 3.4.24.15) (Endopeptidase 24.15) (MP78)	1.2834	1.1906	0.306846	0	0
Q13177	PAK2	Serine/threonine-protein kinase PAK 2 (EC 2.7.11.1) (Gamma-PAK) (PAK65) (S6/H4 kinase) (p21-activated kinase 2) (PAK-2) (p58) [Cleaved into: PAK-2p27 (p27); PAK-2p34 (p34) (C-t-PAK2)]	1.3326	1.1407	0.306437	0	0
P21397	MAOA	Amine oxidase [flavin-containing] A (EC 1.4.3.4) (Monoamine oxidase type A) (MAO-A)	1.0053	1.4615	0.302641	1	0
Q9Y6Y8	SEC23IP MSTP053	SEC23-interacting protein (p125)	0.92939	1.5356	0.301582	0	0
Q9BXS5	AP1M1 CLTNM	AP-1 complex subunit mu-1 (AP-mu chain family member mu1A) (Adaptor protein complex AP-1 subunit mu-1) (Adaptor-related protein complex 1 subunit mu-1) (Clathrin assembly protein complex 1 mu-1 medium chain 1) (Clathrin coat assembly protein AP47) (Clathrin coat-associated protein AP47) (Golgi adaptor HA1/AP1 adaptin mu-1 subunit) (Mu-adaptin 1) (Mu1A-adaptin)	0.97579	1.487	0.300294	0	0
Q8TEQ6	GEMIN5	Gem-associated protein 5 (Gemin5)	1.4291	1.032	0.299303	0	0
Q9HB71	CACYBP S100A6BP SIP PNAS-107	Calcyclin-binding protein (CacyBP) (hCacyBP) (S100A6-binding protein) (Siah-interacting protein)	1.149	1.3062	0.295841	0	0
P13667	PDIA4 ERP70 ERP72	Protein disulfide-isomerase A4 (EC 5.3.4.1) (Endoplasmic reticulum resident protein 70) (ER protein 70) (ERp70) (Endoplasmic reticulum resident protein 72) (ER protein 72) (ERp-72) (ERp72)	1.1946	1.2558	0.293017	0	0
P61160	ACTR2 ARP2	Actin-related protein 2 (Actin-like protein 2)	1.2954	1.1546	0.292782	0	0
Q92499	DDX1	ATP-dependent RNA helicase DDX1 (EC 3.6.4.13) (DEAD box protein 1) (DEAD box protein retinoblastoma) (DBP-RB)	1.2072	1.2399	0.291073	0	0
O75475	PSIP1 DFS70 LEDGF PSIP2	PC4 and SFRS1-interacting protein (CLL-associated antigen KW-7) (Dense fine speckles 70 kDa protein) (DFS 70) (Lens epithelium-derived growth factor) (Transcriptional coactivator p75/p52)	0.83971	1.6049	0.289604	0	0
Q16630	CPSF6 CFIM68	Cleavage and polyadenylation specificity factor subunit 6 (Cleavage and polyadenylation specificity factor 68 kDa subunit) (CPSF 68 kDa subunit) (Cleavage factor Im complex 68 kDa subunit) (CFIm68) (Pre-mRNA cleavage factor Im 68 kDa subunit) (Protein HPBRII-4/7)	1.1556	1.2851	0.287295	0	0
P19105	MYL12A MLCB MRLC3 RLC	Myosin regulatory light chain 12A (Epididymis secretory protein Li 24) (HEL-S-24) (MLC-2B) (Myosin RLC) (Myosin regulatory light chain 2, nonsarcomeric) (Myosin regulatory light chain MRLC3)	1.6651	0.76816	0.28289	0	0
P03928	MT-ATP8 ATP8 ATPASE8 MTATP8	ATP synthase protein 8 (A6L) (F-ATPase subunit 8)	0.99048	1.4399	0.281182	1	0
Q14690	PDCD11 KIAA0185	Protein RRP5 homolog (NF-kappa-B-binding protein) (NFBP) (Programmed cell death protein 11)	1.2312	1.1953	0.278877	0	0
Q9UHI6	DDX20 DP103 GEMIN3	Probable ATP-dependent RNA helicase DDX20 (EC 3.6.4.13) (Component of gems 3) (DEAD box protein 20) (DEAD box protein DP 103) (Gemin-3)	0.91289	1.5124	0.278157	0	0
P05198	EIF2S1 EIF2A	Eukaryotic translation initiation factor 2 subunit 1 (Eukaryotic translation initiation factor 2 subunit alpha) (eIF-2-alpha) (eIF-2A) (eIF-2alpha)	1.112	1.3114	0.277033	0	0
P61513	RPL37A	60S ribosomal protein L37a (Large ribosomal subunit protein eL43)	1.2494	1.1656	0.272023	0	0
Q8N0X7	SPART KIAA0610 SPG20 TAHCCP1	Spartin (Spastic paraplegia 20 protein) (Trans-activated by hepatitis C virus core protein 1)	0.99621	1.4182	0.271671	0	0
P36578	RPL4 RPL1	60S ribosomal protein L4 (60S ribosomal protein L1) (Large ribosomal subunit protein uL4)	1.2352	1.1792	0.271665	0	0
O00231	PSMD11	26S proteasome non-ATPase regulatory subunit 11 (26S proteasome regulatory subunit RPN6) (26S proteasome regulatory subunit S9) (26S proteasome regulatory subunit p44.5)	1.3755	1.0366	0.27029	0	0
Q9BQE3	TUBA1C TUBA6	Tubulin alpha-1C chain (Alpha-tubulin 6) (Tubulin alpha-6 chain) [Cleaved into: Detyrosinated tubulin alpha-1C chain]	1.2435	1.1673	0.269512	0	0
P07437	TUBB TUBB5 OK/SW-cl.56	Tubulin beta chain (Tubulin beta-5 chain)	1.0361	1.3746	0.269452	0	0
P35659	DEK	Protein DEK	1.1033	1.3074	0.269452	0	0
P08238	HSP90AB1 HSP90B HSPC2 HSPCB	Heat shock protein HSP 90-beta (HSP 90) (Heat shock 84 kDa) (HSP 84) (HSP84)	1.1593	1.2446	0.265377	0	0
P30041	PRDX6 AOP2 KIAA0106	Peroxiredoxin-6 (EC 1.11.1.27) (1-Cys peroxiredoxin) (1-Cys PRX) (24 kDa protein) (Acidic calcium-independent phospholipase A2) (aiPLA2) (EC 3.1.1.4) (Antioxidant protein 2) (Glutathione-dependent peroxiredoxin) (Liver 2D page spot 40) (Lysophosphatidylcholine acyltransferase 5) (LPC acyltransferase 5) (LPCAT-5) (Lyso-PC acyltransferase 5) (EC 2.3.1.23) (Non-selenium glutathione peroxidase) (NSGP…	1.1746	1.2264	0.263635	1	0
P07814	EPRS1 EPRS GLNS PARS QARS QPRS PIG32	Bifunctional glutamate/proline--tRNA ligase (Bifunctional aminoacyl-tRNA synthetase) (Cell proliferation-inducing gene 32 protein) (Glutamatyl-prolyl-tRNA synthetase) [Includes: Glutamate--tRNA ligase (EC 6.1.1.17) (Glutamyl-tRNA synthetase) (GluRS); Proline--tRNA ligase (EC 6.1.1.15) (Prolyl-tRNA synthetase)]	1.1607	1.2387	0.262674	0	0
O60264	SMARCA5 SNF2H WCRF135	SWI/SNF-related matrix-associated actin-dependent regulator of chromatin subfamily A member 5 (SWI/SNF-related matrix-associated actin-dependent regulator of chromatin A5) (EC 3.6.4.-) (Sucrose nonfermenting protein 2 homolog) (hSNF2H)	0.77807	1.6188	0.261152	0	1
P14868	DARS1 DARS PIG40	Aspartate--tRNA ligase, cytoplasmic (EC 6.1.1.12) (Aspartyl-tRNA synthetase) (AspRS) (Cell proliferation-inducing gene 40 protein)	1.3185	1.0752	0.259242	0	0
Q8N1G4	LRRC47 KIAA1185	Leucine-rich repeat-containing protein 47	0.9986	1.3926	0.257735	0	0
Q92621	NUP205 C7orf14 KIAA0225	Nuclear pore complex protein Nup205 (205 kDa nucleoporin) (Nucleoporin Nup205)	1.0072	1.3838	0.257614	0	0
P20073	ANXA7 ANX7 SNX OK/SW-cl.95	Annexin A7 (Annexin VII) (Annexin-7) (Synexin)	1.5912	0.79681	0.255809	0	0
P33176	KIF5B KNS KNS1	Kinesin-1 heavy chain (Conventional kinesin heavy chain) (Ubiquitous kinesin heavy chain) (UKHC)	1.1747	1.209	0.253203	0	1
P27348	YWHAQ	14-3-3 protein theta (14-3-3 protein T-cell) (14-3-3 protein tau) (Protein HS1)	1.4052	0.97463	0.250859	0	0
P48643	CCT5 CCTE KIAA0098	T-complex protein 1 subunit epsilon (TCP-1-epsilon) (CCT-epsilon)	1.0002	1.3793	0.250658	0	0
P26641	EEF1G EF1G PRO1608	Elongation factor 1-gamma (EF-1-gamma) (eEF-1B gamma)	1.1096	1.2658	0.24817	0	0
O15294	OGT	UDP-N-acetylglucosamine--peptide N-acetylglucosaminyltransferase 110 kDa subunit (EC 2.4.1.255) (O-GlcNAc transferase subunit p110) (O-linked N-acetylglucosamine transferase 110 kDa subunit) (OGT)	1.1981	1.1754	0.247016	0	0
P51148	RAB5C RABL	Ras-related protein Rab-5C (L1880) (RAB5L)	1.0458	1.3268	0.246469	0	1
O00571	DDX3X DBX DDX3	ATP-dependent RNA helicase DDX3X (EC 3.6.4.13) (CAP-Rf) (DEAD box protein 3, X-chromosomal) (DEAD box, X isoform) (DBX) (Helicase-like protein 2) (HLP2)	1.0829	1.2893	0.246226	0	0
P36871	PGM1	Phosphoglucomutase-1 (PGM 1) (EC 5.4.2.2) (Glucose phosphomutase 1)	0.99829	1.3732	0.245794	0	0
P26368	U2AF2 U2AF65	Splicing factor U2AF 65 kDa subunit (U2 auxiliary factor 65 kDa subunit) (hU2AF(65)) (hU2AF65) (U2 snRNP auxiliary factor large subunit)	0.93518	1.4337	0.244205	0	0
Q16543	CDC37 CDC37A	Hsp90 co-chaperone Cdc37 (Hsp90 chaperone protein kinase-targeting subunit) (p50Cdc37) [Cleaved into: Hsp90 co-chaperone Cdc37, N-terminally processed]	1.1336	1.2293	0.240559	0	0
P31153	MAT2A AMS2 MATA2	S-adenosylmethionine synthase isoform type-2 (AdoMet synthase 2) (EC 2.5.1.6) (Methionine adenosyltransferase 2) (MAT 2) (Methionine adenosyltransferase II) (MAT-II)	1.0285	1.3318	0.23897	0	0
Q99613	EIF3C EIF3S8	Eukaryotic translation initiation factor 3 subunit C (eIF3c) (Eukaryotic translation initiation factor 3 subunit 8) (eIF3 p110)	1.208	1.151	0.238175	0	0
P13639	EEF2 EF2	Elongation factor 2 (EF-2)	1.1273	1.2293	0.236707	0	0
Q06787	FMR1	Synaptic functional regulator FMR1 (Fragile X mental retardation protein 1) (FMRP) (Protein FMR-1)	1.0816	1.2687	0.232845	0	0
Q969Q5	RAB24	Ras-related protein Rab-24	1.3977	0.94728	0.229576	1	0
Q92878	RAD50	DNA repair protein RAD50 (hRAD50) (EC 3.6.-.-)	1.0226	1.3208	0.228603	0	0
Q16763	UBE2S E2EPF OK/SW-cl.73	Ubiquitin-conjugating enzyme E2 S (EC 2.3.2.23) (E2 ubiquitin-conjugating enzyme S) (E2-EPF) (Ubiquitin carrier protein S) (Ubiquitin-conjugating enzyme E2-24 kDa) (Ubiquitin-conjugating enzyme E2-EPF5) (Ubiquitin-protein ligase S)	1.3337	1.0044	0.225337	0	0
Q9BXP5	SRRT ARS2 ASR2	Serrate RNA effector molecule homolog (Arsenite-resistance protein 2)	1.3501	0.98677	0.224577	0	0
Q01581	HMGCS1 HMGCS	Hydroxymethylglutaryl-CoA synthase, cytoplasmic (HMG-CoA synthase) (EC 2.3.3.10) (3-hydroxy-3-methylglutaryl coenzyme A synthase)	1.3345	1.0021	0.224411	0	0
Q12797	ASPH BAH	Aspartyl/asparaginyl beta-hydroxylase (EC 1.14.11.16) (Aspartate beta-hydroxylase) (ASP beta-hydroxylase) (Peptide-aspartate beta-dioxygenase)	0.99195	1.3446	0.22438	0	0
P31939	ATIC PURH OK/SW-cl.86	Bifunctional purine biosynthesis protein ATIC (AICAR transformylase/inosine monophosphate cyclohydrolase) (ATIC) [Cleaved into: Bifunctional purine biosynthesis protein ATIC, N-terminally processed] [Includes: Phosphoribosylaminoimidazolecarboxamide formyltransferase (EC 2.1.2.3) (5-aminoimidazole-4-carboxamide ribonucleotide formyltransferase) (AICAR formyltransferase) (AICAR transformylase); In…	1.0751	1.2611	0.224164	0	0
Q9Y237	PIN4	Peptidyl-prolyl cis-trans isomerase NIMA-interacting 4 (EC 5.2.1.8) (Parvulin-14) (Par14) (hPar14) (Parvulin-17) (Par17) (hPar17) (Peptidyl-prolyl cis-trans isomerase Pin4) (PPIase Pin4) (Peptidyl-prolyl cis/trans isomerase EPVH) (hEPVH) (Rotamase Pin4)	1.3954	0.93707	0.221859	0	0
P26038	MSN	Moesin (Membrane-organizing extension spike protein)	1.2085	1.1235	0.221568	0	0
O75153	CLUH KIAA0664	Clustered mitochondria protein homolog	1.1125	1.2157	0.219215	0	0
P55957	BID	BH3-interacting domain death agonist (p22 BID) (BID) [Cleaved into: BH3-interacting domain death agonist p15 (p15 BID); BH3-interacting domain death agonist p13 (p13 BID); BH3-interacting domain death agonist p11 (p11 BID)]	1.2086	1.1174	0.217851	1	0
Q13435	SF3B2 SAP145	Splicing factor 3B subunit 2 (Pre-mRNA-splicing factor SF3b 145 kDa subunit) (SF3b145) (Spliceosome-associated protein 145) (SAP 145)	1.0038	1.3207	0.21692	0	0
O60506	SYNCRIP HNRPQ NSAP1	Heterogeneous nuclear ribonucleoprotein Q (hnRNP Q) (Glycine- and tyrosine-rich RNA-binding protein) (GRY-RBP) (NS1-associated protein 1) (Synaptotagmin-binding, cytoplasmic RNA-interacting protein)	1.0325	1.2915	0.21661	0	0
P84098	RPL19	60S ribosomal protein L19 (Large ribosomal subunit protein eL19)	0.96867	1.3525	0.214852	0	0
Q9Y265	RUVBL1 INO80H NMP238 TIP49 TIP49A	RuvB-like 1 (EC 3.6.4.12) (49 kDa TATA box-binding protein-interacting protein) (49 kDa TBP-interacting protein) (54 kDa erythrocyte cytosolic protein) (ECP-54) (INO80 complex subunit H) (Nuclear matrix protein 238) (NMP 238) (Pontin 52) (TIP49a) (TIP60-associated protein 54-alpha) (TAP54-alpha)	1.0832	1.2333	0.211947	0	0
P46063	RECQL RECQ1 RECQL1	ATP-dependent DNA helicase Q1 (EC 3.6.4.12) (DNA helicase, RecQ-like type 1) (RecQ1) (DNA-dependent ATPase Q1) (RecQ protein-like 1)	1.0531	1.2573	0.208143	0	0
Q96EK6	GNPNAT1 GNA1	Glucosamine 6-phosphate N-acetyltransferase (EC 2.3.1.4) (Phosphoglucosamine acetylase) (Phosphoglucosamine transacetylase)	1.3255	0.98412	0.207656	0	1
Q9Y383	LUC7L2 CGI-59 CGI-74	Putative RNA-binding protein Luc7-like 2	1.0843	1.2247	0.207268	0	0
Q15233	NONO NRB54	Non-POU domain-containing octamer-binding protein (NonO protein) (54 kDa nuclear RNA- and DNA-binding protein) (55 kDa nuclear protein) (DNA-binding p52/p100 complex, 52 kDa subunit) (NMT55) (p54(nrb)) (p54nrb)	1.1846	1.1243	0.207206	0	0
Q9NRZ9	HELLS PASG SMARCA6 Nbla10143	Lymphoid-specific helicase (EC 3.6.4.-) (Proliferation-associated SNF2-like protein) (SWI/SNF2-related matrix-associated actin-dependent regulator of chromatin subfamily A member 6)	1.1166	1.1886	0.204892	0	1
Q14204	DYNC1H1 DHC1 DNCH1 DNCL DNECL DYHC KIAA0325	Cytoplasmic dynein 1 heavy chain 1 (Cytoplasmic dynein heavy chain 1) (Dynein heavy chain, cytosolic)	1.1319	1.1725	0.204391	0	0
Q9Y4E8	USP15 KIAA0529	Ubiquitin carboxyl-terminal hydrolase 15 (EC 3.4.19.12) (Deubiquitinating enzyme 15) (Ubiquitin thioesterase 15) (Ubiquitin-specific-processing protease 15) (Unph-2) (Unph4)	1.134	1.1683	0.203076	0	0
Q96A33	CCDC47 GK001 MSTP041 PSEC0077	PAT complex subunit CCDC47 (Calumin) (Coiled-coil domain-containing protein 47)	1.0396	1.2566	0.199248	0	0
P14625	HSP90B1 GRP94 TRA1	Endoplasmin (94 kDa glucose-regulated protein) (GRP-94) (Heat shock protein 90 kDa beta member 1) (Tumor rejection antigen 1) (gp96 homolog)	1.1003	1.1934	0.197677	0	1
Q15021	NCAPD2 CAPD2 CNAP1 KIAA0159	Condensin complex subunit 1 (Chromosome condensation-related SMC-associated protein 1) (Chromosome-associated protein D2) (hCAP-D2) (Non-SMC condensin I complex subunit D2) (XCAP-D2 homolog)	0.87448	1.4161	0.195713	0	1
P26639	TARS1 TARS	Threonine--tRNA ligase 1, cytoplasmic (EC 6.1.1.3) (Threonyl-tRNA synthetase) (ThrRS) (Threonyl-tRNA synthetase 1)	1.2849	1.0031	0.194087	0	0
P46060	RANGAP1 KIAA1835 SD	Ran GTPase-activating protein 1 (RanGAP1)	1.176	1.1104	0.193078	0	0
O43252	PAPSS1 ATPSK1 PAPSS	Bifunctional 3'-phosphoadenosine 5'-phosphosulfate synthase 1 (PAPS synthase 1) (PAPSS 1) (Sulfurylase kinase 1) (SK 1) (SK1) [Includes: Sulfate adenylyltransferase (EC 2.7.7.4) (ATP-sulfurylase) (Sulfate adenylate transferase) (SAT); Adenylyl-sulfate kinase (EC 2.7.1.25) (3'-phosphoadenosine-5'-phosphosulfate synthase) (APS kinase) (Adenosine-5'-phosphosulfate 3'-phosphotransferase) (Adenylylsul…	1.2255	1.0608	0.193015	0	0
O15067	PFAS KIAA0361	Phosphoribosylformylglycinamidine synthase (FGAM synthase) (FGAMS) (EC 6.3.5.3) (Formylglycinamide ribonucleotide amidotransferase) (FGAR amidotransferase) (FGAR-AT) (Formylglycinamide ribotide amidotransferase)	1.0751	1.208	0.190994	0	0
Q6P2Q9	PRPF8 PRPC8	Pre-mRNA-processing-splicing factor 8 (220 kDa U5 snRNP-specific protein) (PRP8 homolog) (Splicing factor Prp8) (p220)	1.2153	1.0665	0.190172	0	0
Q9Y2L1	DIS3 KIAA1008 RRP44	Exosome complex exonuclease RRP44 (EC 3.1.13.-) (EC 3.1.26.-) (Protein DIS3 homolog) (Ribosomal RNA-processing protein 44)	1.0761	1.2049	0.189666	0	0
P43487	RANBP1	Ran-specific GTPase-activating protein (Ran-binding protein 1) (RanBP1)	1.2991	0.98181	0.18961	0	0
O60841	EIF5B IF2 KIAA0741	Eukaryotic translation initiation factor 5B (eIF-5B) (EC 3.6.5.3) (Translation initiation factor IF-2)	1.1068	1.1722	0.188401	0	0
P14866	HNRNPL HNRPL P/OKcl.14	Heterogeneous nuclear ribonucleoprotein L (hnRNP L)	1.1472	1.1276	0.18574	0	0
P62854	RPS26	40S ribosomal protein S26 (Small ribosomal subunit protein eS26)	1.2687	1.0054	0.185296	0	0
O60763	USO1 VDP	General vesicular transport factor p115 (Protein USO1 homolog) (Transcytosis-associated protein) (TAP) (Vesicle-docking protein)	1.1019	1.1706	0.18428	0	1
P33993	MCM7 CDC47 MCM2	DNA replication licensing factor MCM7 (EC 3.6.4.12) (CDC47 homolog) (P1.1-MCM3)	0.99892	1.2715	0.182959	0	0
P11940	PABPC1 PAB1 PABP1 PABPC2	Polyadenylate-binding protein 1 (PABP-1) (Poly(A)-binding protein 1)	1.1711	1.0983	0.182311	0	0
P62266	RPS23	40S ribosomal protein S23 (Small ribosomal subunit protein uS12)	0.94054	1.3288	0.182273	0	0
Q9NQ88	TIGAR C12orf5	Fructose-2,6-bisphosphatase TIGAR (EC 3.1.3.46) (TP53-induced glycolysis and apoptosis regulator) (TP53-induced glycolysis regulatory phosphatase)	1.5781	0.69058	0.181853	0	0
P62829	RPL23	60S ribosomal protein L23 (60S ribosomal protein L17) (Large ribosomal subunit protein uL14)	0.9545	1.3139	0.181675	0	0
P11021	HSPA5 GRP78	Endoplasmic reticulum chaperone BiP (EC 3.6.4.10) (78 kDa glucose-regulated protein) (GRP-78) (Binding-immunoglobulin protein) (BiP) (Heat shock protein 70 family protein 5) (HSP70 family protein 5) (Heat shock protein family A member 5) (Immunoglobulin heavy chain-binding protein)	1.1195	1.1489	0.181675	0	1
P30837	ALDH1B1 ALDH5 ALDHX	Aldehyde dehydrogenase X, mitochondrial (EC 1.2.1.3) (Aldehyde dehydrogenase 5) (Aldehyde dehydrogenase family 1 member B1)	1.0737	1.194	0.18123	1	0
P62304	SNRPE	Small nuclear ribonucleoprotein E (snRNP-E) (Sm protein E) (Sm-E) (SmE)	1.2907	0.9748	0.179829	0	0
P04899	GNAI2 GNAI2B	Guanine nucleotide-binding protein G(i) subunit alpha-2 (Adenylate cyclase-inhibiting G alpha protein)	1.3303	0.92979	0.17638	0	0
P49207	RPL34	60S ribosomal protein L34 (Large ribosomal subunit protein eL34)	0.97246	1.2824	0.173038	0	0
Q15056	EIF4H KIAA0038 WBSCR1 WSCR1	Eukaryotic translation initiation factor 4H (eIF-4H) (Williams-Beuren syndrome chromosomal region 1 protein)	1.5924	0.66095	0.172071	0	0
P13010	XRCC5 G22P2	X-ray repair cross-complementing protein 5 (EC 3.6.4.-) (86 kDa subunit of Ku antigen) (ATP-dependent DNA helicase 2 subunit 2) (ATP-dependent DNA helicase II 80 kDa subunit) (CTC box-binding factor 85 kDa subunit) (CTC85) (CTCBF) (DNA repair protein XRCC5) (Ku80) (Ku86) (Lupus Ku autoantigen protein p86) (Nuclear factor IV) (Thyroid-lupus autoantigen) (TLAA) (X-ray repair complementing defective…	1.0697	1.1807	0.170181	0	1
Q9UBQ5	EIF3K EIF3S12 ARG134 HSPC029 MSTP001 PTD001	Eukaryotic translation initiation factor 3 subunit K (eIF3k) (Eukaryotic translation initiation factor 3 subunit 12) (Muscle-specific gene M9 protein) (PLAC-24) (eIF-3 p25) (eIF-3 p28)	1.1342	1.1158	0.169925	0	0
Q9UQE7	SMC3 BAM BMH CSPG6 SMC3L1	Structural maintenance of chromosomes protein 3 (SMC protein 3) (SMC-3) (Basement membrane-associated chondroitin proteoglycan) (Bamacan) (Chondroitin sulfate proteoglycan 6) (Chromosome-associated polypeptide) (hCAP)	1.018	1.2316	0.169668	0	0
P50395	GDI2 RABGDIB	Rab GDP dissociation inhibitor beta (Rab GDI beta) (Guanosine diphosphate dissociation inhibitor 2) (GDI-2)	1.0044	1.2342	0.162597	0	0
A6NDG6	PGP	Glycerol-3-phosphate phosphatase (G3PP) (EC 3.1.3.21) (Aspartate-based ubiquitous Mg(2+)-dependent phosphatase) (AUM) (EC 3.1.3.48) (Phosphoglycolate phosphatase) (PGP)	1.0097	1.2281	0.162081	0	0
Q14692	BMS1 BMS1L KIAA0187	Ribosome biogenesis protein BMS1 homolog (Ribosome assembly protein BMS1 homolog)	0.90633	1.3308	0.161649	0	0
Q9GZP4	PITHD1 C1orf128 AD039 HT014 PP603	PITH domain-containing protein 1	1.2477	0.9893	0.161565	0	0
P62258	YWHAE	14-3-3 protein epsilon (14-3-3E)	1.1289	1.1065	0.160533	0	0
Q13347	EIF3I EIF3S2 TRIP1	Eukaryotic translation initiation factor 3 subunit I (eIF3i) (Eukaryotic translation initiation factor 3 subunit 2) (TGF-beta receptor-interacting protein 1) (TRIP-1) (eIF-3-beta) (eIF3 p36)	1.0074	1.2259	0.159177	0	0
O43660	PLRG1	Pleiotropic regulator 1	1.1341	1.0951	0.156526	0	0
Q96F86	EDC3 LSM16 YJDC YJEFN2 PP844	Enhancer of mRNA-decapping protein 3 (LSM16 homolog) (YjeF N-terminal domain-containing protein 2) (YjeF_N2) (hYjeF_N2) (YjeF domain-containing protein 1)	1.3152	0.91314	0.155969	0	0
P11387	TOP1	DNA topoisomerase 1 (EC 5.6.2.1) (DNA topoisomerase I)	1.1998	1.0279	0.155555	0	0
P27708	CAD	CAD protein [Includes: Glutamine-dependent carbamoyl-phosphate synthase (EC 6.3.5.5); Aspartate carbamoyltransferase (EC 2.1.3.2); Dihydroorotase (EC 3.5.2.3)]	1.0773	1.1498	0.155166	0	0
P40925	MDH1 MDHA	Malate dehydrogenase, cytoplasmic (EC 1.1.1.37) (Cytosolic malate dehydrogenase) (Diiodophenylpyruvate reductase) (EC 1.1.1.96)	1.0544	1.1719	0.154648	0	0
P23284	PPIB CYPB	Peptidyl-prolyl cis-trans isomerase B (PPIase B) (EC 5.2.1.8) (CYP-S1) (Cyclophilin B) (Rotamase B) (S-cyclophilin) (SCYLP)	1.2367	0.98741	0.153228	0	0
Q14008	CKAP5 KIAA0097	Cytoskeleton-associated protein 5 (Colonic and hepatic tumor overexpressed gene protein) (Ch-TOG)	1.1881	1.036	0.153222	0	0
Q99459	CDC5L KIAA0432 PCDC5RP	Cell division cycle 5-like protein (Cdc5-like protein) (Pombe cdc5-related protein)	1.3207	0.89442	0.147385	0	0
P17987	TCP1 CCT1 CCTA	T-complex protein 1 subunit alpha (TCP-1-alpha) (CCT-alpha)	0.99492	1.2184	0.146212	0	0
Q9Y2R4	DDX52 ROK1 HUSSY-19	Probable ATP-dependent RNA helicase DDX52 (EC 3.6.4.13) (ATP-dependent RNA helicase ROK1-like) (DEAD box protein 52)	0.9075	1.3026	0.144112	0	0
P11766	ADH5 ADHX FDH	Alcohol dehydrogenase class-3 (EC 1.1.1.1) (Alcohol dehydrogenase 5) (Alcohol dehydrogenase class chi chain) (Alcohol dehydrogenase class-III) (Glutathione-dependent formaldehyde dehydrogenase) (FALDH) (FDH) (GSH-FDH) (EC 1.1.1.-) (S-(hydroxymethyl)glutathione dehydrogenase) (EC 1.1.1.284)	1.0883	1.1209	0.143524	0	0
P49588	AARS1 AARS	Alanine--tRNA ligase, cytoplasmic (EC 6.1.1.7) (Alanyl-tRNA synthetase) (AlaRS) (Renal carcinoma antigen NY-REN-42)	1.1834	1.0245	0.142675	0	0
Q9P258	RCC2 KIAA1470 TD60	Protein RCC2 (RCC1-like protein TD-60) (Telophase disk protein of 60 kDa)	1.0842	1.1214	0.141171	0	0
Q9NXH9	TRMT1	tRNA (guanine(26)-N(2))-dimethyltransferase (EC 2.1.1.216) (tRNA 2,2-dimethylguanosine-26 methyltransferase) (tRNA(guanine-26,N(2)-N(2)) methyltransferase) (tRNA(m(2,2)G26)dimethyltransferase)	1.2181	0.98611	0.140262	1	0
P53680	AP2S1 AP17 CLAPS2	AP-2 complex subunit sigma (Adaptor protein complex AP-2 subunit sigma) (Adaptor-related protein complex 2 subunit sigma) (Clathrin assembly protein 2 sigma small chain) (Clathrin coat assembly protein AP17) (Clathrin coat-associated protein AP17) (HA2 17 kDa subunit) (Plasma membrane adaptor AP-2 17 kDa protein) (Sigma2-adaptin)	1.2353	0.96774	0.139496	0	0
P63244	RACK1 GNB2L1 HLC7 PIG21	Receptor of activated protein C kinase 1 (Cell proliferation-inducing gene 21 protein) (Guanine nucleotide-binding protein subunit beta-2-like 1) (Guanine nucleotide-binding protein subunit beta-like protein 12.3) (Human lung cancer oncogene 7 protein) (HLC-7) (Receptor for activated C kinase) (Small ribosomal subunit protein RACK1) [Cleaved into: Receptor of activated protein C kinase 1, N-termi…	0.98891	1.2103	0.136985	0	0
P20618	PSMB1 PSC5	Proteasome subunit beta type-1 (Macropain subunit C5) (Multicatalytic endopeptidase complex subunit C5) (Proteasome component C5) (Proteasome gamma chain)	1.0669	1.13	0.135469	0	0
Q16881	TXNRD1 GRIM12 KDRF	Thioredoxin reductase 1, cytoplasmic (TR) (EC 1.8.1.9) (Gene associated with retinoic and interferon-induced mortality 12 protein) (GRIM-12) (Gene associated with retinoic and IFN-induced mortality 12 protein) (KM-102-derived reductase-like factor) (Thioredoxin reductase TR1)	1.0785	1.1093	0.129481	1	0
Q12788	TBL3 SAZD	Transducin beta-like protein 3 (WD repeat-containing protein SAZD)	1.0987	1.088	0.128755	0	0
P62424	RPL7A SURF-3 SURF3	60S ribosomal protein L7a (Large ribosomal subunit protein eL8) (PLA-X polypeptide) (Surfeit locus protein 3)	0.97281	1.2123	0.127706	0	0
P61586	RHOA ARH12 ARHA RHO12	Transforming protein RhoA (EC 3.6.5.2) (Rho cDNA clone 12) (h12)	1.1627	1.0215	0.127105	0	0
Q9UIG0	BAZ1B WBSC10 WBSCR10 WBSCR9 WSTF	Tyrosine-protein kinase BAZ1B (EC 2.7.10.2) (Bromodomain adjacent to zinc finger domain protein 1B) (Williams syndrome transcription factor) (Williams-Beuren syndrome chromosomal region 10 protein) (Williams-Beuren syndrome chromosomal region 9 protein) (hWALp2)	1.1046	1.0781	0.126114	0	0
Q04917	YWHAH YWHA1	14-3-3 protein eta (Protein AS1)	1.1582	1.0242	0.125916	0	1
Q4VCS5	AMOT KIAA1071	Angiomotin	1.0867	1.0928	0.123997	0	0
P25205	MCM3	DNA replication licensing factor MCM3 (EC 3.6.4.12) (DNA polymerase alpha holoenzyme-associated protein P1) (P1-MCM3) (RLF subunit beta) (p102)	0.97136	1.2026	0.120325	0	0
P62241	RPS8 OK/SW-cl.83	40S ribosomal protein S8 (Small ribosomal subunit protein eS8)	0.98693	1.1863	0.119841	0	0
P15531	NME1 NDPKA NM23	Nucleoside diphosphate kinase A (NDK A) (NDP kinase A) (EC 2.7.4.6) (Granzyme A-activated DNase) (GAAD) (Metastasis inhibition factor nm23) (NM23-H1) (Tumor metastatic process-associated protein)	0.85038	1.3222	0.119409	0	0
Q8NF91	SYNE1 C6orf98 KIAA0796 KIAA1262 KIAA1756 MYNE1	Nesprin-1 (Enaptin) (KASH domain-containing protein 1) (KASH1) (Myocyte nuclear envelope protein 1) (Myne-1) (Nuclear envelope spectrin repeat protein 1) (Synaptic nuclear envelope protein 1) (Syne-1)	1.1544	1.0173	0.118825	0	0
Q96AE4	FUBP1	Far upstream element-binding protein 1 (FBP) (FUSE-binding protein 1) (DNA helicase V) (hDH V)	1.2327	0.93302	0.114847	0	0
Q13573	SNW1 SKIIP SKIP	SNW domain-containing protein 1 (Nuclear protein SkiP) (Nuclear receptor coactivator NCoA-62) (Ski-interacting protein)	0.94574	1.2168	0.112727	0	0
O43684	BUB3	Mitotic checkpoint protein BUB3	1.1959	0.96478	0.111485	0	0
Q9HC35	EML4 C2orf2 EMAPL4	Echinoderm microtubule-associated protein-like 4 (EMAP-4) (Restrictedly overexpressed proliferation-associated protein) (Ropp 120)	0.98535	1.1663	0.105443	0	0
P28070	PSMB4 PROS26	Proteasome subunit beta type-4 (26 kDa prosomal protein) (HsBPROS26) (PROS-26) (Macropain beta chain) (Multicatalytic endopeptidase complex beta chain) (Proteasome beta chain) (Proteasome chain 3) (HsN3)	0.90157	1.2488	0.104585	0	0
Q9BSJ2	TUBGCP2 GCP2	Gamma-tubulin complex component 2 (GCP-2) (hGCP2) (Gamma-ring complex protein 103 kDa) (h103p) (hGrip103) (Spindle pole body protein Spc97 homolog) (hSpc97)	1.11	1.0386	0.103397	0	0
Q13263	TRIM28 KAP1 RNF96 TIF1B	Transcription intermediary factor 1-beta (TIF1-beta) (E3 SUMO-protein ligase TRIM28) (EC 2.3.2.27) (KRAB-associated protein 1) (KAP-1) (KRAB-interacting protein 1) (KRIP-1) (Nuclear corepressor KAP-1) (RING finger protein 96) (RING-type E3 ubiquitin transferase TIF1-beta) (Tripartite motif-containing protein 28)	1.0386	1.11	0.103397	0	0
P07737	PFN1	Profilin-1 (Epididymis tissue protein Li 184a) (Profilin I)	1.2629	0.88532	0.103142	0	0
P84243	H3-3A H3.3A H3F3 H3F3A PP781; H3-3B H3.3B H3F3B	Histone H3.3	1.0601	1.0864	0.101986	0	0
Q15149	PLEC PLEC1	Plectin (PCN) (PLTN) (Hemidesmosomal protein 1) (HD1) (Plectin-1)	1.5963	0.55018	0.101973	0	0
Q9NY33	DPP3	Dipeptidyl peptidase 3 (EC 3.4.14.4) (Dipeptidyl aminopeptidase III) (Dipeptidyl arylamidase III) (Dipeptidyl peptidase III) (DPP III) (Enkephalinase B)	1.0905	1.0535	0.100305	0	0
Q9BZZ5	API5 MIG8	Apoptosis inhibitor 5 (API-5) (Antiapoptosis clone 11 protein) (AAC-11) (Cell migration-inducing gene 8 protein) (Fibroblast growth factor 2-interacting factor) (FIF) (Protein XAGL)	0.61098	1.5323	0.0998203	0	0
P26373	RPL13 BBC1 OK/SW-cl.46	60S ribosomal protein L13 (Breast basic conserved protein 1) (Large ribosomal subunit protein eL13)	1.1269	1.0162	0.0996992	0	0
Q9Y3I0	RTCB C22orf28 HSPC117	RNA-splicing ligase RtcB homolog (EC 6.5.1.8) (3'-phosphate/5'-hydroxy nucleic acid ligase)	1.0522	1.09	0.0990932	0	0
Q96GA3	LTV1 C6orf93	Protein LTV1 homolog	0.9393	1.2015	0.09815	0	0
Q8NI27	THOC2 CXorf3	THO complex subunit 2 (Tho2) (hTREX120)	1.0076	1.1305	0.0963293	0	0
P52732	KIF11 EG5 KNSL1 TRIP5	Kinesin-like protein KIF11 (Kinesin-like protein 1) (Kinesin-like spindle protein HKSP) (Kinesin-related motor protein Eg5) (Thyroid receptor-interacting protein 5) (TR-interacting protein 5) (TRIP-5)	1.1246	1.0125	0.0956544	0	0
P12956	XRCC6 G22P1	X-ray repair cross-complementing protein 6 (EC 3.6.4.-) (EC 4.2.99.-) (5'-deoxyribose-5-phosphate lyase Ku70) (5'-dRP lyase Ku70) (70 kDa subunit of Ku antigen) (ATP-dependent DNA helicase 2 subunit 1) (ATP-dependent DNA helicase II 70 kDa subunit) (CTC box-binding factor 75 kDa subunit) (CTC75) (CTCBF) (DNA repair protein XRCC6) (Lupus Ku autoantigen protein p70) (Ku70) (Thyroid-lupus autoantige…	0.83449	1.3018	0.0951075	0	0
O14979	HNRNPDL HNRPDL JKTBP	Heterogeneous nuclear ribonucleoprotein D-like (hnRNP D-like) (hnRNP DL) (AU-rich element RNA-binding factor) (JKT41-binding protein) (Protein laAUF1)	1.5374	0.59747	0.0941482	0	0
P60891	PRPS1	Ribose-phosphate pyrophosphokinase 1 (EC 2.7.6.1) (PPRibP) (Phosphoribosyl pyrophosphate synthase I) (PRS-I)	1.1501	0.98373	0.0934452	0	0
Q07020	RPL18	60S ribosomal protein L18 (Large ribosomal subunit protein eL18)	0.85641	1.2768	0.093026	0	0
P61923	COPZ1 COPZ CGI-120 HSPC181	Coatomer subunit zeta-1 (Zeta-1-coat protein) (Zeta-1 COP)	0.94203	1.1906	0.0926337	0	0
P26196	DDX6 HLR2 RCK	Probable ATP-dependent RNA helicase DDX6 (EC 3.6.4.13) (ATP-dependent RNA helicase p54) (DEAD box protein 6) (Oncogene RCK)	0.8961	1.2358	0.0921398	0	0
P06733	ENO1 ENO1L1 MBPB1 MPB1	Alpha-enolase (EC 4.2.1.11) (2-phospho-D-glycerate hydro-lyase) (C-myc promoter-binding protein) (Enolase 1) (MBP-1) (MPB-1) (Non-neural enolase) (NNE) (Phosphopyruvate hydratase) (Plasminogen-binding protein)	0.9606	1.169	0.0905825	0	0
Q9BQ39	DDX50	ATP-dependent RNA helicase DDX50 (EC 3.6.4.13) (DEAD box protein 50) (Gu-beta) (Nucleolar protein Gu2)	0.73083	1.3982	0.0901963	0	0
P27797	CALR CRTC	Calreticulin (CRP55) (Calregulin) (Endoplasmic reticulum resident protein 60) (ERp60) (HACBP) (grp60)	0.95393	1.1727	0.088569	0	0
P54577	YARS1 YARS	Tyrosine--tRNA ligase, cytoplasmic (EC 6.1.1.1) (Tyrosyl-tRNA synthetase) (TyrRS) [Cleaved into: Tyrosine--tRNA ligase, cytoplasmic, N-terminally processed]	1.0403	1.0828	0.0861723	0	0
P29401	TKT	Transketolase (TK) (EC 2.2.1.1)	1.0164	1.1063	0.0859005	0	0
P15170	GSPT1 ERF3A	Eukaryotic peptide chain release factor GTP-binding subunit ERF3A (Eukaryotic peptide chain release factor subunit 3a) (eRF3a) (G1 to S phase transition protein 1 homolog)	0.98277	1.1386	0.0849963	0	0
P46087	NOP2 NOL1 NSUN1	Probable 28S rRNA (cytosine(4447)-C(5))-methyltransferase (EC 2.1.1.-) (Nucleolar protein 1) (Nucleolar protein 2 homolog) (Proliferating-cell nucleolar antigen p120) (Proliferation-associated nucleolar protein p120)	0.92799	1.193	0.0847378	0	0
O60832	DKC1 NOLA4	H/ACA ribonucleoprotein complex subunit DKC1 (EC 5.4.99.-) (CBF5 homolog) (Dyskerin) (Nopp140-associated protein of 57 kDa) (Nucleolar protein NAP57) (Nucleolar protein family A member 4) (snoRNP protein DKC1)	0.52581	1.5948	0.0844793	0	0
P78347	GTF2I BAP135 WBSCR6	General transcription factor II-I (GTFII-I) (TFII-I) (Bruton tyrosine kinase-associated protein 135) (BAP-135) (BTK-associated protein 135) (SRF-Phox1-interacting protein) (SPIN) (Williams-Beuren syndrome chromosomal region 6 protein)	1.2083	0.91111	0.0836627	0	0
P51149	RAB7A RAB7	Ras-related protein Rab-7a (EC 3.6.5.2)	0.82106	1.2894	0.0775575	0	0
Q00341	HDLBP HBP VGL	Vigilin (High density lipoprotein-binding protein) (HDL-binding protein)	1.1683	0.94196	0.0774208	0	0
Q99627	COPS8 CSN8	COP9 signalosome complex subunit 8 (SGN8) (Signalosome subunit 8) (COP9 homolog) (hCOP9) (JAB1-containing signalosome subunit 8)	0.98486	1.1249	0.0770789	0	0
Q14152	EIF3A EIF3S10 KIAA0139	Eukaryotic translation initiation factor 3 subunit A (eIF3a) (Eukaryotic translation initiation factor 3 subunit 10) (eIF-3-theta) (eIF3 p167) (eIF3 p180) (eIF3 p185)	1.1274	0.97833	0.0743205	0	0
Q13151	HNRNPA0 HNRPA0	Heterogeneous nuclear ribonucleoprotein A0 (hnRNP A0)	1.2909	0.81392	0.0736969	0	0
Q9NQC3	RTN4 KIAA0886 NOGO My043 SP1507	Reticulon-4 (Foocen) (Neurite outgrowth inhibitor) (Nogo protein) (Neuroendocrine-specific protein) (NSP) (Neuroendocrine-specific protein C homolog) (RTN-x) (Reticulon-5)	1.0635	1.032	0.0672945	0	0
O94788	ALDH1A2 RALDH2	Retinal dehydrogenase 2 (RALDH 2) (RalDH2) (EC 1.2.1.36) (Aldehyde dehydrogenase family 1 member A2) (Retinaldehyde-specific dehydrogenase type 2) (RALDH(II))	1.0674	1.0277	0.0670191	0	0
Q8WUM4	PDCD6IP AIP1 ALIX KIAA1375	Programmed cell death 6-interacting protein (PDCD6-interacting protein) (ALG-2-interacting protein 1) (ALG-2-interacting protein X) (Hp95)	1.042	1.053	0.0669502	0	0
P26358	DNMT1 AIM CXXC9 DNMT	DNA (cytosine-5)-methyltransferase 1 (Dnmt1) (EC 2.1.1.37) (CXXC-type zinc finger protein 9) (DNA methyltransferase HsaI) (DNA MTase HsaI) (M.HsaI) (MCMT)	0.93306	1.1593	0.0651311	0	0
P46379	BAG6 BAT3 G3	Large proline-rich protein BAG6 (BAG family molecular chaperone regulator 6) (BCL2-associated athanogene 6) (BAG-6) (HLA-B-associated transcript 3) (Protein G3) (Protein Scythe)	1.0039	1.0858	0.0632958	0	0
P00492	HPRT1 HPRT	Hypoxanthine-guanine phosphoribosyltransferase (HGPRT) (HGPRTase) (EC 2.4.2.8)	0.81558	1.2703	0.0606562	0	1
Q14683	SMC1A DXS423E KIAA0178 SB1.8 SMC1 SMC1L1	Structural maintenance of chromosomes protein 1A (SMC protein 1A) (SMC-1-alpha) (SMC-1A) (Sb1.8)	0.95266	1.1318	0.0596737	0	0
Q92598	HSPH1 HSP105 HSP110 KIAA0201	Heat shock protein 105 kDa (Antigen NY-CO-25) (Heat shock 110 kDa protein)	1.0272	1.0561	0.0588706	0	0
Q13148	TARDBP TDP43	TAR DNA-binding protein 43 (TDP-43)	1.2466	0.83416	0.0571106	0	0
Q66K14	TBC1D9B KIAA0676	TBC1 domain family member 9B	1.2108	0.86928	0.056639	0	0
O14929	HAT1 KAT1	Histone acetyltransferase type B catalytic subunit (EC 2.3.1.48) (Histone acetyltransferase 1)	1.0055	1.0689	0.0526941	0	0
Q9Y266	NUDC	Nuclear migration protein nudC (Nuclear distribution protein C homolog)	0.77049	1.3027	0.0518523	0	0
P26583	HMGB2 HMG2	High mobility group protein B2 (High mobility group protein 2) (HMG-2)	1.056	1.0155	0.0506758	0	0
P78417	GSTO1 GSTTLP28	Glutathione S-transferase omega-1 (GSTO-1) (EC 2.5.1.18) (Glutathione S-transferase omega 1-1) (GSTO 1-1) (Glutathione-dependent dehydroascorbate reductase) (EC 1.8.5.1) (Monomethylarsonic acid reductase) (MMA(V) reductase) (EC 1.20.4.2) (S-(Phenacyl)glutathione reductase) (SPG-R)	0.84915	1.2215	0.0500837	0	0
P62917	RPL8	60S ribosomal protein L8 (Large ribosomal subunit protein uL2)	0.9754	1.0913	0.047329	0	0
P53004	BLVRA BLVR BVR	Biliverdin reductase A (BVR A) (EC 1.3.1.24) (Biliverdin-IX alpha-reductase)	1.0017	1.0629	0.0458623	0	0
P78344	EIF4G2 DAP5 OK/SW-cl.75	Eukaryotic translation initiation factor 4 gamma 2 (eIF-4-gamma 2) (eIF-4G 2) (eIF4G 2) (Death-associated protein 5) (DAP-5) (p97)	0.76458	1.2975	0.0441003	0	0
Q9H3K6	BOLA2 BOLA2A My016; BOLA2B	BolA-like protein 2	1.0751	0.98697	0.0440933	0	0
O43143	DHX15 DBP1 DDX15	Pre-mRNA-splicing factor ATP-dependent RNA helicase DHX15 (EC 3.6.4.13) (ATP-dependent RNA helicase #46) (DEAH box protein 15)	0.98285	1.078	0.0432395	0	0
P18621	RPL17	60S ribosomal protein L17 (60S ribosomal protein L23) (Large ribosomal subunit protein uL22) (PD-1)	1.1715	0.88868	0.0427704	0	0
O43592	XPOT	Exportin-T (Exportin(tRNA)) (tRNA exportin)	0.80848	1.2488	0.0407382	0	0
Q9H773	DCTPP1 XTP3TPA CDA03	dCTP pyrophosphatase 1 (EC 3.6.1.12) (Deoxycytidine-triphosphatase 1) (dCTPase 1) (RS21C6) (XTP3-transactivated gene A protein)	1.1481	0.90818	0.0400367	0	0
Q9NTJ3	SMC4 CAPC SMC4L1	Structural maintenance of chromosomes protein 4 (SMC protein 4) (SMC-4) (Chromosome-associated polypeptide C) (hCAP-C) (XCAP-C homolog)	0.94517	1.111	0.0399595	0	0
P43243	MATR3 KIAA0723	Matrin-3	0.98219	1.0705	0.0375158	0	0
Q92979	EMG1 C2F	Ribosomal RNA small subunit methyltransferase NEP1 (EC 2.1.1.-) (18S rRNA (pseudouridine(1248)-N1)-methyltransferase) (18S rRNA Psi1248 methyltransferase) (Nucleolar protein EMG1 homolog) (Protein C2f) (Ribosome biogenesis protein NEP1)	0.99762	1.0546	0.0371854	0	0
P12277	CKB CKBB	Creatine kinase B-type (EC 2.7.3.2) (Brain creatine kinase) (B-CK) (Creatine kinase B chain) (Creatine phosphokinase B-type) (CPK-B)	1.0127	1.0385	0.0364682	0	0
Q08211	DHX9 DDX9 LKP NDH2	ATP-dependent RNA helicase A (EC 3.6.4.13) (DEAH box protein 9) (DExH-box helicase 9) (Leukophysin) (LKP) (Nuclear DNA helicase II) (NDH II) (RNA helicase A)	1.0484	1.0005	0.0348496	0	0
Q8WXX5	DNAJC9	DnaJ homolog subfamily C member 9 (HDJC9) (DnaJ protein SB73)	1.1643	0.88438	0.0346947	0	0
Q9UQ80	PA2G4 EBP1	Proliferation-associated protein 2G4 (Cell cycle protein p38-2G4 homolog) (hG4-1) (ErbB3-binding protein 1)	0.95718	1.09	0.033638	0	0
P28066	PSMA5	Proteasome subunit alpha type-5 (Macropain zeta chain) (Multicatalytic endopeptidase complex zeta chain) (Proteasome zeta chain)	0.9779	1.0669	0.0319597	0	0
Q15738	NSDHL H105E3	Sterol-4-alpha-carboxylate 3-dehydrogenase, decarboxylating (EC 1.1.1.170) (Protein H105e3)	0.83057	1.2133	0.0313034	0	0
P30050	RPL12	60S ribosomal protein L12 (Large ribosomal subunit protein uL11)	0.80311	1.2406	0.0311905	0	0
P60953	CDC42	Cell division control protein 42 homolog (EC 3.6.5.2) (G25K GTP-binding protein)	1.1046	0.93874	0.0309293	0	0
Q9Y3B7	MRPL11 CGI-113	39S ribosomal protein L11, mitochondrial (L11mt) (MRP-L11) (Mitochondrial large ribosomal subunit protein uL11m)	1.0202	1.0169	0.0265168	1	0
Q01813	PFKP PFKF	ATP-dependent 6-phosphofructokinase, platelet type (ATP-PFK) (PFK-P) (EC 2.7.1.11) (6-phosphofructokinase type C) (Phosphofructo-1-kinase isozyme C) (PFK-C) (Phosphohexokinase)	1.0077	1.028	0.025525	0	0
P05388	RPLP0	60S acidic ribosomal protein P0 (60S ribosomal protein L10E) (Large ribosomal subunit protein uL10)	0.97123	1.0633	0.0246956	0	0
P55072	VCP	Transitional endoplasmic reticulum ATPase (TER ATPase) (EC 3.6.4.6) (15S Mg(2+)-ATPase p97 subunit) (Valosin-containing protein) (VCP)	1.015	1.0121	0.0194173	0	1
P15121	AKR1B1 ALDR1 ALR2	Aldo-keto reductase family 1 member B1 (EC 1.1.1.300) (EC 1.1.1.372) (EC 1.1.1.54) (Aldehyde reductase) (Aldose reductase) (AR) (EC 1.1.1.21)	0.9991	1.0252	0.0174231	0	0
Q15369	ELOC TCEB1	Elongin-C (EloC) (Elongin 15 kDa subunit) (RNA polymerase II transcription factor SIII subunit C) (SIII p15) (Transcription elongation factor B polypeptide 1)	0.81247	1.2108	0.0166889	0	0
P48739	PITPNB	Phosphatidylinositol transfer protein beta isoform (PI-TP-beta) (PtdIns transfer protein beta) (PtdInsTP beta)	1.0498	0.9732	0.0164963	0	0
O75874	IDH1 PICD	Isocitrate dehydrogenase [NADP] cytoplasmic (IDH) (EC 1.1.1.42) (Cytosolic NADP-isocitrate dehydrogenase) (IDP) (NADP(+)-specific ICDH) (Oxalosuccinate decarboxylase)	1.025	0.99518	0.0144838	0	0
P46926	GNPDA1 GNPI HLN KIAA0060	Glucosamine-6-phosphate isomerase 1 (EC 3.5.99.6) (Glucosamine-6-phosphate deaminase 1) (GNPDA 1) (GlcN6P deaminase 1) (Oscillin)	0.92218	1.0961	0.0131263	0	0
Q07157	TJP1 ZO1	Tight junction protein ZO-1 (Tight junction protein 1) (Zona occludens protein 1) (Zonula occludens protein 1)	1.4091	0.60895	0.0129619	0	0
P61978	HNRNPK HNRPK	Heterogeneous nuclear ribonucleoprotein K (hnRNP K) (Transformation up-regulated nuclear protein) (TUNP)	1.0535	0.96429	0.012776	0	0
P62857	RPS28	40S ribosomal protein S28 (Small ribosomal subunit protein eS28)	1.2908	0.72609	0.0121324	0	0
Q9H4A4	RNPEP APB	Aminopeptidase B (AP-B) (EC 3.4.11.6) (Arginine aminopeptidase) (Arginyl aminopeptidase)	1.0122	0.99944	0.00837215	0	0
Q9NQG5	RPRD1B C20orf77 CREPT	Regulation of nuclear pre-mRNA domain-containing protein 1B (Cell cycle-related and expression-elevated protein in tumor)	1.1873	0.82039	0.00553653	0	0
Q96LL9	DNAJC30 WBSCR18	DnaJ homolog subfamily C member 30, mitochondrial (Williams-Beuren syndrome chromosomal region 18 protein)	0.37272	1.6314	0.00296889	1	0
Q3ZCM7	TUBB8	Tubulin beta-8 chain (Tubulin beta 8 class VIII)	0.90391	1.0996	0.00252971	0	0
O75534	CSDE1 D1S155E KIAA0885 NRU UNR	Cold shock domain-containing protein E1 (N-ras upstream gene protein) (Protein UNR)	1.0191	0.98257	0.00120415	0	0
P53041	PPP5C PPP5	Serine/threonine-protein phosphatase 5 (PP5) (EC 3.1.3.16) (Protein phosphatase T) (PP-T) (PPT)	0.8383	1.1628	0.000793264	0	0
Q9Y617	PSAT1 PSA	Phosphoserine aminotransferase (EC 2.6.1.52) (Phosphohydroxythreonine aminotransferase) (PSAT)	0.83149	1.1684	-7.93504e-05	0	0
P06753	TPM3	Tropomyosin alpha-3 chain (Gamma-tropomyosin) (Tropomyosin-3) (Tropomyosin-5) (hTM5)	1.0209	0.9785	-0.000432873	0	0
P40429	RPL13A	60S ribosomal protein L13a (23 kDa highly basic protein) (Large ribosomal subunit protein uL13)	0.86838	1.131	-0.000447305	0	0
Q9Y5J1	UTP18 WDR50 CDABP0061 CGI-48	U3 small nucleolar RNA-associated protein 18 homolog (WD repeat-containing protein 50)	1.0825	0.91548	-0.00145786	0	0
P05455	SSB	Lupus La protein (La autoantigen) (La ribonucleoprotein) (Sjoegren syndrome type B antigen) (SS-B)	1.057	0.93987	-0.00225959	0	0
Q13126	MTAP MSAP	S-methyl-5'-thioadenosine phosphorylase (EC 2.4.2.28) (5'-methylthioadenosine phosphorylase) (MTA phosphorylase) (MTAP) (MTAPase)	1.2772	0.71951	-0.00237519	0	0
Q99873	PRMT1 HMT2 HRMT1L2 IR1B4	Protein arginine N-methyltransferase 1 (EC 2.1.1.319) (Histone-arginine N-methyltransferase PRMT1) (Interferon receptor 1-bound protein 4)	0.88802	1.107	-0.00359679	0	0
Q9H3N1	TMX1 TMX TXNDC TXNDC1 PSEC0085 UNQ235/PRO268	Thioredoxin-related transmembrane protein 1 (Thioredoxin domain-containing protein 1) (Transmembrane Trx-related protein)	1.1829	0.81138	-0.00413202	0	0
P62942	FKBP1A FKBP1 FKBP12	Peptidyl-prolyl cis-trans isomerase FKBP1A (PPIase FKBP1A) (EC 5.2.1.8) (12 kDa FK506-binding protein) (12 kDa FKBP) (FKBP-12) (Calstabin-1) (FK506-binding protein 1A) (FKBP-1A) (Immunophilin FKBP12) (Rotamase)	0.94526	1.049	-0.00414649	0	0
Q86UY6	NAA40 NAT11 PATT1	N-alpha-acetyltransferase 40 (EC 2.3.1.257) (N-acetyltransferase 11) (N-alpha-acetyltransferase D) (NatD) (hNatD) (Protein acetyltransferase 1)	0.87328	1.1195	-0.00521755	0	0
Q9H0A0	NAT10 ALP KIAA1709	RNA cytidine acetyltransferase (EC 2.3.1.-) (18S rRNA cytosine acetyltransferase) (N-acetyltransferase 10) (N-acetyltransferase-like protein) (hALP)	1.0067	0.98498	-0.00601413	0	0
Q14C86	GAPVD1 GAPEX5 KIAA1521 RAP6	GTPase-activating protein and VPS9 domain-containing protein 1 (GAPex-5) (Rab5-activating protein 6)	0.98482	1.006	-0.00663721	0	0
P36405	ARL3 ARFL3	ADP-ribosylation factor-like protein 3	0.84974	1.1407	-0.00691262	0	0
O95757	HSPA4L APG1 OSP94	Heat shock 70 kDa protein 4L (Heat shock 70-related protein APG-1) (Heat-shock protein family A member 4-like protein) (HSPA4-like protein) (Osmotic stress protein 94)	1.0374	0.94581	-0.0121625	0	0
Q9Y570	PPME1 PME1 PP2593 PRO0750	Protein phosphatase methylesterase 1 (PME-1) (EC 3.1.1.89)	0.85639	1.1266	-0.0123226	0	0
Q7Z4H3	HDDC2 C6orf74 NS5ATP2 CGI-130	5'-deoxynucleotidase HDDC2 (EC 3.1.3.89) (HD domain-containing protein 2) (Hepatitis C virus NS5A-transactivated protein 2) (HCV NS5A-transactivated protein 2)	1.4432	0.53667	-0.0145943	0	0
Q9NY93	DDX56 DDX21 NOH61	Probable ATP-dependent RNA helicase DDX56 (EC 3.6.4.13) (ATP-dependent 61 kDa nucleolar RNA helicase) (DEAD box protein 21) (DEAD box protein 56)	1.0774	0.89904	-0.0170958	0	0
Q12906	ILF3 DRBF MPHOSPH4 NF90	Interleukin enhancer-binding factor 3 (Double-stranded RNA-binding protein 76) (DRBP76) (M-phase phosphoprotein 4) (MPP4) (Nuclear factor associated with dsRNA) (NFAR) (Nuclear factor of activated T-cells 90 kDa) (NF-AT-90) (Translational control protein 80) (TCP80)	0.96803	1.0051	-0.019514	0	0
Q9P2E9	RRBP1 KIAA1398	Ribosome-binding protein 1 (180 kDa ribosome receptor homolog) (RRp) (ES/130-related protein) (Ribosome receptor protein)	0.99204	0.98102	-0.0195652	0	0
P52565	ARHGDIA GDIA1	Rho GDP-dissociation inhibitor 1 (Rho GDI 1) (Rho-GDI alpha)	0.808	1.1643	-0.020121	0	0
Q9Y371	SH3GLB1 KIAA0491 CGI-61	Endophilin-B1 (Bax-interacting factor 1) (Bif-1) (SH3 domain-containing GRB2-like protein B1)	0.8972	1.074	-0.0209258	0	0
P09651	HNRNPA1 HNRPA1	Heterogeneous nuclear ribonucleoprotein A1 (hnRNP A1) (Helix-destabilizing protein) (Single-strand RNA-binding protein) (hnRNP core protein A1) [Cleaved into: Heterogeneous nuclear ribonucleoprotein A1, N-terminally processed]	1.0312	0.93974	-0.0211161	0	0
P47914	RPL29	60S ribosomal protein L29 (Cell surface heparin-binding protein HIP) (Large ribosomal subunit protein eL29)	0.71224	1.2582	-0.0214822	0	0
Q6PKG0	LARP1 KIAA0731 LARP	La-related protein 1 (La ribonucleoprotein domain family member 1)	1.2756	0.6945	-0.0217311	0	0
P35580	MYH10	Myosin-10 (Cellular myosin heavy chain, type B) (Myosin heavy chain 10) (Myosin heavy chain, non-muscle IIb) (Non-muscle myosin heavy chain B) (NMMHC-B) (Non-muscle myosin heavy chain IIb) (NMMHC II-b) (NMMHC-IIB)	0.85659	1.1122	-0.0226908	0	0
P11388	TOP2A TOP2	DNA topoisomerase 2-alpha (EC 5.6.2.2) (DNA topoisomerase II, alpha isozyme)	0.92878	1.0395	-0.0230645	0	0
Q99442	SEC62 TLOC1	Translocation protein SEC62 (Translocation protein 1) (TP-1) (hTP-1)	0.56562	1.4004	-0.024722	0	0
P34932	HSPA4 APG2	Heat shock 70 kDa protein 4 (HSP70RY) (Heat shock 70-related protein APG-2)	0.93346	1.0312	-0.0257203	0	0
O15020	SPTBN2 KIAA0302 SCA5	Spectrin beta chain, non-erythrocytic 2 (Beta-III spectrin) (Spinocerebellar ataxia 5 protein)	1.1591	0.80511	-0.0260508	0	0
Q13155	AIMP2 JTV1 PRO0992	Aminoacyl tRNA synthase complex-interacting multifunctional protein 2 (Multisynthase complex auxiliary component p38) (Protein JTV-1)	0.86689	1.097	-0.0262859	0	0
Q7Z4Q2	HEATR3	HEAT repeat-containing protein 3	0.89847	1.0652	-0.0264475	0	0
P35637	FUS TLS	RNA-binding protein FUS (75 kDa DNA-pairing protein) (Oncogene FUS) (Oncogene TLS) (POMp75) (Translocated in liposarcoma protein)	1.0894	0.87412	-0.0265577	0	0
P63104	YWHAZ	14-3-3 protein zeta/delta (Protein kinase C inhibitor protein 1) (KCIP-1)	0.99846	0.96428	-0.0271309	0	0
P54136	RARS1 RARS	Arginine--tRNA ligase, cytoplasmic (EC 6.1.1.19) (Arginyl-tRNA synthetase) (ArgRS)	1.0397	0.92211	-0.0278147	0	0
Q9BQG0	MYBBP1A P160	Myb-binding protein 1A	1.0363	0.92356	-0.0292494	0	0
Q15459	SF3A1 SAP114	Splicing factor 3A subunit 1 (SF3a120) (Spliceosome-associated protein 114) (SAP 114)	0.84564	1.1115	-0.031253	0	0
Q14566	MCM6	DNA replication licensing factor MCM6 (EC 3.6.4.12) (p105MCM)	0.93058	1.0256	-0.0319609	0	0
Q14444	CAPRIN1 GPIAP1 GPIP137 M11S1 RNG105	Caprin-1 (Cell cycle-associated protein 1) (Cytoplasmic activation- and proliferation-associated protein 1) (GPI-anchored membrane protein 1) (GPI-anchored protein p137) (GPI-p137) (p137GPI) (Membrane component chromosome 11 surface marker 1) (RNA granule protein 105)	0.96846	0.98731	-0.0322633	0	0
O95347	SMC2 CAPE SMC2L1 PRO0324	Structural maintenance of chromosomes protein 2 (SMC protein 2) (SMC-2) (Chromosome-associated protein E) (hCAP-E) (XCAP-E homolog)	0.97228	0.98043	-0.0345223	0	0
Q93008	USP9X DFFRX FAM USP9	Probable ubiquitin carboxyl-terminal hydrolase FAF-X (EC 3.4.19.12) (Deubiquitinating enzyme FAF-X) (Fat facets in mammals) (hFAM) (Fat facets protein-related, X-linked) (Ubiquitin thioesterase FAF-X) (Ubiquitin-specific protease 9, X chromosome) (Ubiquitin-specific-processing protease FAF-X)	0.94156	1.0083	-0.0366295	0	0
P45974	USP5 ISOT	Ubiquitin carboxyl-terminal hydrolase 5 (EC 3.4.19.12) (Deubiquitinating enzyme 5) (Isopeptidase T) (Ubiquitin thioesterase 5) (Ubiquitin-specific-processing protease 5)	0.87652	1.0659	-0.0421448	0	0
P30260	CDC27 ANAPC3 D0S1430E D17S978E	Cell division cycle protein 27 homolog (Anaphase-promoting complex subunit 3) (APC3) (CDC27 homolog) (CDC27Hs) (H-NUC)	1.0549	0.88653	-0.0428803	0	0
Q06323	PSME1 IFI5111	Proteasome activator complex subunit 1 (11S regulator complex subunit alpha) (REG-alpha) (Activator of multicatalytic protease subunit 1) (Interferon gamma up-regulated I-5111 protein) (IGUP I-5111) (Proteasome activator 28 subunit alpha) (PA28a) (PA28alpha)	0.84641	1.0941	-0.0435641	0	0
Q9BXJ9	NAA15 GA19 NARG1 NATH TBDN100	N-alpha-acetyltransferase 15, NatA auxiliary subunit (Gastric cancer antigen Ga19) (N-terminal acetyltransferase) (NMDA receptor-regulated protein 1) (Protein tubedown-1) (Tbdn100)	1.1069	0.83101	-0.0454984	0	0
O60343	TBC1D4 AS160 KIAA0603	TBC1 domain family member 4 (Akt substrate of 160 kDa) (AS160)	1.0333	0.90199	-0.0474502	0	0
P62805	H4C1 H4/A H4FA HIST1H4A; H4C2 H4/I H4FI HIST1H4B; H4C3 H4/G H4FG HIST1H4C; H4C4 H4/B H4FB HIST1H4D; H4C5 H4/J H4FJ HIST1H4E; H4C6 H4/C H4FC HIST1H4F; H4C8 H4/H H4FH HIST1H4H; H4C9 H4/M H4FM HIST1H4I; H4C11 H4/E H4FE HIST1H4J; H4C12 H4/D H4FD HIST1H4K; H4C13 H4/K H4FK HIST1H4L; H4C14 H4/N H4F2 H4FN HIST2H4 HIST2H4A; H4C15 H4/O H4FO HIST2H4B; H4-16 HIST4H4	Histone H4	0.64063	1.2909	-0.0502559	0	0
P55884	EIF3B EIF3S9	Eukaryotic translation initiation factor 3 subunit B (eIF3b) (Eukaryotic translation initiation factor 3 subunit 9) (Prt1 homolog) (hPrt1) (eIF-3-eta) (eIF3 p110) (eIF3 p116)	0.96816	0.96119	-0.0518851	0	0
P06730	EIF4E EIF4EL1 EIF4F	Eukaryotic translation initiation factor 4E (eIF-4E) (eIF4E) (eIF-4F 25 kDa subunit) (mRNA cap-binding protein)	1.4187	0.50942	-0.0528052	0	0
P63261	ACTG1 ACTG	Actin, cytoplasmic 2 (Gamma-actin) [Cleaved into: Actin, cytoplasmic 2, N-terminally processed]	0.87538	1.0519	-0.0534338	0	0
Q9NRN7	AASDHPPT CGI-80 HAH-P HSPC223 x0005	L-aminoadipate-semialdehyde dehydrogenase-phosphopantetheinyl transferase (EC 2.7.8.7) (4'-phosphopantetheinyl transferase) (Alpha-aminoadipic semialdehyde dehydrogenase-phosphopantetheinyl transferase) (AASD-PPT) (LYS5 ortholog)	0.89653	1.0307	-0.0534712	0	0
P63000	RAC1 TC25 MIG5	Ras-related C3 botulinum toxin substrate 1 (EC 3.6.5.2) (Cell migration-inducing gene 5 protein) (Ras-like protein TC25) (p21-Rac1)	0.93197	0.99323	-0.0549917	0	0
Q9HC38	GLOD4 C17orf25 CGI-150 My027	Glyoxalase domain-containing protein 4	0.84787	1.075	-0.0567388	1	0
P52701	MSH6 GTBP	DNA mismatch repair protein Msh6 (hMSH6) (G/T mismatch-binding protein) (GTBP) (GTMBP) (MutS protein homolog 6) (MutS-alpha 160 kDa subunit) (p160)	0.85657	1.0611	-0.0606455	0	0
Q9UET6	FTSJ1 JM23	Putative tRNA (cytidine(32)/guanosine(34)-2'-O)-methyltransferase (EC 2.1.1.205) (2'-O-ribose RNA methyltransferase TRM7 homolog) (Protein ftsJ homolog 1)	0.84946	1.0619	-0.0654005	0	0
P22626	HNRNPA2B1 HNRPA2B1	Heterogeneous nuclear ribonucleoproteins A2/B1 (hnRNP A2/B1)	1.1666	0.74383	-0.0661026	0	0
P37837	TALDO1 TAL TALDO TALDOR	Transaldolase (EC 2.2.1.2)	0.95151	0.95246	-0.0709893	0	0
P36404	ARL2	ADP-ribosylation factor-like protein 2	1.0345	0.86406	-0.0750944	1	0
Q9BRX5	GINS3 PSF3	DNA replication complex GINS protein PSF3 (GINS complex subunit 3)	0.99106	0.90718	-0.0753376	0	0
Q15393	SF3B3 KIAA0017 SAP130	Splicing factor 3B subunit 3 (Pre-mRNA-splicing factor SF3b 130 kDa subunit) (SF3b130) (STAF130) (Spliceosome-associated protein 130) (SAP 130)	0.93191	0.96467	-0.0765998	0	0
Q15366	PCBP2	Poly(rC)-binding protein 2 (Alpha-CP2) (Heterogeneous nuclear ribonucleoprotein E2) (hnRNP E2)	1.0141	0.88127	-0.0775205	0	0
Q9H583	HEATR1 BAP28 UTP10	HEAT repeat-containing protein 1 (Protein BAP28) (U3 small nucleolar RNA-associated protein 10 homolog) [Cleaved into: HEAT repeat-containing protein 1, N-terminally processed]	0.68849	1.2068	-0.0775814	0	0
O00567	NOP56 NOL5A	Nucleolar protein 56 (Nucleolar protein 5A)	1.0532	0.84106	-0.0783656	0	0
Q7Z7F7	MRPL55 UNQ5835/PRO19675	39S ribosomal protein L55, mitochondrial (L55mt) (MRP-L55) (Mitochondrial large ribosomal subunit protein bL31m) (Mitochondrial large ribosomal subunit protein mL55)	1.023	0.86991	-0.0793942	1	0
P35268	RPL22	60S ribosomal protein L22 (EBER-associated protein) (EAP) (Epstein-Barr virus small RNA-associated protein) (Heparin-binding protein HBp15) (Large ribosomal subunit protein eL22)	0.89488	0.99532	-0.0814611	0	0
O43776	NARS1 NARS NRS	Asparagine--tRNA ligase, cytoplasmic (EC 6.1.1.22) (Asparaginyl-tRNA synthetase) (AsnRS) (Asparaginyl-tRNA synthetase 1)	0.84502	1.0442	-0.0822093	0	0
P61086	UBE2K HIP2 LIG	Ubiquitin-conjugating enzyme E2 K (EC 2.3.2.23) (E2 ubiquitin-conjugating enzyme K) (Huntingtin-interacting protein 2) (HIP-2) (Ubiquitin carrier protein) (Ubiquitin-conjugating enzyme E2-25 kDa) (Ubiquitin-conjugating enzyme E2(25K)) (Ubiquitin-conjugating enzyme E2-25K) (Ubiquitin-protein ligase)	1.0084	0.88006	-0.0827898	0	0
Q9HAV4	XPO5 KIAA1291 RANBP21	Exportin-5 (Exp5) (Ran-binding protein 21)	0.9654	0.92254	-0.0831871	0	0
Q01518	CAP1 CAP	Adenylyl cyclase-associated protein 1 (CAP 1)	1.1655	0.72148	-0.0839209	0	0
P55209	NAP1L1 NRP	Nucleosome assembly protein 1-like 1 (NAP-1-related protein) (hNRP)	0.94033	0.94163	-0.087764	0	0
P46776	RPL27A	60S ribosomal protein L27a (Large ribosomal subunit protein uL15)	0.67744	1.2001	-0.0911564	0	0
P62269	RPS18 D6S218E	40S ribosomal protein S18 (Ke-3) (Ke3) (Small ribosomal subunit protein uS13)	0.5927	1.2843	-0.0915713	0	0
Q9Y4Z0	LSM4	U6 snRNA-associated Sm-like protein LSm4 (Glycine-rich protein) (GRP)	0.92391	0.95182	-0.0925478	0	0
P31943	HNRNPH1 HNRPH HNRPH1	Heterogeneous nuclear ribonucleoprotein H (hnRNP H) [Cleaved into: Heterogeneous nuclear ribonucleoprotein H, N-terminally processed]	0.97793	0.89771	-0.092617	0	0
P38159	RBMX HNRPG RBMXP1	RNA-binding motif protein, X chromosome (Glycoprotein p43) (Heterogeneous nuclear ribonucleoprotein G) (hnRNP G) [Cleaved into: RNA-binding motif protein, X chromosome, N-terminally processed]	0.77405	1.1011	-0.092994	0	0
P50914	RPL14	60S ribosomal protein L14 (CAG-ISL 7) (Large ribosomal subunit protein eL14)	0.80185	1.0711	-0.0946876	0	0
P61313	RPL15 EC45 TCBAP0781	60S ribosomal protein L15 (Large ribosomal subunit protein eL15)	0.70243	1.1695	-0.0954735	0	0
P51991	HNRNPA3 HNRPA3	Heterogeneous nuclear ribonucleoprotein A3 (hnRNP A3)	1.1284	0.74086	-0.0975327	0	0
O75367	MACROH2A1 H2AFY	Core histone macro-H2A.1 (Histone macroH2A1) (mH2A1) (Histone H2A.y) (H2A/y) (Medulloblastoma antigen MU-MB-50.205)	1.1034	0.76382	-0.0991081	0	0
Q1KMD3	HNRNPUL2 HNRPUL2	Heterogeneous nuclear ribonucleoprotein U-like protein 2 (Scaffold-attachment factor A2) (SAF-A2)	1.111	0.75561	-0.0995795	0	0
Q05519	SRSF11 SFRS11	Serine/arginine-rich splicing factor 11 (Arginine-rich 54 kDa nuclear protein) (p54) (Splicing factor, arginine/serine-rich 11)	0.83964	1.0181	-0.106451	0	0
P28161	GSTM2 GST4	Glutathione S-transferase Mu 2 (EC 2.5.1.18) (GST class-mu 2) (GSTM2-2)	0.94275	0.90924	-0.110924	0	0
Q9H910	JPT2 C16orf34 HN1L L11	Jupiter microtubule associated homolog 2 (Hematological and neurological expressed 1-like protein) (HN1-like protein)	1.137	0.70669	-0.117404	0	0
Q6P2E9	EDC4 HEDLS	Enhancer of mRNA-decapping protein 4 (Autoantigen Ge-1) (Autoantigen RCD-8) (Human enhancer of decapping large subunit) (Hedls)	0.88769	0.95461	-0.118492	0	0
P60866	RPS20	40S ribosomal protein S20 (Small ribosomal subunit protein uS10)	0.77883	1.0633	-0.118625	0	0
P62316	SNRPD2 SNRPD1	Small nuclear ribonucleoprotein Sm D2 (Sm-D2) (snRNP core protein D2)	1.1304	0.71108	-0.119134	0	0
P22087	FBL FIB1 FLRN	rRNA 2'-O-methyltransferase fibrillarin (EC 2.1.1.-) (34 kDa nucleolar scleroderma antigen) (Histone-glutamine methyltransferase) (U6 snRNA 2'-O-methyltransferase fibrillarin)	0.81594	1.025	-0.119557	0	0
P17844	DDX5 G17P1 HELR HLR1	Probable ATP-dependent RNA helicase DDX5 (EC 3.6.4.13) (DEAD box protein 5) (RNA helicase p68)	0.91261	0.92811	-0.11973	0	0
Q8IZL8	PELP1 HMX3 MNAR	Proline-, glutamic acid- and leucine-rich protein 1 (Modulator of non-genomic activity of estrogen receptor) (Transcription factor HMX3)	0.75958	1.0802	-0.120467	0	0
P45973	CBX5 HP1A	Chromobox protein homolog 5 (Antigen p25) (Heterochromatin protein 1 homolog alpha) (HP1 alpha)	1.1002	0.73487	-0.124165	0	1
P62906	RPL10A NEDD6	60S ribosomal protein L10a (CSA-19) (Large ribosomal subunit protein uL1) (Neural precursor cell expressed developmentally down-regulated protein 6) (NEDD-6)	0.83679	0.99299	-0.12833	0	0
Q02952	AKAP12 AKAP250	A-kinase anchor protein 12 (AKAP-12) (A-kinase anchor protein 250 kDa) (AKAP 250) (Gravin) (Myasthenia gravis autoantigen)	0.97907	0.84378	-0.133804	0	0
Q15286	RAB35 RAB1C RAY	Ras-related protein Rab-35 (GTP-binding protein RAY) (Ras-related protein Rab-1C)	0.9079	0.91283	-0.135483	0	0
P42166	TMPO LAP2	Lamina-associated polypeptide 2, isoform alpha (Thymopoietin isoform alpha) (TP alpha) (Thymopoietin-related peptide isoform alpha) (TPRP isoform alpha) [Cleaved into: Thymopoietin (TP) (Splenin); Thymopentin (TP5)]	0.87998	0.939	-0.13687	0	0
P09211	GSTP1 FAEES3 GST3	Glutathione S-transferase P (EC 2.5.1.18) (GST class-pi) (GSTP1-1)	0.81689	1.0016	-0.137259	0	0
Q15691	MAPRE1	Microtubule-associated protein RP/EB family member 1 (APC-binding protein EB1) (End-binding protein 1) (EB1)	0.84638	0.97061	-0.13845	0	0
O14818	PSMA7 HSPC	Proteasome subunit alpha type-7 (Proteasome subunit RC6-1) (Proteasome subunit XAPC7)	0.84967	0.96505	-0.140253	0	0
P15880	RPS2 RPS4	40S ribosomal protein S2 (40S ribosomal protein S4) (Protein LLRep3) (Small ribosomal subunit protein uS5)	0.87559	0.93632	-0.142489	0	0
O60502	OGA HEXC KIAA0679 MEA5 MGEA5	Protein O-GlcNAcase (OGA) (EC 3.2.1.169) (Beta-N-acetylglucosaminidase) (Beta-N-acetylhexosaminidase) (Beta-hexosaminidase) (Meningioma-expressed antigen 5) (N-acetyl-beta-D-glucosaminidase) (N-acetyl-beta-glucosaminidase) (Nuclear cytoplasmic O-GlcNAcase and acetyltransferase) (NCOAT)	0.91229	0.89937	-0.142688	0	0
P83731	RPL24	60S ribosomal protein L24 (60S ribosomal protein L30) (Large ribosomal subunit protein eL24)	0.75714	1.0543	-0.142863	0	0
P06748	NPM1 NPM	Nucleophosmin (NPM) (Nucleolar phosphoprotein B23) (Nucleolar protein NO38) (Numatrin)	0.86616	0.9426	-0.144999	0	0
P35579	MYH9	Myosin-9 (Cellular myosin heavy chain, type A) (Myosin heavy chain 9) (Myosin heavy chain, non-muscle IIa) (Non-muscle myosin heavy chain A) (NMMHC-A) (Non-muscle myosin heavy chain IIa) (NMMHC II-a) (NMMHC-IIA)	0.87441	0.93419	-0.145127	0	0
Q15003	NCAPH BRRN BRRN1 CAPH KIAA0074	Condensin complex subunit 2 (Barren homolog protein 1) (Chromosome-associated protein H) (hCAP-H) (Non-SMC condensin I complex subunit H) (XCAP-H homolog)	0.89803	0.90915	-0.14626	0	0
P52597	HNRNPF HNRPF	Heterogeneous nuclear ribonucleoprotein F (hnRNP F) (Nucleolin-like protein mcs94-1) [Cleaved into: Heterogeneous nuclear ribonucleoprotein F, N-terminally processed]	0.79276	1.0108	-0.149153	0	0
P12268	IMPDH2 IMPD2	Inosine-5'-monophosphate dehydrogenase 2 (IMP dehydrogenase 2) (IMPD 2) (IMPDH 2) (EC 1.1.1.205) (IMPDH-II)	0.8985	0.90323	-0.150617	0	0
P62280	RPS11	40S ribosomal protein S11 (Small ribosomal subunit protein uS17)	1.1172	0.68241	-0.152316	0	0
Q92520	FAM3C ILEI GS3786	Protein FAM3C (Interleukin-like EMT inducer)	0.75662	1.0373	-0.156884	0	0
P63279	UBE2I UBC9 UBCE9	SUMO-conjugating enzyme UBC9 (EC 2.3.2.-) (RING-type E3 SUMO transferase UBC9) (SUMO-protein ligase) (Ubiquitin carrier protein 9) (Ubiquitin carrier protein I) (Ubiquitin-conjugating enzyme E2 I) (Ubiquitin-protein ligase I) (p18)	0.72043	1.0725	-0.157681	0	0
P51610	HCFC1 HCF1 HFC1	Host cell factor 1 (HCF) (HCF-1) (C1 factor) (CFF) (VCAF) (VP16 accessory protein) [Cleaved into: HCF N-terminal chain 1; HCF N-terminal chain 2; HCF N-terminal chain 3; HCF N-terminal chain 4; HCF N-terminal chain 5; HCF N-terminal chain 6; HCF C-terminal chain 1; HCF C-terminal chain 2; HCF C-terminal chain 3; HCF C-terminal chain 4; HCF C-terminal chain 5; HCF C-terminal chain 6]	0.82163	0.97128	-0.157697	0	0
P30520	ADSS2 ADSS	Adenylosuccinate synthetase isozyme 2 (AMPSase 2) (AdSS 2) (EC 6.3.4.4) (Adenylosuccinate synthetase, acidic isozyme) (Adenylosuccinate synthetase, liver isozyme) (L-type adenylosuccinate synthetase) (IMP--aspartate ligase 2)	0.72438	1.068	-0.158123	0	0
O00541	PES1	Pescadillo homolog	0.8195	0.96881	-0.161403	0	1
P40222	TXLNA TXLN	Alpha-taxilin	1.0925	0.69494	-0.162105	0	0
P22234	PAICS ADE2 AIRC PAIS	Multifunctional protein ADE2 [Includes: Phosphoribosylaminoimidazole-succinocarboxamide synthase (EC 6.3.2.6) (SAICAR synthetase); Phosphoribosylaminoimidazole carboxylase (EC 4.1.1.21) (AIR carboxylase) (AIRC)]	0.86146	0.9238	-0.163866	1	0
A5YKK6	CNOT1 CDC39 KIAA1007 NOT1 AD-005	CCR4-NOT transcription complex subunit 1 (CCR4-associated factor 1) (Negative regulator of transcription subunit 1 homolog) (NOT1H) (hNOT1)	1.1599	0.62489	-0.164246	0	0
P49368	CCT3 CCTG TRIC5	T-complex protein 1 subunit gamma (TCP-1-gamma) (CCT-gamma) (hTRiC5)	0.87007	0.91054	-0.167628	0	0
Q8IY81	FTSJ3 SB92	pre-rRNA 2'-O-ribose RNA methyltransferase FTSJ3 (EC 2.1.1.-) (Protein ftsJ homolog 3) (Putative rRNA methyltransferase 3)	0.71882	1.0607	-0.168512	0	0
O75400	PRPF40A FBP11 FLAF1 FNBP3 HIP10 HYPA HSPC225	Pre-mRNA-processing factor 40 homolog A (Fas ligand-associated factor 1) (Formin-binding protein 11) (Formin-binding protein 3) (Huntingtin yeast partner A) (Huntingtin-interacting protein 10) (HIP-10) (Huntingtin-interacting protein A) (Renal carcinoma antigen NY-REN-6)	1.0613	0.71546	-0.170751	0	0
P29218	IMPA1 IMPA	Inositol monophosphatase 1 (IMP 1) (IMPase 1) (EC 3.1.3.25) (D-galactose 1-phosphate phosphatase) (EC 3.1.3.94) (Inositol-1(or 4)-monophosphatase 1) (Lithium-sensitive myo-inositol monophosphatase A1)	0.79474	0.98088	-0.171677	0	0
P48507	GCLM GLCLR	Glutamate--cysteine ligase regulatory subunit (GCS light chain) (Gamma-ECS regulatory subunit) (Gamma-glutamylcysteine synthetase regulatory subunit) (Glutamate--cysteine ligase modifier subunit)	0.96842	0.80695	-0.17188	0	0
P30876	POLR2B	DNA-directed RNA polymerase II subunit RPB2 (EC 2.7.7.6) (DNA-directed RNA polymerase II 140 kDa polypeptide) (DNA-directed RNA polymerase II subunit B) (RNA polymerase II subunit 2) (RNA polymerase II subunit B2)	0.70011	1.0624	-0.182369	0	0
Q14103	HNRNPD AUF1 HNRPD	Heterogeneous nuclear ribonucleoprotein D0 (hnRNP D0) (AU-rich element RNA-binding protein 1)	0.92276	0.83668	-0.184884	0	0
P63167	DYNLL1 DLC1 DNCL1 DNCLC1 HDLC1	Dynein light chain 1, cytoplasmic (8 kDa dynein light chain) (DLC8) (Dynein light chain LC8-type 1) (Protein inhibitor of neuronal nitric oxide synthase) (PIN)	0.81482	0.9441	-0.18531	0	0
O43847	NRDC NRD1	Nardilysin (EC 3.4.24.61) (N-arginine dibasic convertase) (NRD convertase) (NRD-C) (Nardilysin convertase)	0.97872	0.7787	-0.186541	1	0
P78527	PRKDC HYRC HYRC1	DNA-dependent protein kinase catalytic subunit (DNA-PK catalytic subunit) (DNA-PKcs) (EC 2.7.11.1) (DNPK1) (p460)	0.80782	0.9406	-0.193948	0	1
P60981	DSTN ACTDP DSN	Destrin (Actin-depolymerizing factor) (ADF)	1.0723	0.67308	-0.196459	0	1
P25787	PSMA2 HC3 PSC3	Proteasome subunit alpha type-2 (Macropain subunit C3) (Multicatalytic endopeptidase complex subunit C3) (Proteasome component C3)	0.73931	1.0011	-0.200573	0	0
O76021	RSL1D1 CATX11 CSIG PBK1 L12	Ribosomal L1 domain-containing protein 1 (CATX-11) (Cellular senescence-inhibited gene protein) (Protein PBK1)	0.72533	1.0097	-0.205039	0	0
P09429	HMGB1 HMG1	High mobility group protein B1 (High mobility group protein 1) (HMG-1)	0.89065	0.83793	-0.210413	0	0
P60228	EIF3E EIF3S6 INT6	Eukaryotic translation initiation factor 3 subunit E (eIF3e) (Eukaryotic translation initiation factor 3 subunit 6) (Viral integration site protein INT-6 homolog) (eIF-3 p48)	0.89617	0.83148	-0.211189	0	0
Q92945	KHSRP FUBP2	Far upstream element-binding protein 2 (FUSE-binding protein 2) (KH type-splicing regulatory protein) (KSRP) (p75)	0.83803	0.8849	-0.215136	0	0
Q15365	PCBP1	Poly(rC)-binding protein 1 (Alpha-CP1) (Heterogeneous nuclear ribonucleoprotein E1) (hnRNP E1) (Nucleic acid-binding protein SUB2.3)	0.9479	0.77325	-0.216627	0	0
P28074	PSMB5 LMPX MB1 X	Proteasome subunit beta type-5 (EC 3.4.25.1) (Macropain epsilon chain) (Multicatalytic endopeptidase complex epsilon chain) (Proteasome chain 6) (Proteasome epsilon chain) (Proteasome subunit MB1) (Proteasome subunit X)	0.91946	0.79952	-0.218447	0	0
Q14694	USP10 KIAA0190	Ubiquitin carboxyl-terminal hydrolase 10 (EC 3.4.19.12) (Deubiquitinating enzyme 10) (Ubiquitin thioesterase 10) (Ubiquitin-specific-processing protease 10)	0.77044	0.94538	-0.221102	0	0
O94905	ERLIN2 C8orf2 SPFH2 UNQ2441/PRO5003/PRO9924	Erlin-2 (Endoplasmic reticulum lipid raft-associated protein 2) (Stomatin-prohibitin-flotillin-HflC/K domain-containing protein 2) (SPFH domain-containing protein 2)	0.85327	0.86244	-0.221194	0	0
Q9BY32	ITPA C20orf37 My049 OK/SW-cl.9	Inosine triphosphate pyrophosphatase (ITPase) (Inosine triphosphatase) (EC 3.6.1.9) (Non-canonical purine NTP pyrophosphatase) (Non-standard purine NTP pyrophosphatase) (Nucleoside-triphosphate diphosphatase) (Nucleoside-triphosphate pyrophosphatase) (NTPase) (Putative oncogene protein hlc14-06-p)	0.84349	0.87018	-0.222911	0	0
Q5JTH9	RRP12 KIAA0690	RRP12-like protein	0.68655	1.0265	-0.223433	0	0
P18124	RPL7	60S ribosomal protein L7 (Large ribosomal subunit protein uL30)	0.76873	0.9383	-0.228512	0	0
O75643	SNRNP200 ASCC3L1 HELIC2 KIAA0788	U5 small nuclear ribonucleoprotein 200 kDa helicase (EC 3.6.4.13) (Activating signal cointegrator 1 complex subunit 3-like 1) (BRR2 homolog) (U5 snRNP-specific 200 kDa protein) (U5-200KD)	0.8332	0.87247	-0.229661	0	0
O75131	CPNE3 CPN3 KIAA0636	Copine-3 (Copine III)	0.84235	0.86207	-0.230719	0	0
P23381	WARS1 IFI53 WARS WRS	Tryptophan--tRNA ligase, cytoplasmic (EC 6.1.1.2) (Interferon-induced protein 53) (IFP53) (Tryptophanyl-tRNA synthetase) (TrpRS) (hWRS) [Cleaved into: T1-TrpRS; T2-TrpRS]	0.80055	0.8994	-0.234508	0	0
P18669	PGAM1 PGAMA CDABP0006	Phosphoglycerate mutase 1 (EC 5.4.2.11) (EC 5.4.2.4) (BPG-dependent PGAM 1) (Phosphoglycerate mutase isozyme B) (PGAM-B)	0.77629	0.92191	-0.235994	0	0
P62888	RPL30	60S ribosomal protein L30 (Large ribosomal subunit protein eL30)	0.9361	0.76165	-0.236376	0	0
Q9Y5B9	SUPT16H FACT140 FACTP140	FACT complex subunit SPT16 (Chromatin-specific transcription elongation factor 140 kDa subunit) (FACT 140 kDa subunit) (FACTp140) (Facilitates chromatin transcription complex subunit SPT16) (hSPT16)	0.91694	0.77904	-0.237881	0	0
Q01780	EXOSC10 PMSCL PMSCL2 RRP6	Exosome component 10 (EC 3.1.13.-) (Autoantigen PM/Scl 2) (P100 polymyositis-scleroderma overlap syndrome-associated autoantigen) (Polymyositis/scleroderma autoantigen 100 kDa) (PM/Scl-100) (Polymyositis/scleroderma autoantigen 2)	0.72841	0.96543	-0.239702	0	0
P62834	RAP1A KREV1	Ras-related protein Rap-1A (EC 3.6.5.2) (C21KG) (G-22K) (GTP-binding protein smg p21A) (Ras-related protein Krev-1)	0.71658	0.9768	-0.240094	0	0
P11233	RALA RAL	Ras-related protein Ral-A (EC 3.6.5.2)	0.86387	0.82826	-0.24116	0	0
Q14671	PUM1 KIAA0099 PUMH1	Pumilio homolog 1 (HsPUM) (Pumilio-1)	0.51177	1.1753	-0.24548	0	0
O43390	HNRNPR HNRPR	Heterogeneous nuclear ribonucleoprotein R (hnRNP R)	0.67996	1.0048	-0.247457	0	0
P61224	RAP1B OK/SW-cl.11	Ras-related protein Rap-1b (EC 3.6.5.2) (GTP-binding protein smg p21B)	0.81648	0.86565	-0.249711	0	0
O15042	U2SURP KIAA0332 SR140	U2 snRNP-associated SURP motif-containing protein (140 kDa Ser/Arg-rich domain protein) (U2-associated protein SR140)	0.74784	0.93102	-0.252518	0	0
O15355	PPM1G PPM1C	Protein phosphatase 1G (EC 3.1.3.16) (Protein phosphatase 1C) (Protein phosphatase 2C isoform gamma) (PP2C-gamma) (Protein phosphatase magnesium-dependent 1 gamma)	0.63619	1.0424	-0.25275	0	1
P50991	CCT4 CCTD SRB	T-complex protein 1 subunit delta (TCP-1-delta) (CCT-delta) (Stimulator of TAR RNA-binding)	0.70417	0.97367	-0.253395	0	0
Q92841	DDX17	Probable ATP-dependent RNA helicase DDX17 (EC 3.6.4.13) (DEAD box protein 17) (DEAD box protein p72) (DEAD box protein p82) (RNA-dependent helicase p72)	1.0213	0.6559	-0.253945	0	0
Q04637	EIF4G1 EIF4F EIF4G EIF4GI	Eukaryotic translation initiation factor 4 gamma 1 (eIF-4-gamma 1) (eIF-4G 1) (eIF-4G1) (p220)	0.72598	0.94759	-0.257071	0	0
P0DN76	U2AF1L5	Splicing factor U2AF 35 kDa subunit-like protein (U2 small nuclear RNA auxiliary factor 1-like protein 5)	0.90674	0.76615	-0.257657	0	0
O43795	MYO1B	Unconventional myosin-Ib (MYH-1c) (Myosin I alpha) (MMI-alpha) (MMIa)	0.81194	0.85905	-0.259297	0	0
P00558	PGK1 PGKA MIG10 OK/SW-cl.110	Phosphoglycerate kinase 1 (EC 2.7.2.3) (Cell migration-inducing gene 10 protein) (Primer recognition protein 2) (PRP 2)	0.91803	0.75114	-0.260869	0	0
P08670	VIM	Vimentin	0.73939	0.92959	-0.261033	0	0
P24534	EEF1B2 EEF1B EF1B	Elongation factor 1-beta (EF-1-beta)	0.71506	0.95174	-0.262919	0	0
Q9BTE3	MCMBP C10orf119	Mini-chromosome maintenance complex-binding protein (MCM-BP) (MCM-binding protein)	0.74301	0.91783	-0.268087	0	0
Q8WWK9	CKAP2 LB1 TMAP	Cytoskeleton-associated protein 2 (CTCL tumor antigen se20-10) (Tumor- and microtubule-associated protein)	0.71498	0.94324	-0.270365	0	0
Q9UJX3	ANAPC7 APC7	Anaphase-promoting complex subunit 7 (APC7) (Cyclosome subunit 7)	0.64168	1.0089	-0.277027	0	0
Q99497	PARK7	Parkinson disease protein 7 (Maillard deglycase) (Oncogene DJ1) (Parkinsonism-associated deglycase) (Protein DJ-1) (DJ-1) (Protein/nucleic acid deglycase DJ-1) (EC 3.1.2.-) (EC 3.5.1.-) (EC 3.5.1.124)	0.85863	0.78767	-0.280773	1	0
P15924	DSP	Desmoplakin (DP) (250/210 kDa paraneoplastic pemphigus antigen)	0.68888	0.95705	-0.281097	0	0
Q9Y520	PRRC2C BAT2D1 BAT2L2 KIAA1096 XTP2	Protein PRRC2C (BAT2 domain-containing protein 1) (HBV X-transactivated gene 2 protein) (HBV XAg-transactivated protein 2) (HLA-B-associated transcript 2-like 2) (Proline-rich and coiled-coil-containing protein 2C)	0.95278	0.69274	-0.281456	0	0
P08758	ANXA5 ANX5 ENX2 PP4	Annexin A5 (Anchorin CII) (Annexin V) (Annexin-5) (Calphobindin I) (CBP-I) (Endonexin II) (Lipocortin V) (Placental anticoagulant protein 4) (PP4) (Placental anticoagulant protein I) (PAP-I) (Thromboplastin inhibitor) (Vascular anticoagulant-alpha) (VAC-alpha)	0.80222	0.84076	-0.283685	0	0
Q07955	SRSF1 ASF SF2 SF2P33 SFRS1 OK/SW-cl.3	Serine/arginine-rich splicing factor 1 (Alternative-splicing factor 1) (ASF-1) (Splicing factor, arginine/serine-rich 1) (pre-mRNA-splicing factor SF2, P33 subunit)	0.52682	1.1148	-0.28488	0	0
P51858	HDGF HMG1L2	Hepatoma-derived growth factor (HDGF) (High mobility group protein 1-like 2) (HMG-1L2)	0.80131	0.83605	-0.288628	0	1
P12004	PCNA	Proliferating cell nuclear antigen (PCNA) (Cyclin)	0.63953	0.99567	-0.290533	0	1
P09884	POLA1 POLA	DNA polymerase alpha catalytic subunit (EC 2.7.7.7) (DNA polymerase alpha catalytic subunit p180)	0.79082	0.84349	-0.291318	0	0
Q5RKV6	EXOSC6 MTR3	Exosome complex component MTR3 (Exosome component 6) (mRNA transport regulator 3 homolog) (hMtr3) (p11)	0.59938	1.0302	-0.2955	0	0
Q9NP72	RAB18	Ras-related protein Rab-18	0.57606	1.0521	-0.296758	0	0
O43809	NUDT21 CFIM25 CPSF25 CPSF5	Cleavage and polyadenylation specificity factor subunit 5 (Cleavage and polyadenylation specificity factor 25 kDa subunit) (CPSF 25 kDa subunit) (Cleavage factor Im complex 25 kDa subunit) (CFIm25) (Nucleoside diphosphate-linked moiety X motif 21) (Nudix motif 21) (Nudix hydrolase 21) (Pre-mRNA cleavage factor Im 68 kDa subunit)	0.85931	0.76733	-0.298105	0	0
P27816	MAP4	Microtubule-associated protein 4 (MAP-4)	0.73156	0.89429	-0.298806	0	0
P61247	RPS3A FTE1 MFTL	40S ribosomal protein S3a (Small ribosomal subunit protein eS1) (v-fos transformation effector protein) (Fte-1)	0.70025	0.92017	-0.303632	0	0
P07355	ANXA2 ANX2 ANX2L4 CAL1H LPC2D	Annexin A2 (Annexin II) (Annexin-2) (Calpactin I heavy chain) (Calpactin-1 heavy chain) (Chromobindin-8) (Lipocortin II) (Placental anticoagulant protein IV) (PAP-IV) (Protein I) (p36)	0.86509	0.75284	-0.305851	0	0
Q7L1Q6	BZW1 BZAP45 KIAA0005	Basic leucine zipper and W2 domain-containing protein 1 (Protein Orf)	0.75705	0.85607	-0.310146	0	0
P12081	HARS1 HARS HRS	Histidine--tRNA ligase, cytoplasmic (EC 6.1.1.21) (Histidyl-tRNA synthetase) (HisRS)	0.76221	0.85005	-0.310916	0	0
P49792	RANBP2 NUP358	E3 SUMO-protein ligase RanBP2 (EC 2.3.2.-) (358 kDa nucleoporin) (Nuclear pore complex protein Nup358) (Nucleoporin Nup358) (Ran-binding protein 2) (RanBP2) (p270)	0.71043	0.89744	-0.314849	0	0
P25398	RPS12	40S ribosomal protein S12 (Small ribosomal subunit protein eS12)	0.87242	0.72591	-0.323435	0	0
O15173	PGRMC2 DG6 PMBP	Membrane-associated progesterone receptor component 2 (Progesterone membrane-binding protein) (Steroid receptor protein DG6)	0.61372	0.98362	-0.324329	0	0
P62937	PPIA CYPA	Peptidyl-prolyl cis-trans isomerase A (PPIase A) (EC 5.2.1.8) (Cyclophilin A) (Cyclosporin A-binding protein) (Rotamase A) [Cleaved into: Peptidyl-prolyl cis-trans isomerase A, N-terminally processed]	0.78326	0.81163	-0.326543	0	0
O94776	MTA2 MTA1L1 PID	Metastasis-associated protein MTA2 (Metastasis-associated 1-like 1) (MTA1-L1 protein) (p53 target protein in deacetylase complex)	0.77146	0.8186	-0.330919	0	0
O95336	PGLS	6-phosphogluconolactonase (6PGL) (EC 3.1.1.31)	0.80951	0.77921	-0.332135	0	0
P12270	TPR	Nucleoprotein TPR (Megator) (NPC-associated intranuclear protein) (Translocated promoter region protein)	0.76649	0.82152	-0.33278	0	1
P61289	PSME3	Proteasome activator complex subunit 3 (11S regulator complex subunit gamma) (REG-gamma) (Activator of multicatalytic protease subunit 3) (Ki nuclear autoantigen) (Proteasome activator 28 subunit gamma) (PA28g) (PA28gamma)	0.65172	0.93392	-0.334935	0	0
P49189	ALDH9A1 ALDH4 ALDH7 ALDH9	4-trimethylaminobutyraldehyde dehydrogenase (TMABA-DH) (TMABALDH) (EC 1.2.1.47) (Aldehyde dehydrogenase E3 isozyme) (Aldehyde dehydrogenase family 9 member A1) (EC 1.2.1.3) (Gamma-aminobutyraldehyde dehydrogenase) (EC 1.2.1.19) (R-aminobutyraldehyde dehydrogenase) [Cleaved into: 4-trimethylaminobutyraldehyde dehydrogenase, N-terminally processed]	0.74273	0.83547	-0.34172	1	0
O75717	WDHD1 AND1	WD repeat and HMG-box DNA-binding protein 1 (Acidic nucleoplasmic DNA-binding protein 1) (And-1)	0.57948	0.99853	-0.341894	0	0
Q14676	MDC1 KIAA0170 NFBD1	Mediator of DNA damage checkpoint protein 1 (Nuclear factor with BRCT domains 1)	0.88695	0.68045	-0.351627	0	0
P33316	DUT	Deoxyuridine 5'-triphosphate nucleotidohydrolase, mitochondrial (dUTPase) (EC 3.6.1.23) (dUTP pyrophosphatase)	0.88508	0.68163	-0.352262	1	0
Q9Y4W2	LAS1L MSTP060	Ribosomal biogenesis protein LAS1L (Protein LAS1 homolog)	0.73034	0.82624	-0.36162	0	0
P62851	RPS25	40S ribosomal protein S25 (Small ribosomal subunit protein eS25)	0.83784	0.712	-0.367881	0	0
Q12874	SF3A3 SAP61	Splicing factor 3A subunit 3 (SF3a60) (Spliceosome-associated protein 61) (SAP 61)	0.57991	0.96914	-0.368616	0	0
Q9NYF8	BCLAF1 BTF KIAA0164	Bcl-2-associated transcription factor 1 (Btf) (BCLAF1 and THRAP3 family member 1)	0.72307	0.82482	-0.369697	0	0
P48556	PSMD8	26S proteasome non-ATPase regulatory subunit 8 (26S proteasome regulatory subunit RPN12) (26S proteasome regulatory subunit S14) (p31)	0.77433	0.76999	-0.373028	0	0
P27695	APEX1 APE APE1 APEX APX HAP1 REF1	DNA-(apurinic or apyrimidinic site) endonuclease (EC 3.1.-.-) (APEX nuclease) (APEN) (Apurinic-apyrimidinic endonuclease 1) (AP endonuclease 1) (APE-1) (REF-1) (Redox factor-1) [Cleaved into: DNA-(apurinic or apyrimidinic site) endonuclease, mitochondrial]	0.60986	0.92961	-0.377566	1	0
Q8NC51	SERBP1 PAIRBP1 CGI-55	Plasminogen activator inhibitor 1 RNA-binding protein (PAI1 RNA-binding protein 1) (PAI-RBP1) (SERPINE1 mRNA-binding protein 1)	0.75775	0.77668	-0.382297	0	0
Q9NW13	RBM28	RNA-binding protein 28 (RNA-binding motif protein 28)	0.62155	0.91102	-0.384047	0	0
P62913	RPL11	60S ribosomal protein L11 (CLL-associated antigen KW-12) (Large ribosomal subunit protein uL5)	0.63324	0.89409	-0.388988	0	0
P38919	EIF4A3 DDX48 KIAA0111	Eukaryotic initiation factor 4A-III (eIF-4A-III) (eIF4A-III) (EC 3.6.4.13) (ATP-dependent RNA helicase DDX48) (ATP-dependent RNA helicase eIF4A-3) (DEAD box protein 48) (Eukaryotic initiation factor 4A-like NUK-34) (Eukaryotic translation initiation factor 4A isoform 3) (Nuclear matrix protein 265) (NMP 265) (hNMP 265) [Cleaved into: Eukaryotic initiation factor 4A-III, N-terminally processed]	0.73252	0.79371	-0.390028	0	0
P62753	RPS6 OK/SW-cl.2	40S ribosomal protein S6 (Phosphoprotein NP33) (Small ribosomal subunit protein eS6)	0.73684	0.78894	-0.390453	0	0
O76094	SRP72	Signal recognition particle subunit SRP72 (SRP72) (Signal recognition particle 72 kDa protein)	1.1567	0.36846	-0.391039	0	0
P07305	H1-0 H1F0 H1FV	Histone H1.0 (Histone H1') (Histone H1(0)) [Cleaved into: Histone H1.0, N-terminally processed]	0.86675	0.6548	-0.394458	0	1
P27694	RPA1 REPA1 RPA70	Replication protein A 70 kDa DNA-binding subunit (RP-A p70) (Replication factor A protein 1) (RF-A protein 1) (Single-stranded DNA-binding protein) [Cleaved into: Replication protein A 70 kDa DNA-binding subunit, N-terminally processed]	0.724	0.79054	-0.40112	0	0
P46782	RPS5	40S ribosomal protein S5 (Small ribosomal subunit protein uS7) [Cleaved into: 40S ribosomal protein S5, N-terminally processed]	0.74155	0.772	-0.402064	0	0
P46777	RPL5 MSTP030	60S ribosomal protein L5 (Large ribosomal subunit protein uL18)	0.6153	0.89732	-0.40295	0	0
O75396	SEC22B SEC22L1	Vesicle-trafficking protein SEC22b (ER-Golgi SNARE of 24 kDa) (ERS-24) (ERS24) (SEC22 vesicle-trafficking protein homolog B) (SEC22 vesicle-trafficking protein-like 1)	0.81519	0.6955	-0.404792	0	0
P10599	TXN TRDX TRX TRX1	Thioredoxin (Trx) (ATL-derived factor) (ADF) (Surface-associated sulphydryl protein) (SASP) (allergen Hom s Trx)	0.95615	0.54889	-0.410198	0	0
Q14691	GINS1 KIAA0186 PSF1	DNA replication complex GINS protein PSF1 (GINS complex subunit 1)	0.85221	0.64579	-0.416962	0	0
P30086	PEBP1 PBP PEBP	Phosphatidylethanolamine-binding protein 1 (PEBP-1) (HCNPpp) (Neuropolypeptide h3) (Prostatic-binding protein) (Raf kinase inhibitor protein) (RKIP) [Cleaved into: Hippocampal cholinergic neurostimulating peptide (HCNP)]	0.9935	0.49998	-0.421322	0	0
P61201	COPS2 CSN2 TRIP15	COP9 signalosome complex subunit 2 (SGN2) (Signalosome subunit 2) (Alien homolog) (JAB1-containing signalosome subunit 2) (Thyroid receptor-interacting protein 15) (TR-interacting protein 15) (TRIP-15)	0.59669	0.89664	-0.421467	0	0
O95602	POLR1A	DNA-directed RNA polymerase I subunit RPA1 (RNA polymerase I subunit A1) (EC 2.7.7.6) (A190) (DNA-directed RNA polymerase I largest subunit) (DNA-directed RNA polymerase I subunit A) (RNA polymerase I 194 kDa subunit) (RPA194)	0.55229	0.93956	-0.422898	0	0
Q00839	HNRNPU C1orf199 HNRPU SAFA U21.1	Heterogeneous nuclear ribonucleoprotein U (hnRNP U) (GRIP120) (Nuclear p120 ribonucleoprotein) (Scaffold-attachment factor A) (SAF-A) (p120) (pp120)	0.69315	0.79742	-0.424136	0	0
Q5SW79	CEP170 FAM68A KAB KIAA0470	Centrosomal protein of 170 kDa (Cep170) (KARP-1-binding protein) (KARP1-binding protein)	0.77947	0.69981	-0.435105	0	0
Q9P2X0	DPM3	Dolichol-phosphate mannosyltransferase subunit 3 (Dolichol-phosphate mannose synthase subunit 3) (DPM synthase subunit 3) (Dolichyl-phosphate beta-D-mannosyltransferase subunit 3) (Mannose-P-dolichol synthase subunit 3) (MPD synthase subunit 3) (Prostin-1)	0.52391	0.95371	-0.436725	0	0
P49321	NASP	Nuclear autoantigenic sperm protein (NASP)	0.62302	0.85016	-0.441066	0	0
P52272	HNRNPM HNRPM NAGR1	Heterogeneous nuclear ribonucleoprotein M (hnRNP M)	0.80371	0.66623	-0.444243	0	0
Q07666	KHDRBS1 SAM68	KH domain-containing, RNA-binding, signal transduction-associated protein 1 (GAP-associated tyrosine phosphoprotein p62) (Src-associated in mitosis 68 kDa protein) (Sam68) (p21 Ras GTPase-activating protein-associated p62) (p68)	0.6488	0.81816	-0.44717	0	0
Q01844	EWSR1 EWS	RNA-binding protein EWS (EWS oncogene) (Ewing sarcoma breakpoint region 1 protein)	0.63048	0.82473	-0.458773	0	0
Q9BVK6	TMED9 GP25L2	Transmembrane emp24 domain-containing protein 9 (GMP25) (Glycoprotein 25L2) (p24 family protein alpha-2) (p24alpha2) (p25)	0.67987	0.77151	-0.462575	0	0
Q96CX2	KCTD12 C13orf2 KIAA1778 PFET1	BTB/POZ domain-containing protein KCTD12 (Pfetin) (Predominantly fetal expressed T1 domain)	0.81293	0.63471	-0.466297	0	0
P60174	TPI1 TPI	Triosephosphate isomerase (TIM) (EC 5.3.1.1) (Methylglyoxal synthase) (EC 4.2.3.3) (Triose-phosphate isomerase)	0.6609	0.78629	-0.466746	0	0
P84103	SRSF3 SFRS3 SRP20	Serine/arginine-rich splicing factor 3 (Pre-mRNA-splicing factor SRP20) (Splicing factor, arginine/serine-rich 3)	0.62161	0.82253	-0.469789	0	0
P63162	SNRPN HCERN3 SMN	Small nuclear ribonucleoprotein-associated protein N (snRNP-N) (Sm protein D) (Sm-D) (Sm protein N) (Sm-N) (SmN) (Tissue-specific-splicing protein)	0.82795	0.61372	-0.472259	0	0
P51003	PAPOLA PAP	Poly(A) polymerase alpha (PAP-alpha) (EC 2.7.7.19) (Polynucleotide adenylyltransferase alpha)	0.66258	0.77505	-0.476308	0	0
P55265	ADAR ADAR1 DSRAD G1P1 IFI4	Double-stranded RNA-specific adenosine deaminase (DRADA) (EC 3.5.4.37) (136 kDa double-stranded RNA-binding protein) (p136) (Interferon-inducible protein 4) (IFI-4) (K88DSRBP)	0.63419	0.79989	-0.479874	0	0
Q5UIP0	RIF1	Telomere-associated protein RIF1 (Rap1-interacting factor 1 homolog)	0.56524	0.86809	-0.480629	0	0
P49458	SRP9	Signal recognition particle 9 kDa protein (SRP9)	0.54227	0.88487	-0.486873	0	0
Q92797	SYMPK SPK	Symplekin	0.92008	0.49449	-0.499636	0	0
P61758	VBP1 PFDN3	Prefoldin subunit 3 (HIBBJ46) (von Hippel-Lindau-binding protein 1) (VBP-1) (VHL-binding protein 1)	0.81111	0.60236	-0.500759	0	0
Q9UKV3	ACIN1 ACINUS KIAA0670	Apoptotic chromatin condensation inducer in the nucleus (Acinus)	0.59673	0.80883	-0.508855	0	1
P53990	IST1 KIAA0174	IST1 homolog (hIST1) (Putative MAPK-activating protein PM28)	0.66178	0.73804	-0.514759	0	0
P43246	MSH2	DNA mismatch repair protein Msh2 (hMSH2) (MutS protein homolog 2)	0.57576	0.82216	-0.516718	0	0
P62263	RPS14 PRO2640	40S ribosomal protein S14 (Small ribosomal subunit protein uS11)	0.7148	0.67787	-0.522147	0	0
Q9H0D6	XRN2	5'-3' exoribonuclease 2 (EC 3.1.13.-) (DHM1-like protein) (DHP protein)	0.66115	0.72784	-0.525964	0	0
Q9UKM9	RALY HNRPCL2 P542	RNA-binding protein Raly (Autoantigen p542) (Heterogeneous nuclear ribonucleoprotein C-like 2) (hnRNP core protein C-like 2) (hnRNP associated with lethal yellow protein homolog)	0.6354	0.75291	-0.52667	0	0
Q9C0C9	UBE2O KIAA1734	(E3-independent) E2 ubiquitin-conjugating enzyme (EC 2.3.2.24) (E2/E3 hybrid ubiquitin-protein ligase UBE2O) (Ubiquitin carrier protein O) (Ubiquitin-conjugating enzyme E2 O) (Ubiquitin-conjugating enzyme E2 of 230 kDa) (Ubiquitin-conjugating enzyme E2-230K) (Ubiquitin-protein ligase O)	0.68067	0.70748	-0.526837	0	0
Q03701	CEBPZ CBF2	CCAAT/enhancer-binding protein zeta (CCAAT-box-binding transcription factor) (CBF) (CCAAT-binding factor)	0.45709	0.92887	-0.529114	0	0
Q14839	CHD4	Chromodomain-helicase-DNA-binding protein 4 (CHD-4) (EC 3.6.4.12) (ATP-dependent helicase CHD4) (Mi-2 autoantigen 218 kDa protein) (Mi2-beta)	0.62007	0.74657	-0.549367	0	0
P07910	HNRNPC HNRPC	Heterogeneous nuclear ribonucleoproteins C1/C2 (hnRNP C1/C2)	0.7055	0.6488	-0.562453	0	1
P08708	RPS17 RPS17L	40S ribosomal protein S17 (Small ribosomal subunit protein eS17)	0.66208	0.68708	-0.567939	0	0
P18206	VCL	Vinculin (Metavinculin) (MV)	0.69489	0.65293	-0.569372	0	1
Q9NR30	DDX21	Nucleolar RNA helicase 2 (EC 3.6.4.13) (DEAD box protein 21) (Gu-alpha) (Nucleolar RNA helicase Gu) (Nucleolar RNA helicase II) (RH II/Gu)	0.61975	0.72706	-0.570454	0	0
Q14980	NUMA1 NMP22 NUMA	Nuclear mitotic apparatus protein 1 (Nuclear matrix protein-22) (NMP-22) (Nuclear mitotic apparatus protein) (NuMA protein) (SP-H antigen)	0.60274	0.73907	-0.57582	0	0
Q9UQ35	SRRM2 KIAA0324 SRL300 SRM300 HSPC075	Serine/arginine repetitive matrix protein 2 (300 kDa nuclear matrix antigen) (Serine/arginine-rich splicing factor-related nuclear matrix protein of 300 kDa) (SR-related nuclear matrix protein of 300 kDa) (Ser/Arg-related nuclear matrix protein of 300 kDa) (Splicing coactivator subunit SRm300) (Tax-responsive enhancer element-binding protein 803) (TaxREB803)	0.68309	0.6499	-0.585334	0	0
P09874	PARP1 ADPRT PPOL	Poly [ADP-ribose] polymerase 1 (PARP-1) (EC 2.4.2.30) (ADP-ribosyltransferase diphtheria toxin-like 1) (ARTD1) (DNA ADP-ribosyltransferase PARP1) (EC 2.4.2.-) (NAD(+) ADP-ribosyltransferase 1) (ADPRT 1) (Poly[ADP-ribose] synthase 1) (Protein poly-ADP-ribosyltransferase PARP1) (EC 2.4.2.-)	0.6195	0.71291	-0.585962	0	0
Q13123	IK RED RER	Protein Red (Cytokine IK) (IK factor) (Protein RER)	0.53383	0.79266	-0.592386	0	0
O95239	KIF4A KIF4	Chromosome-associated kinesin KIF4A (Chromokinesin-A)	0.53865	0.7836	-0.597005	0	0
Q15424	SAFB HAP HET SAFB1	Scaffold attachment factor B1 (SAF-B) (SAF-B1) (HSP27 estrogen response element-TATA box-binding protein) (HSP27 ERE-TATA-binding protein)	0.62604	0.68743	-0.606617	0	0
Q92922	SMARCC1 BAF155	SWI/SNF complex subunit SMARCC1 (BRG1-associated factor 155) (BAF155) (SWI/SNF complex 155 kDa subunit) (SWI/SNF-related matrix-associated actin-dependent regulator of chromatin subfamily C member 1)	0.93005	0.38214	-0.608023	0	0
Q9NYH9	UTP6 C17orf40 HCA66 MHAT	U3 small nucleolar RNA-associated protein 6 homolog (Hepatocellular carcinoma-associated antigen 66) (Multiple hat domains protein)	0.60996	0.69763	-0.61309	0	0
Q9Y230	RUVBL2 INO80J TIP48 TIP49B CGI-46	RuvB-like 2 (EC 3.6.4.12) (48 kDa TATA box-binding protein-interacting protein) (48 kDa TBP-interacting protein) (51 kDa erythrocyte cytosolic protein) (ECP-51) (INO80 complex subunit J) (Repressing pontin 52) (Reptin 52) (TIP49b) (TIP60-associated protein 54-beta) (TAP54-beta)	0.59134	0.70953	-0.620523	0	0
P23193	TCEA1 GTF2S TFIIS	Transcription elongation factor A protein 1 (Transcription elongation factor S-II protein 1) (Transcription elongation factor TFIIS.o)	0.66526	0.63088	-0.625778	0	1
Q13185	CBX3	Chromobox protein homolog 3 (HECH) (Heterochromatin protein 1 homolog gamma) (HP1 gamma) (Modifier 2 protein)	0.74718	0.54588	-0.629211	0	0
Q99848	EBNA1BP2 EBP2	Probable rRNA-processing protein EBP2 (EBNA1-binding protein 2) (Nucleolar protein p40)	0.59155	0.70126	-0.62949	0	0
Q9Y5S9	RBM8A RBM8 HSPC114 MDS014	RNA-binding protein 8A (Binder of OVCA1-1) (BOV-1) (RNA-binding motif protein 8A) (RNA-binding protein Y14) (Ribonucleoprotein RBM8A)	0.60548	0.68543	-0.631612	0	1
P62249	RPS16	40S ribosomal protein S16 (Small ribosomal subunit protein uS9)	0.61181	0.67118	-0.64049	0	0
P19338	NCL	Nucleolin (Protein C23)	0.60013	0.65823	-0.668455	0	1
Q9BPU6	DPYSL5 CRMP5 ULIP6	Dihydropyrimidinase-related protein 5 (DRP-5) (CRMP3-associated molecule) (CRAM) (Collapsin response mediator protein 5) (CRMP-5) (UNC33-like phosphoprotein 6) (ULIP-6)	0.56258	0.68405	-0.681967	0	1
P84090	ERH	Enhancer of rudimentary homolog	0.56121	0.67245	-0.697055	0	0
Q13257	MAD2L1 MAD2	Mitotic spindle assembly checkpoint protein MAD2A (HsMAD2) (Mitotic arrest deficient 2-like protein 1) (MAD2-like protein 1)	0.47448	0.75074	-0.706959	0	0
Q14684	RRP1B KIAA0179	Ribosomal RNA processing protein 1 homolog B (RRP1-like protein B)	0.58198	0.62891	-0.723932	0	0
Q8N163	CCAR2 DBC1 KIAA1967	Cell cycle and apoptosis regulator protein 2 (Cell division cycle and apoptosis regulator protein 2) (DBIRD complex subunit KIAA1967) (Deleted in breast cancer gene 1 protein) (DBC-1) (DBC.1) (NET35) (p30 DBC)	0.62572	0.58009	-0.729997	0	0
P37802	TAGLN2 KIAA0120 CDABP0035	Transgelin-2 (Epididymis tissue protein Li 7e) (SM22-alpha homolog)	0.58828	0.61056	-0.738361	0	0
Q13428	TCOF1	Treacle protein (Treacher Collins syndrome protein)	0.55662	0.60224	-0.787294	0	0
P49756	RBM25 RNPC7	RNA-binding protein 25 (Arg/Glu/Asp-rich protein of 120 kDa) (RED120) (Protein S164) (RNA-binding motif protein 25) (RNA-binding region-containing protein 7)	0.48902	0.62426	-0.845184	0	0
P23528	CFL1 CFL	Cofilin-1 (18 kDa phosphoprotein) (p18) (Cofilin, non-muscle isoform)	0.59602	0.51176	-0.852329	0	0
P46013	MKI67	Proliferation marker protein Ki-67 (Antigen identified by monoclonal antibody Ki-67) (Antigen KI-67) (Antigen Ki67)	0.4711	0.62267	-0.870691	0	1
Q14978	NOLC1 KIAA0035 NS5ATP13	Nucleolar and coiled-body phosphoprotein 1 (140 kDa nucleolar phosphoprotein) (Nopp140) (Hepatitis C virus NS5A-transactivated protein 13) (HCV NS5A-transactivated protein 13) (Nucleolar 130 kDa protein) (Nucleolar phosphoprotein p130)	0.42206	0.63017	-0.92655	0	0
O75347	TBCA	Tubulin-specific chaperone A (TCP1-chaperonin cofactor A) (Tubulin-folding cofactor A) (CFA)	0.61673	0.32839	-1.08143	0	0
P16403	H1-2 H1F2 HIST1H1C	Histone H1.2 (Histone H1c) (Histone H1d) (Histone H1s-1)	0.39963	0.47998	-1.18506	0	0
P10412	H1-4 H1F4 HIST1H1E	Histone H1.4 (Histone H1b) (Histone H1s-4)	0.44638	0.41821	-1.20991	0	0
P04264	KRT1 KRTA	Keratin, type II cytoskeletal 1 (67 kDa cytokeratin) (Cytokeratin-1) (CK-1) (Hair alpha protein) (Keratin-1) (K1) (Type-II keratin Kb1)	0.26033	0.56293	-1.28058	0	0
P35527	KRT9	Keratin, type I cytoskeletal 9 (Cytokeratin-9) (CK-9) (Keratin-9) (K9)	0.31166	0.50752	-1.28775	0	0
Q96RQ3	MCCC1 MCCA	Methylcrotonoyl-CoA carboxylase subunit alpha, mitochondrial (MCCase subunit alpha) (EC 6.4.1.4) (3-methylcrotonyl-CoA carboxylase 1) (3-methylcrotonyl-CoA carboxylase biotin-containing subunit) (3-methylcrotonyl-CoA:carbon dioxide ligase subunit alpha)	0.31695	0.49822	-1.29483	1	0
P81605	DCD AIDD DSEP	Dermcidin (EC 3.4.-.-) (Preproteolysin) [Cleaved into: Survival-promoting peptide; DCD-1]	0.53829	0.26666	-1.31303	0	0
Q96N67	DOCK7 KIAA1771	Dedicator of cytokinesis protein 7	0.40821	0.34729	-1.4045	0	0
P11498	PC	Pyruvate carboxylase, mitochondrial (EC 6.4.1.1) (Pyruvic carboxylase) (PCB)	0.29082	0.43684	-1.45866	1	0
P05165	PCCA	Propionyl-CoA carboxylase alpha chain, mitochondrial (PCCase subunit alpha) (EC 6.4.1.3) (Propanoyl-CoA:carbon dioxide ligase subunit alpha)	0.25832	0.39189	-1.62102	1	0
Q13085	ACACA ACAC ACC1 ACCA	Acetyl-CoA carboxylase 1 (ACC1) (EC 6.4.1.2) (Acetyl-Coenzyme A carboxylase alpha) (ACC-alpha)	0.19038	0.24349	-2.20467	1	0

## Sheet: Table S2-2 Mito_mS
Uniprot ID	Gene name	Protein name	H/L (rep1)	H/L (rep2)	log2(H/L)	TP?	FP?
Q969Z0	TBRG4 CPR2 FASTKD4 KIAA0948	FAST kinase domain-containing protein 4 (Cell cycle progression restoration protein 2) (Cell cycle progression protein 2) (Protein TBRG4) (Transforming growth factor beta regulator 4)	4.6756	363.76	7.52527	1	0
Q07021	C1QBP GC1QBP HABP1 SF2P32	Complement component 1 Q subcomponent-binding protein, mitochondrial (ASF/SF2-associated protein p32) (Glycoprotein gC1qBP) (C1qBP) (Hyaluronan-binding protein 1) (Mitochondrial matrix protein p32) (gC1q-R protein) (p33) (SF2AP32)	197.07	126.08	7.33606	1	0
O94925	GLS GLS1 KIAA0838	Glutaminase kidney isoform, mitochondrial (GLS) (EC 3.5.1.2) (K-glutaminase) (L-glutamine amidohydrolase) [Cleaved into: Glutaminase kidney isoform, mitochondrial 68 kDa chain; Glutaminase kidney isoform, mitochondrial 65 kDa chain]	179.36	68.559	6.95373	1	0
Q12849	GRSF1	G-rich sequence factor 1 (GRSF-1)	85.073	148.16	6.86563	1	0
P51970	NDUFA8	NADH dehydrogenase [ubiquinone] 1 alpha subcomplex subunit 8 (Complex I-19kD) (CI-19kD) (Complex I-PGIV) (CI-PGIV) (NADH-ubiquinone oxidoreductase 19 kDa subunit)	10.093	154.05	6.35881	1	0
P49748	ACADVL VLCAD	Very long-chain specific acyl-CoA dehydrogenase, mitochondrial (VLCAD) (EC 1.3.8.9)	44.34	112.75	6.29545	1	0
P30084	ECHS1	Enoyl-CoA hydratase, mitochondrial (EC 4.2.1.17) (Enoyl-CoA hydratase 1) (Short-chain enoyl-CoA hydratase) (SCEH)	9.1053	137.77	6.19845	1	0
P82933	MRPS9 RPMS9	28S ribosomal protein S9, mitochondrial (MRP-S9) (S9mt) (Mitochondrial small ribosomal subunit protein uS9m)	80.519	60.375	6.13847	1	0
Q96C36	PYCR2	Pyrroline-5-carboxylate reductase 2 (P5C reductase 2) (P5CR 2) (EC 1.5.1.2)	73.521	64.012	6.10363	1	0
O60306	AQR KIAA0560	RNA helicase aquarius (EC 3.6.4.13) (Intron-binding protein of 160 kDa) (IBP160)	79.619	51.871	6.03881	0	0
Q9H845	ACAD9	Complex I assembly factor ACAD9, mitochondrial (Acyl-CoA dehydrogenase family member 9) (ACAD-9) (EC 1.3.8.-)	119.23	10.106	6.01498	1	0
P32322	PYCR1	Pyrroline-5-carboxylate reductase 1, mitochondrial (P5C reductase 1) (P5CR 1) (EC 1.5.1.2)	119.63	6.1285	5.97451	1	0
P20674	COX5A	Cytochrome c oxidase subunit 5A, mitochondrial (Cytochrome c oxidase polypeptide Va)	43.538	76.182	5.90352	1	0
Q9Y2Q9	MRPS28 MRPS35 HSPC007	28S ribosomal protein S28, mitochondrial (MRP-S28) (S28mt) (28S ribosomal protein S35, mitochondrial) (MRP-S35) (S35mt) (Mitochondrial small ribosomal subunit protein bS1m)	7.4608	102.82	5.78504	1	0
Q9Y2R9	MRPS7	28S ribosomal protein S7, mitochondrial (MRP-S7) (S7mt) (Mitochondrial small ribosomal subunit protein uS7m) (bMRP-27a) (bMRP27a)	83.022	12.985	5.58507	1	0
P30049	ATP5F1D ATP5D	ATP synthase subunit delta, mitochondrial (ATP synthase F1 subunit delta) (F-ATPase delta subunit)	4.0583	89.131	5.54209	1	0
P13073	COX4I1 COX4	Cytochrome c oxidase subunit 4 isoform 1, mitochondrial (Cytochrome c oxidase polypeptide IV) (Cytochrome c oxidase subunit IV isoform 1) (COX IV-1)	8.3503	81.935	5.49642	1	0
P22570	FDXR ADXR	NADPH:adrenodoxin oxidoreductase, mitochondrial (AR) (Adrenodoxin reductase) (EC 1.18.1.6) (Ferredoxin--NADP(+) reductase) (Ferredoxin reductase)	47.337	33.187	5.33135	1	0
P13995	MTHFD2 NMDMC	Bifunctional methylenetetrahydrofolate dehydrogenase/cyclohydrolase, mitochondrial [Includes: NAD-dependent methylenetetrahydrofolate dehydrogenase (EC 1.5.1.15); Methenyltetrahydrofolate cyclohydrolase (EC 3.5.4.9)]	43.766	33.621	5.27402	1	0
P09001	MRPL3 MRL3 RPML3	39S ribosomal protein L3, mitochondrial (L3mt) (MRP-L3) (Mitochondrial large ribosomal subunit protein uL3m)	13.603	59.689	5.19558	1	0
Q9HC36	MRM3 RNMTL1 HC90	rRNA methyltransferase 3, mitochondrial (EC 2.1.1.-) (16S rRNA (guanosine(1370)-2'-O)-methyltransferase) (16S rRNA [Gm1370] 2'-O-methyltransferase) (RNA methyltransferase-like protein 1)	7.384	65.697	5.19142	1	0
Q8WV41	SNX33 SH3PX3 SH3PXD3C SNX30	Sorting nexin-33 (SH3 and PX domain-containing protein 3)	46.441	18.915	5.03025	0	0
P52815	MRPL12 MRPL7 RPML12	39S ribosomal protein L12, mitochondrial (L12mt) (MRP-L12) (5c5-2) (Mitochondrial large ribosomal subunit protein bL12m)	4.2338	59.541	4.99491	1	0
O95299	NDUFA10	NADH dehydrogenase [ubiquinone] 1 alpha subcomplex subunit 10, mitochondrial (Complex I-42kD) (CI-42kD) (NADH-ubiquinone oxidoreductase 42 kDa subunit)	55.361	7.1528	4.9661	1	0
P06576	ATP5F1B ATP5B ATPMB ATPSB	ATP synthase subunit beta, mitochondrial (EC 7.1.2.2) (ATP synthase F1 subunit beta)	18.619	43.598	4.95924	1	0
P04179	SOD2	Superoxide dismutase [Mn], mitochondrial (EC 1.15.1.1)	23.488	36.619	4.90946	1	0
Q96DV4	MRPL38 HSPC262	39S ribosomal protein L38, mitochondrial (L38mt) (MRP-L38) (Mitochondrial large ribosomal subunit protein mL38)	48.934	9.8072	4.8763	1	0
Q9UNN5	FAF1 UBXD12 UBXN3A CGI-03	FAS-associated factor 1 (hFAF1) (UBX domain-containing protein 12) (UBX domain-containing protein 3A)	41.941	16.31	4.86421	0	0
Q9BRJ2	MRPL45	39S ribosomal protein L45, mitochondrial (L45mt) (MRP-L45) (Mitochondrial large ribosomal subunit protein mL45)	6.3937	51.24	4.84884	0	0
Q9P0M9	MRPL27 HSPC250	39S ribosomal protein L27, mitochondrial (L27mt) (MRP-L27) (Mitochondrial large ribosomal subunit protein bL27m)	14.801	42.43	4.83872	1	0
Q8IYB8	SUPV3L1 SUV3	ATP-dependent RNA helicase SUPV3L1, mitochondrial (EC 3.6.4.13) (Suppressor of var1 3-like protein 1) (SUV3-like protein 1)	38.424	17.349	4.80149	1	0
Q02218	OGDH	2-oxoglutarate dehydrogenase, mitochondrial (EC 1.2.4.2) (2-oxoglutarate dehydrogenase complex component E1) (OGDC-E1) (Alpha-ketoglutarate dehydrogenase)	45.452	9.9775	4.79258	1	0
P08559	PDHA1 PHE1A	Pyruvate dehydrogenase E1 component subunit alpha, somatic form, mitochondrial (EC 1.2.4.1) (PDHE1-A type I)	37.741	16.911	4.7722	1	0
O75306	NDUFS2	NADH dehydrogenase [ubiquinone] iron-sulfur protein 2, mitochondrial (EC 7.1.1.2) (Complex I-49kD) (CI-49kD) (NADH-ubiquinone oxidoreductase 49 kDa subunit)	4.7662	48.927	4.74667	1	0
Q9NQ50	MRPL40 NLVCF URIM	39S ribosomal protein L40, mitochondrial (L40mt) (MRP-L40) (Mitochondrial large ribosomal subunit protein mL40) (Nuclear localization signal-containing protein deleted in velocardiofacial syndrome) (Up-regulated in metastasis)	30.634	22.965	4.74413	1	0
P26440	IVD	Isovaleryl-CoA dehydrogenase, mitochondrial (IVD) (EC 1.3.8.4) (Butyryl-CoA dehydrogenase) (EC 1.3.8.1)	46.506	3.7963	4.65255	1	0
Q9P0J0	NDUFA13 GRIM19 CDA016 CGI-39	NADH dehydrogenase [ubiquinone] 1 alpha subcomplex subunit 13 (Cell death regulatory protein GRIM-19) (Complex I-B16.6) (CI-B16.6) (Gene associated with retinoic and interferon-induced mortality 19 protein) (GRIM-19) (Gene associated with retinoic and IFN-induced mortality 19 protein) (NADH-ubiquinone oxidoreductase B16.6 subunit)	4.0262	45.376	4.6265	1	0
P50213	IDH3A	Isocitrate dehydrogenase [NAD] subunit alpha, mitochondrial (EC 1.1.1.41) (Isocitric dehydrogenase subunit alpha) (NAD(+)-specific ICDH subunit alpha)	30.949	17.158	4.58817	1	0
P23368	ME2	NAD-dependent malic enzyme, mitochondrial (NAD-ME) (EC 1.1.1.38) (Malic enzyme 2)	28.551	19.373	4.58268	1	0
P48735	IDH2	Isocitrate dehydrogenase [NADP], mitochondrial (IDH) (EC 1.1.1.42) (ICD-M) (IDP) (NADP(+)-specific ICDH) (Oxalosuccinate decarboxylase)	10.046	37.832	4.58129	1	0
P11177	PDHB PHE1B	Pyruvate dehydrogenase E1 component subunit beta, mitochondrial (PDHE1-B) (EC 1.2.4.1)	19.585	25.37	4.49041	1	0
Q9H078	CLPB HSP78 SKD3	Caseinolytic peptidase B protein homolog (EC 3.6.1.-) (Suppressor of potassium transport defect 3)	31.852	11.609	4.44165	1	0
P51553	IDH3G	Isocitrate dehydrogenase [NAD] subunit gamma, mitochondrial (Isocitric dehydrogenase subunit gamma) (NAD(+)-specific ICDH subunit gamma)	23.068	18.632	4.38198	1	0
P04181	OAT	Ornithine aminotransferase, mitochondrial (EC 2.6.1.13) (Ornithine delta-aminotransferase) (Ornithine--oxo-acid aminotransferase) [Cleaved into: Ornithine aminotransferase, hepatic form; Ornithine aminotransferase, renal form]	26.953	13.81	4.34919	1	0
O75323	NIPSNAP2 GBAS	Protein NipSnap homolog 2 (NipSnap2) (Glioblastoma-amplified sequence)	32.174	8.478	4.34525	1	0
P09669	COX6C	Cytochrome c oxidase subunit 6C (Cytochrome c oxidase polypeptide VIc)	12.359	27.041	4.30012	1	0
Q9HAV7	GRPEL1 GREPEL1	GrpE protein homolog 1, mitochondrial (HMGE) (Mt-GrpE#1)	7.341	31.973	4.29697	1	0
Q9Y2S7	POLDIP2 PDIP38 POLD4 HSPC017	Polymerase delta-interacting protein 2 (38 kDa DNA polymerase delta interaction protein) (p38)	23.934	14.867	4.27802	1	0
Q9BSH4	TACO1 CCDC44 PRO0477	Translational activator of cytochrome c oxidase 1 (Coiled-coil domain-containing protein 44) (Translational activator of mitochondrially-encoded cytochrome c oxidase I)	30.732	7.752	4.26619	1	0
Q9UJZ1	STOML2 SLP2 HSPC108	Stomatin-like protein 2, mitochondrial (SLP-2) (EPB72-like protein 2) (Paraprotein target 7) (Paratarg-7)	16.84	21.426	4.25799	1	0
Q99798	ACO2	Aconitate hydratase, mitochondrial (Aconitase) (EC 4.2.1.3) (Citrate hydro-lyase)	26.306	11.675	4.24721	1	0
Q8N5N7	MRPL50	39S ribosomal protein L50, mitochondrial (L50mt) (MRP-L50) (Mitochondrial large ribosomal subunit protein mL50)	6.1348	31.656	4.23996	1	0
Q9UFN0	NIPSNAP3A NIPSNAP4 HSPC299	Protein NipSnap homolog 3A (NipSnap3A) (Protein NipSnap homolog 4) (NipSnap4) (Target for Salmonella secreted protein C) (TassC)	15.486	21.575	4.21183	1	0
P43897	TSFM	Elongation factor Ts, mitochondrial (EF-Ts) (EF-TsMt)	9.8229	25.942	4.16047	1	0
P13804	ETFA	Electron transfer flavoprotein subunit alpha, mitochondrial (Alpha-ETF)	21.804	13.218	4.13019	1	0
Q9Y5J9	TIMM8B DDP2 DDPL TIM8B	Mitochondrial import inner membrane translocase subunit Tim8 B (DDP-like protein) (Deafness dystonia protein 2)	20.454	14.342	4.12085	1	0
O00165	HAX1 HS1BP1	HCLS1-associated protein X-1 (HS1-associating protein X-1) (HAX-1) (HS1-binding protein 1) (HSP1BP-1)	27.627	6.519	4.09364	0	0
P36542	ATP5F1C ATP5C ATP5C1 ATP5CL1	ATP synthase subunit gamma, mitochondrial (ATP synthase F1 subunit gamma) (F-ATPase gamma subunit)	19.746	13.923	4.07335	1	0
Q00059	TFAM TCF6 TCF6L2	Transcription factor A, mitochondrial (mtTFA) (Mitochondrial transcription factor 1) (MtTF1) (Transcription factor 6) (TCF-6) (Transcription factor 6-like 2)	17.506	15.934	4.0635	1	0
O75390	CS	Citrate synthase, mitochondrial (EC 2.3.3.1) (Citrate (Si)-synthase)	20.708	12.699	4.06208	1	0
P10109	FDX1 ADX	Adrenodoxin, mitochondrial (Adrenal ferredoxin) (Ferredoxin-1) (Hepatoredoxin)	21.265	11.992	4.05559	1	0
O95202	LETM1	Mitochondrial proton/calcium exchanger protein (Leucine zipper-EF-hand-containing transmembrane protein 1)	16.413	16.316	4.0325	1	0
P49411	TUFM	Elongation factor Tu, mitochondrial (EF-Tu) (P43)	16.37	15.519	3.99499	1	0
Q9BYD3	MRPL4 CDABP0091 CGI-28	39S ribosomal protein L4, mitochondrial (L4mt) (MRP-L4) (Mitochondrial large ribosomal subunit protein uL4m)	24.399	7.444	3.9929	1	0
P40926	MDH2	Malate dehydrogenase, mitochondrial (EC 1.1.1.37)	12.153	19.662	3.99164	1	0
Q8TD30	GPT2 AAT2 ALT2	Alanine aminotransferase 2 (ALT2) (EC 2.6.1.2) (Glutamate pyruvate transaminase 2) (GPT 2) (Glutamic--alanine transaminase 2) (Glutamic--pyruvic transaminase 2)	5.6547	25.49	3.96091	1	0
P00505	GOT2 KYAT4	Aspartate aminotransferase, mitochondrial (mAspAT) (EC 2.6.1.1) (EC 2.6.1.7) (Fatty acid-binding protein) (FABP-1) (Glutamate oxaloacetate transaminase 2) (Kynurenine aminotransferase 4) (Kynurenine aminotransferase IV) (Kynurenine--oxoglutarate transaminase 4) (Kynurenine--oxoglutarate transaminase IV) (Plasma membrane-associated fatty acid-binding protein) (FABPpm) (Transaminase A)	18.453	12.685	3.9606	1	0
Q9Y3D7	PAM16 MAGMAS TIM16 TIMM16 CGI-136	Mitochondrial import inner membrane translocase subunit TIM16 (Mitochondria-associated granulocyte macrophage CSF-signaling molecule) (Presequence translocated-associated motor subunit PAM16)	20.35	10.425	3.94369	1	0
O75439	PMPCB MPPB	Mitochondrial-processing peptidase subunit beta (EC 3.4.24.64) (Beta-MPP) (P-52)	19.265	11.269	3.93234	1	0
P38646	HSPA9 GRP75 HSPA9B mt-HSP70	Stress-70 protein, mitochondrial (75 kDa glucose-regulated protein) (GRP-75) (Heat shock 70 kDa protein 9) (Mortalin) (MOT) (Peptide-binding protein 74) (PBP74)	11.522	18.899	3.927	1	0
P31040	SDHA SDH2 SDHF	Succinate dehydrogenase [ubiquinone] flavoprotein subunit, mitochondrial (EC 1.3.5.1) (Flavoprotein subunit of complex II) (Fp)	14.573	15.811	3.92524	1	0
Q16540	MRPL23 L23MRP RPL23L	39S ribosomal protein L23, mitochondrial (L23mt) (MRP-L23) (L23 mitochondrial-related protein) (Mitochondrial large ribosomal subunit protein uL23m) (Ribosomal protein L23-like)	16.09	13.837	3.90338	1	0
Q9Y3D9	MRPS23 CGI-138 HSPC329	28S ribosomal protein S23, mitochondrial (MRP-S23) (S23mt) (Mitochondrial small ribosomal subunit protein mS23)	8.3935	20.983	3.87659	1	0
Q16836	HADH HAD HAD1 HADHSC SCHAD	Hydroxyacyl-coenzyme A dehydrogenase, mitochondrial (HCDH) (EC 1.1.1.35) (Medium and short-chain L-3-hydroxyacyl-coenzyme A dehydrogenase) (Short-chain 3-hydroxyacyl-CoA dehydrogenase)	12.848	15.819	3.84132	1	0
O43674	NDUFB5	NADH dehydrogenase [ubiquinone] 1 beta subcomplex subunit 5, mitochondrial (Complex I-SGDH) (CI-SGDH) (NADH-ubiquinone oxidoreductase SGDH subunit)	5.8557	22.392	3.82006	1	0
Q13423	NNT	NAD(P) transhydrogenase, mitochondrial (EC 7.1.1.1) (Nicotinamide nucleotide transhydrogenase) (Pyridine nucleotide transhydrogenase)	9.3464	18.717	3.81062	1	0
P34897	SHMT2	Serine hydroxymethyltransferase, mitochondrial (SHMT) (EC 2.1.2.1) (Glycine hydroxymethyltransferase) (Serine methylase)	16.048	11.929	3.80617	1	0
P24752	ACAT1 ACAT MAT	Acetyl-CoA acetyltransferase, mitochondrial (EC 2.3.1.9) (Acetoacetyl-CoA thiolase) (T2)	16.341	11.481	3.79815	1	0
Q9BQC6	MRPL57 MRP63	Ribosomal protein 63, mitochondrial (hMRP63) (Mitochondrial large ribosomal subunit protein mL63) (Mitochondrial ribosomal protein 63) (Mitochondrial ribosomal protein L57)	5.6102	21.114	3.74007	1	0
P07919	UQCRH	Cytochrome b-c1 complex subunit 6, mitochondrial (Complex III subunit 6) (Complex III subunit VIII) (Cytochrome c1 non-heme 11 kDa protein) (Mitochondrial hinge protein) (Ubiquinol-cytochrome c reductase complex 11 kDa protein)	4.4955	21.975	3.72631	1	0
Q96EH3	MALSU1 C7orf30	Mitochondrial assembly of ribosomal large subunit protein 1	5.4989	20.868	3.72066	1	0
Q99623	PHB2 BAP REA	Prohibitin-2 (B-cell receptor-associated protein BAP37) (D-prohibitin) (Repressor of estrogen receptor activity)	10.243	15.227	3.67073	1	0
P21953	BCKDHB	2-oxoisovalerate dehydrogenase subunit beta, mitochondrial (EC 1.2.4.4) (Branched-chain alpha-keto acid dehydrogenase E1 component beta chain) (BCKDE1B) (BCKDH E1-beta)	14.156	11.117	3.65953	1	0
P00367	GLUD1 GLUD	Glutamate dehydrogenase 1, mitochondrial (GDH 1) (EC 1.4.1.3)	15.536	9.5783	3.65044	1	0
P22695	UQCRC2	Cytochrome b-c1 complex subunit 2, mitochondrial (Complex III subunit 2) (Core protein II) (Ubiquinol-cytochrome-c reductase complex core protein 2)	13.688	11.416	3.64985	1	0
Q8TCS8	PNPT1 PNPASE	Polyribonucleotide nucleotidyltransferase 1, mitochondrial (EC 2.7.7.8) (3'-5' RNA exonuclease OLD35) (PNPase old-35) (Polynucleotide phosphorylase 1) (PNPase 1) (Polynucleotide phosphorylase-like protein)	16.585	8.4761	3.64738	1	0
Q8WW59	SPRYD4	SPRY domain-containing protein 4	10.957	13.756	3.6272	1	0
Q8NCN5	PDPR KIAA1990	Pyruvate dehydrogenase phosphatase regulatory subunit, mitochondrial (PDPr)	4.0348	20.322	3.60625	1	0
O95831	AIFM1 AIF PDCD8	Apoptosis-inducing factor 1, mitochondrial (EC 1.6.99.-) (Programmed cell death protein 8)	12.485	11.852	3.60508	1	0
P07954	FH	Fumarate hydratase, mitochondrial (Fumarase) (HsFH) (EC 4.2.1.2)	12.702	11.433	3.59305	1	0
P23786	CPT2 CPT1	Carnitine O-palmitoyltransferase 2, mitochondrial (EC 2.3.1.21) (Carnitine palmitoyltransferase II) (CPT II)	16.367	7.6259	3.58454	1	0
Q6PI48	DARS2	Aspartate--tRNA ligase, mitochondrial (EC 6.1.1.12) (Aspartyl-tRNA synthetase) (AspRS)	9.3909	14.507	3.57881	1	0
Q7Z7H8	MRPL10 MRPL8 RPML8	39S ribosomal protein L10, mitochondrial (L10mt) (MRP-L10) (39S ribosomal protein L8, mitochondrial) (L8mt) (MRP-L8) (Mitochondrial large ribosomal subunit protein uL10m)	15.746	8.0968	3.57548	1	0
P31930	UQCRC1	Cytochrome b-c1 complex subunit 1, mitochondrial (Complex III subunit 1) (Core protein I) (Ubiquinol-cytochrome-c reductase complex core protein 1)	12.199	11.586	3.57198	1	0
Q9Y2R5	MRPS17 RPMS17 HSPC011	28S ribosomal protein S17, mitochondrial (MRP-S17) (S17mt) (Mitochondrial small ribosomal subunit protein uS17m)	9.5385	14.202	3.56928	1	0
Q92552	MRPS27 KIAA0264	28S ribosomal protein S27, mitochondrial (MRP-S27) (S27mt) (Mitochondrial ribosomal protein S27) (Mitochondrial small ribosomal subunit protein mS27)	8.8854	14.811	3.5666	1	0
Q16822	PCK2 PEPCK2	Phosphoenolpyruvate carboxykinase [GTP], mitochondrial (PEPCK-M) (EC 4.1.1.32)	7.7229	15.909	3.56266	1	0
O43837	IDH3B	Isocitrate dehydrogenase [NAD] subunit beta, mitochondrial (Isocitric dehydrogenase subunit beta) (NAD(+)-specific ICDH subunit beta)	12.41	11.219	3.56249	1	0
Q6UB35	MTHFD1L FTHFSDC1	Monofunctional C1-tetrahydrofolate synthase, mitochondrial (EC 6.3.4.3) (Formyltetrahydrofolate synthetase)	12.096	11.519	3.56163	1	0
Q9NX63	CHCHD3 MIC19 MINOS3	MICOS complex subunit MIC19 (Coiled-coil-helix-coiled-coil-helix domain-containing protein 3)	9.2891	13.79	3.52852	1	0
P10809	HSPD1 HSP60	60 kDa heat shock protein, mitochondrial (EC 5.6.1.7) (60 kDa chaperonin) (Chaperonin 60) (CPN60) (Heat shock protein 60) (HSP-60) (Hsp60) (HuCHA60) (Mitochondrial matrix protein P1) (P60 lymphocyte protein)	13.336	9.7379	3.52819	1	0
Q9NX40	OCIAD1 ASRIJ OCIA	OCIA domain-containing protein 1 (Ovarian cancer immunoreactive antigen domain containing 1) (Ovarian carcinoma immunoreactive antigen)	4.0837	18.776	3.51473	1	0
P10606	COX5B	Cytochrome c oxidase subunit 5B, mitochondrial (Cytochrome c oxidase polypeptide Vb)	6.2353	16.501	3.50693	1	0
Q12931	TRAP1 HSP75	Heat shock protein 75 kDa, mitochondrial (HSP 75) (TNFR-associated protein 1) (Tumor necrosis factor type 1 receptor-associated protein) (TRAP-1)	11.728	10.826	3.49531	1	0
O75879	GATB PET112 PET112L HSPC199	Glutamyl-tRNA(Gln) amidotransferase subunit B, mitochondrial (Glu-AdT subunit B) (EC 6.3.5.-) (Cytochrome c oxidase assembly factor PET112 homolog)	3.3544	19.134	3.49111	1	0
O76031	CLPX	ATP-dependent Clp protease ATP-binding subunit clpX-like, mitochondrial	9.6466	12.412	3.46327	1	0
P09622	DLD GCSL LAD PHE3	Dihydrolipoyl dehydrogenase, mitochondrial (EC 1.8.1.4) (Dihydrolipoamide dehydrogenase) (Glycine cleavage system L protein)	10.06	11.654	3.44055	1	0
P00403	MT-CO2 COII COX2 COXII MTCO2	Cytochrome c oxidase subunit 2 (EC 7.1.1.9) (Cytochrome c oxidase polypeptide II)	9.5739	12.054	3.43482	1	0
Q5JRX3	PITRM1 KIAA1104 MP1 PREP	Presequence protease, mitochondrial (hPreP) (EC 3.4.24.-) (Pitrilysin metalloproteinase 1) (Metalloprotease 1) (hMP1)	11.864	9.6498	3.42719	1	0
P82912	MRPS11 RPMS11 HCC2	28S ribosomal protein S11, mitochondrial (MRP-S11) (S11mt) (Cervical cancer proto-oncogene 2 protein) (HCC-2) (Mitochondrial small ribosomal subunit protein uS11m)	5.7592	15.6	3.41679	1	0
Q7Z4W1	DCXR SDR20C1	L-xylulose reductase (XR) (EC 1.1.1.10) (Carbonyl reductase II) (Dicarbonyl/L-xylulose reductase) (Kidney dicarbonyl reductase) (kiDCR) (Short chain dehydrogenase/reductase family 20C member 1) (Sperm surface protein P34H)	15.288	6.0619	3.41616	1	0
P05091	ALDH2 ALDM	Aldehyde dehydrogenase, mitochondrial (EC 1.2.1.3) (ALDH class 2) (ALDH-E2) (ALDHI)	10.885	10.17	3.39609	1	0
Q9UJS0	SLC25A13 ARALAR2	Calcium-binding mitochondrial carrier protein Aralar2 (Citrin) (Mitochondrial aspartate glutamate carrier 2) (Solute carrier family 25 member 13)	10.046	10.974	3.39369	1	0
O43464	HTRA2 OMI PRSS25	Serine protease HTRA2, mitochondrial (EC 3.4.21.108) (High temperature requirement protein A2) (HtrA2) (Omi stress-regulated endoprotease) (Serine protease 25) (Serine proteinase OMI)	10.823	10.132	3.38922	1	0
P36776	LONP1 PRSS15	Lon protease homolog, mitochondrial (EC 3.4.21.53) (LONHs) (Lon protease-like protein) (LONP) (Mitochondrial ATP-dependent protease Lon) (Serine protease 15)	14.946	5.7928	3.37426	1	0
Q7KZN9	COX15	Cytochrome c oxidase assembly protein COX15 homolog	10.271	10.365	3.36709	1	0
P36957	DLST DLTS	Dihydrolipoyllysine-residue succinyltransferase component of 2-oxoglutarate dehydrogenase complex, mitochondrial (EC 2.3.1.61) (2-oxoglutarate dehydrogenase complex component E2) (OGDC-E2) (Dihydrolipoamide succinyltransferase component of 2-oxoglutarate dehydrogenase complex) (E2K)	7.5563	12.814	3.3484	1	0
Q9Y241	HIGD1A HIG1 HSPC010	HIG1 domain family member 1A, mitochondrial (Hypoxia-inducible gene 1 protein) (RCF1 homolog A) (RCF1a)	9.6402	10.725	3.34803	1	0
Q96RP9	GFM1 EFG EFG1 GFM	Elongation factor G, mitochondrial (EF-Gmt) (Elongation factor G 1, mitochondrial) (mEF-G 1) (Elongation factor G1) (hEFG1)	11.197	9.0511	3.33971	1	0
Q9NVI7	ATAD3A	ATPase family AAA domain-containing protein 3A	8.681	11.316	3.32171	1	0
Q9HD33	MRPL47 NCM1 CGI-204	39S ribosomal protein L47, mitochondrial (L47mt) (MRP-L47) (Mitochondrial large ribosomal subunit protein uL29m) (Nasopharyngeal carcinoma metastasis-related protein 1)	5.2301	14.635	3.31216	1	0
Q9Y4W6	AFG3L2	AFG3-like protein 2 (EC 3.4.24.-) (Paraplegin-like protein)	15.408	4.403	3.30823	1	0
Q7L0Y3	TRMT10C MRPP1 RG9MTD1	tRNA methyltransferase 10 homolog C (HBV pre-S2 trans-regulated protein 2) (Mitochondrial ribonuclease P protein 1) (Mitochondrial RNase P protein 1) (RNA (guanine-9-)-methyltransferase domain-containing protein 1) (Renal carcinoma antigen NY-REN-49) (mRNA methyladenosine-N(1)-methyltransferase) (EC 2.1.1.-) (tRNA (adenine(9)-N(1))-methyltransferase) (EC 2.1.1.218) (tRNA (guanine(9)-N(1))-methylt…	12.907	6.8623	3.30519	1	0
P30405	PPIF CYP3	Peptidyl-prolyl cis-trans isomerase F, mitochondrial (PPIase F) (EC 5.2.1.8) (Cyclophilin D) (CyP-D) (CypD) (Cyclophilin F) (Mitochondrial cyclophilin) (CyP-M) (Rotamase F)	13.261	6.3751	3.29544	1	0
Q6YN16	HSDL2 C9orf99 SDR13C1	Hydroxysteroid dehydrogenase-like protein 2 (EC 1.-.-.-) (Short chain dehydrogenase/reductase family 13C member 1)	15.458	4.0292	3.28445	1	0
P49821	NDUFV1 UQOR1	NADH dehydrogenase [ubiquinone] flavoprotein 1, mitochondrial (EC 7.1.1.2) (Complex I-51kD) (CI-51kD) (NADH dehydrogenase flavoprotein 1) (NADH-ubiquinone oxidoreductase 51 kDa subunit)	14.478	4.9678	3.28139	1	0
Q9NUJ1	ABHD10	Palmitoyl-protein thioesterase ABHD10, mitochondrial (EC 3.1.2.22) (Acyl-protein thioesterase ABHD10) (Alpha/beta hydrolase domain-containing protein 10) (Abhydrolase domain-containing protein 10) (Mycophenolic acid acyl-glucuronide esterase, mitochondrial) (EC 3.1.1.93)	4.3461	14.741	3.25453	1	0
Q9H0U6	MRPL18 HSPC071	39S ribosomal protein L18, mitochondrial (L18mt) (MRP-L18) (Mitochondrial large ribosomal subunit protein uL18m)	11.338	7.6979	3.25065	1	0
Q96EY7	PTCD3 MRPS39 TRG15	Pentatricopeptide repeat domain-containing protein 3, mitochondrial (28S ribosomal protein S39, mitochondrial) (MRP-S39) (Mitochondrial small ribosomal subunit protein mS39) (Transformation-related gene 15 protein) (TRG-15)	8.0322	10.975	3.24847	1	0
Q9NYK5	MRPL39 C21orf92 MRPL5 RPML5 MSTP003 PRED22	39S ribosomal protein L39, mitochondrial (L39mt) (MRP-L39) (39S ribosomal protein L5, mitochondrial) (L5mt) (MRP-L5) (Mitochondrial large ribosomal subunit protein mL39)	9.6529	9.1398	3.2321	1	0
Q9H9J2	MRPL44	39S ribosomal protein L44, mitochondrial (L44mt) (MRP-L44) (EC 3.1.26.-) (Mitochondrial large ribosomal subunit protein mL44)	8.4679	9.7981	3.19109	1	0
Q8WVM0	TFB1M CGI-75	Dimethyladenosine transferase 1, mitochondrial (EC 2.1.1.-) (Mitochondrial 12S rRNA dimethylase 1) (Mitochondrial transcription factor B1) (h-mtTFB) (h-mtTFB1) (hTFB1M) (mtTFB1) (S-adenosylmethionine-6-N', N'-adenosyl(rRNA) dimethyltransferase 1)	5.6395	12.558	3.18567	1	0
P42704	LRPPRC LRP130	Leucine-rich PPR motif-containing protein, mitochondrial (130 kDa leucine-rich protein) (LRP 130) (GP130)	8.7093	9.3501	3.17468	1	0
P30048	PRDX3 AOP1	Thioredoxin-dependent peroxide reductase, mitochondrial (EC 1.11.1.24) (Antioxidant protein 1) (AOP-1) (HBC189) (Peroxiredoxin III) (Prx-III) (Peroxiredoxin-3) (Protein MER5 homolog) (Thioredoxin-dependent peroxiredoxin 3)	5.2891	12.684	3.16777	1	0
Q96EY1	DNAJA3 HCA57 TID1	DnaJ homolog subfamily A member 3, mitochondrial (DnaJ protein Tid-1) (hTid-1) (Hepatocellular carcinoma-associated antigen 57) (Tumorous imaginal discs protein Tid56 homolog)	10.793	7.0709	3.15898	1	0
Q9BQ52	ELAC2 HPC2	Zinc phosphodiesterase ELAC protein 2 (EC 3.1.26.11) (ElaC homolog protein 2) (Heredity prostate cancer protein 2) (Ribonuclease Z 2) (RNase Z 2) (tRNA 3 endonuclease 2) (tRNase Z 2)	8.8561	8.9791	3.15666	1	0
Q14197	MRPL58 DS1 ICT1	Peptidyl-tRNA hydrolase ICT1, mitochondrial (EC 3.1.1.29) (39S ribosomal protein L58, mitochondrial) (MRP-L58) (Digestion substraction 1) (DS-1) (Immature colon carcinoma transcript 1 protein) (Mitochondrial large ribosomal subunit protein mL62)	8.8272	8.936	3.15082	1	0
Q13011	ECH1	Delta(3,5)-Delta(2,4)-dienoyl-CoA isomerase, mitochondrial (EC 5.3.3.-)	10.272	7.409	3.14413	1	0
O43615	TIMM44 MIMT44 TIM44	Mitochondrial import inner membrane translocase subunit TIM44	8.7557	8.8907	3.1413	1	0
Q3ZCQ8	TIMM50 TIM50 PRO1512	Mitochondrial import inner membrane translocase subunit TIM50	12.616	5.0079	3.13946	1	0
Q9Y6H1	CHCHD2 C7orf17 AAG10	Coiled-coil-helix-coiled-coil-helix domain-containing protein 2 (Aging-associated gene 10 protein) (HCV NS2 trans-regulated protein) (NS2TP)	5.3205	12.067	3.11998	1	0
Q9UDR5	AASS	Alpha-aminoadipic semialdehyde synthase, mitochondrial (LKR/SDH) [Includes: Lysine ketoglutarate reductase (LKR) (LOR) (EC 1.5.1.8); Saccharopine dehydrogenase (SDH) (EC 1.5.1.9)]	14.366	2.8933	3.1093	1	0
Q9Y399	MRPS2 CGI-91	28S ribosomal protein S2, mitochondrial (MRP-S2) (S2mt) (Mitochondrial small ribosomal subunit protein uS2m)	11.627	5.5481	3.10225	1	0
Q10713	PMPCA INPP5E KIAA0123 MPPA	Mitochondrial-processing peptidase subunit alpha (Alpha-MPP) (Inactive zinc metalloprotease alpha) (P-55)	10.7	6.3284	3.08987	1	0
Q16740	CLPP	ATP-dependent Clp protease proteolytic subunit, mitochondrial (EC 3.4.21.92) (Endopeptidase Clp)	9.1107	7.8676	3.08562	1	0
Q9HCC0	MCCC2 MCCB	Methylcrotonoyl-CoA carboxylase beta chain, mitochondrial (MCCase subunit beta) (EC 6.4.1.4) (3-methylcrotonyl-CoA carboxylase 2) (3-methylcrotonyl-CoA carboxylase non-biotin-containing subunit) (3-methylcrotonyl-CoA:carbon dioxide ligase subunit beta)	10.038	6.9286	3.08463	1	0
P12532	CKMT1A CKMT; CKMT1B CKMT	Creatine kinase U-type, mitochondrial (EC 2.7.3.2) (Acidic-type mitochondrial creatine kinase) (Mia-CK) (Ubiquitous mitochondrial creatine kinase) (U-MtCK)	9.2651	7.5577	3.07235	0	0
P54886	ALDH18A1 GSAS P5CS PYCS	Delta-1-pyrroline-5-carboxylate synthase (P5CS) (Aldehyde dehydrogenase family 18 member A1) [Includes: Glutamate 5-kinase (GK) (EC 2.7.2.11) (Gamma-glutamyl kinase); Gamma-glutamyl phosphate reductase (GPR) (EC 1.2.1.41) (Glutamate-5-semialdehyde dehydrogenase) (Glutamyl-gamma-semialdehyde dehydrogenase)]	8.0194	8.5807	3.05312	1	0
Q9NR28	DIABLO SMAC	Diablo homolog, mitochondrial (Direct IAP-binding protein with low pI) (Second mitochondria-derived activator of caspase) (Smac)	11.065	5.4894	3.04914	1	0
Q96EL3	MRPL53	39S ribosomal protein L53, mitochondrial (L53mt) (MRP-L53) (Mitochondrial large ribosomal subunit protein mL53)	5.3605	11.15	3.04531	1	0
Q4VC31	MIX23 CCDC58	Protein MIX23 (Coiled-coil domain-containing protein 58)	10.509	5.94	3.03993	1	0
P56556	NDUFA6 LYRM6 NADHB14	NADH dehydrogenase [ubiquinone] 1 alpha subcomplex subunit 6 (Complex I-B14) (CI-B14) (LYR motif-containing protein 6) (NADH-ubiquinone oxidoreductase B14 subunit)	8.8942	7.4941	3.03459	1	0
Q9UIJ7	AK3 AK3L1 AK6 AKL3L	GTP:AMP phosphotransferase AK3, mitochondrial (EC 2.7.4.10) (Adenylate kinase 3) (AK 3) (Adenylate kinase 3 alpha-like 1)	4.2142	12.067	3.02514	1	0
Q9BYD1	MRPL13	39S ribosomal protein L13, mitochondrial (L13mt) (MRP-L13) (Mitochondrial large ribosomal subunit protein uL13m)	5.864	10.412	3.02467	1	0
O75880	SCO1 SCOD1	Protein SCO1 homolog, mitochondrial	4.3311	11.918	3.02229	1	0
P55084	HADHB MSTP029	Trifunctional enzyme subunit beta, mitochondrial (TP-beta) [Includes: 3-ketoacyl-CoA thiolase (EC 2.3.1.155) (EC 2.3.1.16) (Acetyl-CoA acyltransferase) (Beta-ketothiolase)]	11.468	4.7141	3.01633	1	0
Q9H2W6	MRPL46 C15orf4 LIECG2	39S ribosomal protein L46, mitochondrial (L46mt) (MRP-L46) (Mitochondrial large ribosomal subunit protein mL46) (P2ECSL)	8.16	7.8703	3.00273	1	0
O95563	MPC2 BRP44	Mitochondrial pyruvate carrier 2 (Brain protein 44)	9.0071	7.0059	3.00117	1	0
Q15031	LARS2 KIAA0028	Probable leucine--tRNA ligase, mitochondrial (EC 6.1.1.4) (Leucyl-tRNA synthetase) (LeuRS)	8.5652	7.188	2.97757	1	0
O60220	TIMM8A DDP DDP1 TIM8A	Mitochondrial import inner membrane translocase subunit Tim8 A (Deafness dystonia protein 1) (X-linked deafness dystonia protein)	9.2359	6.5014	2.97612	1	0
P25705	ATP5F1A ATP5A ATP5A1 ATP5AL2 ATPM	ATP synthase subunit alpha, mitochondrial (ATP synthase F1 subunit alpha)	8.1874	7.547	2.97585	1	0
P12235	SLC25A4 AAC1 ANT1	ADP/ATP translocase 1 (ADP,ATP carrier protein 1) (ADP,ATP carrier protein, heart/skeletal muscle isoform T1) (Adenine nucleotide translocator 1) (ANT 1) (Solute carrier family 25 member 4)	6.8538	8.8589	2.97386	1	0
P19367	HK1	Hexokinase-1 (EC 2.7.1.1) (Brain form hexokinase) (Hexokinase type I) (HK I) (Hexokinase-A)	8.3748	7.2965	2.97005	0	0
Q16595	FXN FRDA X25	Frataxin, mitochondrial (EC 1.16.3.1) (Friedreich ataxia protein) (Fxn) [Cleaved into: Frataxin intermediate form (i-FXN); Frataxin(56-210) (m56-FXN); Frataxin(78-210) (d-FXN) (m78-FXN); Frataxin mature form (Frataxin(81-210)) (m81-FXN)]	7.5522	8.0674	2.96529	1	0
Q9Y2Z4	YARS2 CGI-04	Tyrosine--tRNA ligase, mitochondrial (EC 6.1.1.1) (Tyrosyl-tRNA synthetase) (TyrRS)	8.0736	7.3986	2.95161	1	0
O14561	NDUFAB1	Acyl carrier protein, mitochondrial (ACP) (CI-SDAP) (NADH-ubiquinone oxidoreductase 9.6 kDa subunit)	7.6123	7.8474	2.95044	1	0
Q96AB3	ISOC2	Isochorismatase domain-containing protein 2	9.0447	6.2386	2.93388	1	0
Q9H7Z7	PTGES2 C9orf15 PGES2	Prostaglandin E synthase 2 (EC 5.3.99.3) (Membrane-associated prostaglandin E synthase-2) (mPGE synthase-2) (Microsomal prostaglandin E synthase 2) (mPGES-2) (Prostaglandin-H(2) E-isomerase) [Cleaved into: Prostaglandin E synthase 2 truncated form]	7.4017	7.8435	2.93028	1	0
P27144	AK4 AK3 AK3L1	Adenylate kinase 4, mitochondrial (AK 4) (EC 2.7.4.10) (EC 2.7.4.6) (Adenylate kinase 3-like) (GTP:AMP phosphotransferase AK4)	6.6086	8.5542	2.92246	1	0
Q99766	DMAC2L ATP5S ATPW	ATP synthase subunit s, mitochondrial (ATP synthase-coupling factor B) (FB) (Distal membrane arm assembly complex 2-like protein) (Mitochondrial ATP synthase regulatory component factor B)	10.051	4.9912	2.91094	1	0
O75489	NDUFS3	NADH dehydrogenase [ubiquinone] iron-sulfur protein 3, mitochondrial (EC 7.1.1.2) (Complex I-30kD) (CI-30kD) (NADH-ubiquinone oxidoreductase 30 kDa subunit)	6.0927	8.9326	2.90932	1	0
Q9BYC9	MRPL20	39S ribosomal protein L20, mitochondrial (L20mt) (MRP-L20) (Mitochondrial large ribosomal subunit protein bL20m)	9.9597	5.0585	2.90864	1	0
Q86TX2	ACOT1 CTE1	Acyl-coenzyme A thioesterase 1 (Acyl-CoA thioesterase 1) (EC 3.1.2.-) (CTE-I) (CTE-Ib) (Inducible cytosolic acyl-coenzyme A thioester hydrolase) (Long chain acyl-CoA thioester hydrolase) (Long chain acyl-CoA hydrolase) (Palmitoyl-coenzyme A thioesterase) (EC 3.1.2.2)	4.1947	10.714	2.89808	0	1
P56134	ATP5MF ATP5J2 ATP5JL	ATP synthase subunit f, mitochondrial (ATP synthase membrane subunit f)	5.7728	9.0524	2.88998	1	0
Q7Z2W9	MRPL21	39S ribosomal protein L21, mitochondrial (L21mt) (MRP-L21) (Mitochondrial large ribosomal subunit protein bL21m)	6.3709	8.201	2.86512	1	0
Q6NUK1	SLC25A24 APC1 MCSC1 SCAMC1	Calcium-binding mitochondrial carrier protein SCaMC-1 (Mitochondrial ATP-Mg/Pi carrier protein 1) (Mitochondrial Ca(2+)-dependent solute carrier protein 1) (Small calcium-binding mitochondrial carrier protein 1) (Solute carrier family 25 member 24)	7.6223	6.9212	2.8623	1	0
P51398	DAP3 MRPS29	28S ribosomal protein S29, mitochondrial (MRP-S29) (S29mt) (Death-associated protein 3) (DAP-3) (Ionizing radiation resistance conferring protein) (Mitochondrial small ribosomal subunit protein mS29)	7.5489	6.9821	2.86106	1	0
Q8N183	NDUFAF2 NDUFA12L	NADH dehydrogenase [ubiquinone] 1 alpha subcomplex assembly factor 2 (B17.2-like) (B17.2L) (Mimitin) (Myc-induced mitochondrial protein) (MMTN) (NDUFA12-like protein)	6.1133	8.2939	2.84872	1	0
Q9BPW8	NIPSNAP1	Protein NipSnap homolog 1 (NipSnap1)	7.7044	6.6685	2.84528	1	0
P40939	HADHA HADH	Trifunctional enzyme subunit alpha, mitochondrial (78 kDa gastrin-binding protein) (Monolysocardiolipin acyltransferase) (EC 2.3.1.-) (TP-alpha) [Includes: Long-chain enoyl-CoA hydratase (EC 4.2.1.17); Long chain 3-hydroxyacyl-CoA dehydrogenase (EC 1.1.1.211)]	6.5555	7.7938	2.84291	1	0
P46199	MTIF2	Translation initiation factor IF-2, mitochondrial (IF-2(Mt)) (IF-2Mt) (IF2(mt))	7.4924	6.8325	2.84045	1	0
Q15118	PDK1 PDHK1	[Pyruvate dehydrogenase (acetyl-transferring)] kinase isozyme 1, mitochondrial (EC 2.7.11.2) (Pyruvate dehydrogenase kinase isoform 1) (PDH kinase 1)	6.4928	7.6677	2.8238	1	0
P25325	MPST TST2	3-mercaptopyruvate sulfurtransferase (MST) (EC 2.8.1.2)	8.7698	5.3868	2.8234	1	0
Q16891	IMMT HMP MIC60 MINOS2 PIG4 PIG52	MICOS complex subunit MIC60 (Cell proliferation-inducing gene 4/52 protein) (Mitochondrial inner membrane protein) (Mitofilin) (p87/89)	7.179	6.9711	2.82274	1	0
P08574	CYC1	Cytochrome c1, heme protein, mitochondrial (EC 7.1.1.8) (Complex III subunit 4) (Complex III subunit IV) (Cytochrome b-c1 complex subunit 4) (Ubiquinol-cytochrome-c reductase complex cytochrome c1 subunit) (Cytochrome c-1)	8.5541	5.4903	2.81192	1	0
Q9BVS5	TRMT61B	tRNA (adenine(58)-N(1))-methyltransferase, mitochondrial (EC 2.1.1.220) (mRNA methyladenosine-N(1)-methyltransferase) (EC 2.1.1.-)	9.9511	4.0564	2.80813	1	0
P10515	DLAT DLTA	Dihydrolipoyllysine-residue acetyltransferase component of pyruvate dehydrogenase complex, mitochondrial (EC 2.3.1.12) (70 kDa mitochondrial autoantigen of primary biliary cirrhosis) (PBC) (Dihydrolipoamide acetyltransferase component of pyruvate dehydrogenase complex) (M2 antigen complex 70 kDa subunit) (Pyruvate dehydrogenase complex component E2) (PDC-E2) (PDCE2)	2.1162	11.856	2.80449	1	0
Q9BZE1	MRPL37 MRPL2 RPML2 HSPC235	39S ribosomal protein L37, mitochondrial (L37mt) (MRP-L37) (39S ribosomal protein L2, mitochondrial) (L2mt) (MRP-L2) (Mitochondrial large ribosomal subunit protein mL37)	7.9155	5.9804	2.79659	1	0
A4D1E9	GTPBP10 OBGH2 UG0751c10	GTP-binding protein 10 (Protein obg homolog 2) (ObgH2)	3.4373	10.367	2.78705	1	0
Q9BXW7	HDHD5 CECR5	Haloacid dehalogenase-like hydrolase domain-containing 5 (Cat eye syndrome critical region protein 5)	9.5378	3.9323	2.75169	1	0
Q9NWU1	OXSM	3-oxoacyl-[acyl-carrier-protein] synthase, mitochondrial (EC 2.3.1.41) (Beta-ketoacyl-ACP synthase)	5.2941	8.127	2.74643	1	0
O75380	NDUFS6	NADH dehydrogenase [ubiquinone] iron-sulfur protein 6, mitochondrial (Complex I-13kD-A) (CI-13kD-A) (NADH-ubiquinone oxidoreductase 13 kDa-A subunit)	9.7809	3.6115	2.74334	1	0
O43716	GATC 15E1.2	Glutamyl-tRNA(Gln) amidotransferase subunit C, mitochondrial (Glu-AdT subunit C) (EC 6.3.5.-) (Protein 15E1.2)	8.1088	5.2796	2.74291	1	0
Q8NI60	COQ8A ADCK3 CABC1 PP265	Atypical kinase COQ8A, mitochondrial (EC 2.7.-.-) (Chaperone activity of bc1 complex-like) (Chaperone-ABC1-like) (Coenzyme Q protein 8A) (aarF domain-containing protein kinase 3)	7.4365	5.8386	2.73065	1	0
Q9UGM6	WARS2	Tryptophan--tRNA ligase, mitochondrial (EC 6.1.1.2) ((Mt)TrpRS) (Tryptophanyl-tRNA synthetase) (TrpRS)	7.7998	5.364	2.7185	1	0
Q96C01	FAM136A	Protein FAM136A	3.963	9.1957	2.71795	1	0
P28838	LAP3 LAPEP PEPS	Cytosol aminopeptidase (EC 3.4.11.1) (Cysteinylglycine-S-conjugate dipeptidase) (EC 3.4.13.23) (Leucine aminopeptidase 3) (LAP-3) (Leucyl aminopeptidase) (Peptidase S) (Proline aminopeptidase) (EC 3.4.11.5) (Prolyl aminopeptidase)	8.0587	5.0977	2.71769	1	0
Q96BR5	COA7 C1orf163 RESA1 SELRC1	Cytochrome c oxidase assembly factor 7 (Beta-lactamase hcp-like protein) (Respiratory chain assembly factor 1) (Sel1 repeat-containing protein 1)	4.9406	8.0441	2.69874	1	0
Q96HS1	PGAM5	Serine/threonine-protein phosphatase PGAM5, mitochondrial (EC 3.1.3.16) (Bcl-XL-binding protein v68) (Phosphoglycerate mutase family member 5)	4.8131	8.1091	2.69178	1	0
Q9H9B4	SFXN1	Sideroflexin-1	6.078	6.8143	2.68844	1	0
Q96A35	MRPL24	39S ribosomal protein L24, mitochondrial (L24mt) (MRP-L24) (Mitochondrial large ribosomal subunit protein uL24m)	5.4699	7.403	2.68627	1	0
Q8N983	MRPL43	39S ribosomal protein L43, mitochondrial (L43mt) (MRP-L43) (Mitochondrial large ribosomal subunit protein mL43) (Mitochondrial ribosomal protein bMRP36a)	9.1335	3.7067	2.6826	1	0
O60313	OPA1 KIAA0567	Dynamin-like 120 kDa protein, mitochondrial (EC 3.6.5.5) (Optic atrophy protein 1) [Cleaved into: Dynamin-like 120 kDa protein, form S1]	7.2935	5.541	2.68196	1	0
P11310	ACADM	Medium-chain specific acyl-CoA dehydrogenase, mitochondrial (MCAD) (EC 1.3.8.7) (Medium chain acyl-CoA dehydrogenase) (MCADH)	5.6276	7.2037	2.6816	1	0
Q96I59	NARS2	Probable asparagine--tRNA ligase, mitochondrial (EC 6.1.1.22) (Asparaginyl-tRNA synthetase) (AsnRS)	7.6232	5.2059	2.68135	1	0
P36551	CPOX CPO CPX	Oxygen-dependent coproporphyrinogen-III oxidase, mitochondrial (COX) (Coprogen oxidase) (Coproporphyrinogenase) (EC 1.3.3.3)	5.0084	7.8196	2.68122	1	0
P30042	GATD3B HES1 KNPI	Glutamine amidotransferase-like class 1 domain-containing protein 3B, mitochondrial (Keio novel protein-I) (KNP-I) (Protein GT335) (Protein HES1)	5.7178	7.1087	2.68106	1	0
Q96CM3	RPUSD4	Mitochondrial RNA pseudouridine synthase RPUSD4 (EC 5.4.99.-) (RNA pseudouridylate synthase domain-containing protein 4)	5.9586	6.8477	2.67878	1	0
Q7Z6M4	MTERF4 MTERFD2 HSPC096	Transcription termination factor 4, mitochondrial (Mitochondrial transcription termination factor 4) (mTERF domain-containing protein 2) [Cleaved into: mTERF domain-containing protein 2 processed]	8.4123	4.3917	2.67852	1	0
Q8TAA5	GRPEL2	GrpE protein homolog 2, mitochondrial (Mt-GrpE#2)	3.404	9.3879	2.67716	1	0
Q9P2R7	SUCLA2	Succinate--CoA ligase [ADP-forming] subunit beta, mitochondrial (EC 6.2.1.5) (ATP-specific succinyl-CoA synthetase subunit beta) (A-SCS) (Succinyl-CoA synthetase beta-A chain) (SCS-betaA)	3.3521	9.3951	2.67211	1	0
Q9H061	TMEM126A	Transmembrane protein 126A	8.325	4.3981	2.66938	1	0
Q6P587	FAHD1 C16orf36 YISKL	Acylpyruvase FAHD1, mitochondrial (EC 3.7.1.5) (Fumarylacetoacetate hydrolase domain-containing protein 1) (FAH domain-containing protein 1) (Oxaloacetate decarboxylase) (OAA decarboxylase) (EC 4.1.1.112) (YisK-like protein)	7.7764	4.9048	2.66462	1	0
Q8N4Q0	ZADH2 PTGR3	Prostaglandin reductase 3 (PRG-3) (EC 1.3.1.48) (Zinc-binding alcohol dehydrogenase domain-containing protein 2)	2.576	10.059	2.65935	1	0
Q9GZT3	SLIRP C14orf156 DC23 DC50 PD04872	SRA stem-loop-interacting RNA-binding protein, mitochondrial	8.4497	4.1607	2.65654	1	0
Q9NVS2	MRPS18A	39S ribosomal protein S18a, mitochondrial (MRP-S18-a) (Mrps18a) (S18mt-a) (39S ribosomal protein S18-3, mitochondrial) (MRP-S18-3) (Mitochondrial large ribosomal subunit protein bS18a) (Mitochondrial large ribosomal subunit protein mL66)	6.1118	6.3999	2.64521	1	0
Q9Y697	NFS1 NIFS HUSSY-08	Cysteine desulfurase, mitochondrial (EC 2.8.1.7)	8.4336	4.0402	2.64083	1	0
Q96HY7	DHTKD1 KIAA1630	Probable 2-oxoglutarate dehydrogenase E1 component DHKTD1, mitochondrial (EC 1.2.4.2) (Dehydrogenase E1 and transketolase domain-containing protein 1)	5.7388	6.6723	2.63356	1	0
P55809	OXCT1 OXCT SCOT	Succinyl-CoA:3-ketoacid coenzyme A transferase 1, mitochondrial (EC 2.8.3.5) (3-oxoacid CoA-transferase 1) (Somatic-type succinyl-CoA:3-oxoacid CoA-transferase) (SCOT-s)	7.3886	5.0034	2.63134	1	0
Q5T160	RARS2 RARSL	Probable arginine--tRNA ligase, mitochondrial (EC 6.1.1.19) (Arginyl-tRNA synthetase) (ArgRS)	5.4088	6.9625	2.62893	1	0
O14925	TIMM23 TIM23	Mitochondrial import inner membrane translocase subunit Tim23	6.9018	5.3874	2.61932	1	0
Q9NWS8	RMND1 C6orf96	Required for meiotic nuclear division protein 1 homolog	3.6341	8.5941	2.61214	1	0
P49406	MRPL19 KIAA0104 MRPL15	39S ribosomal protein L19, mitochondrial (L19mt) (MRP-L19) (39S ribosomal protein L15, mitochondrial) (L15mt) (MRP-L15) (Mitochondrial large ribosomal subunit protein bL19m)	4.228	7.992	2.61117	1	0
Q02252	ALDH6A1 MMSDH	Methylmalonate-semialdehyde dehydrogenase [acylating], mitochondrial (MMSDH) (Malonate-semialdehyde dehydrogenase [acylating]) (EC 1.2.1.18) (EC 1.2.1.27) (Aldehyde dehydrogenase family 6 member A1)	8.461	3.7567	2.6109	1	0
Q8NC60	NOA1 C4orf14	Nitric oxide-associated protein 1	5.22	6.9875	2.6097	1	0
Q15119	PDK2 PDHK2	[Pyruvate dehydrogenase (acetyl-transferring)] kinase isozyme 2, mitochondrial (EC 2.7.11.2) (Pyruvate dehydrogenase kinase isoform 2) (PDH kinase 2) (PDKII)	6.6226	5.5715	2.60811	1	0
Q53H12	AGK MULK	Acylglycerol kinase, mitochondrial (hAGK) (EC 2.7.1.107) (EC 2.7.1.138) (EC 2.7.1.94) (Multiple substrate lipid kinase) (HsMuLK) (MuLK) (Multi-substrate lipid kinase)	3.6039	8.5842	2.6074	1	0
P12236	SLC25A6 AAC3 ANT3 CDABP0051	ADP/ATP translocase 3 (ADP,ATP carrier protein 3) (ADP,ATP carrier protein, isoform T2) (ANT 2) (Adenine nucleotide translocator 3) (ANT 3) (Solute carrier family 25 member 6) [Cleaved into: ADP/ATP translocase 3, N-terminally processed]	6.899	5.2502	2.60279	1	0
P42126	ECI1 DCI	Enoyl-CoA delta isomerase 1, mitochondrial (EC 5.3.3.8) (3,2-trans-enoyl-CoA isomerase) (Delta(3),Delta(2)-enoyl-CoA isomerase) (D3,D2-enoyl-CoA isomerase) (Dodecenoyl-CoA isomerase)	4.3472	7.7664	2.59856	1	0
Q9Y606	PUS1 PP8985	tRNA pseudouridine synthase A (EC 5.4.99.12) (tRNA pseudouridine(38-40) synthase) (tRNA pseudouridylate synthase I) (tRNA-uridine isomerase I)	7.511	4.6022	2.59851	1	0
Q92665	MRPS31 IMOGN38	28S ribosomal protein S31, mitochondrial (MRP-S31) (S31mt) (Imogen 38) (Mitochondrial small ribosomal subunit protein mS31)	6.0994	5.9892	2.59558	1	0
O00487	PSMD14 POH1	26S proteasome non-ATPase regulatory subunit 14 (EC 3.4.19.-) (26S proteasome regulatory subunit RPN11) (26S proteasome-associated PAD1 homolog 1)	7.4291	4.5226	2.57914	0	0
P35232	PHB PHB1	Prohibitin	7.8877	4.0311	2.57517	1	0
P82664	MRPS10 MSTP040	28S ribosomal protein S10, mitochondrial (MRP-S10) (S10mt) (Mitochondrial small ribosomal subunit protein uS10m)	5.8581	6.0428	2.573	1	0
Q8TCC3	MRPL30 MRPL28 RPML28 HSPC249	39S ribosomal protein L30, mitochondrial (L30mt) (MRP-L30) (39S ribosomal protein L28, mitochondrial) (L28mt) (MRP-L28) (Mitochondrial large ribosomal subunit protein uL30m)	4.3769	7.5189	2.57238	1	0
Q8WWC4	MAIP1 C2orf47	m-AAA protease-interacting protein 1, mitochondrial (Matrix AAA peptidase-interacting protein 1)	8.1452	3.6956	2.56569	1	0
P28331	NDUFS1	NADH-ubiquinone oxidoreductase 75 kDa subunit, mitochondrial (EC 7.1.1.2) (Complex I-75kD) (CI-75kD)	4.5464	7.2855	2.56461	1	0
Q969V5	MUL1 C1orf166 GIDE MAPL MULAN RNF218	Mitochondrial ubiquitin ligase activator of NFKB 1 (EC 2.3.2.27) (E3 SUMO-protein ligase MUL1) (E3 ubiquitin-protein ligase MUL1) (Growth inhibition and death E3 ligase) (Mitochondrial-anchored protein ligase) (Protein Hades) (Putative NF-kappa-B-activating protein 266) (RING finger protein 218) (RING-type E3 ubiquitin transferase NFKB 1)	5.8842	5.9007	2.55887	1	0
P13196	ALAS1 ALAS3 ALASH OK/SW-cl.121	5-aminolevulinate synthase, nonspecific, mitochondrial (ALAS-H) (EC 2.3.1.37) (5-aminolevulinic acid synthase 1) (Delta-ALA synthase 1) (Delta-aminolevulinate synthase 1)	4.8547	6.9104	2.55644	1	0
O75208	COQ9 C16orf49 HSPC326 PSEC0129	Ubiquinone biosynthesis protein COQ9, mitochondrial	7.9001	3.864	2.55632	1	0
Q9NPJ3	ACOT13 THEM2 HT012 PNAS-27	Acyl-coenzyme A thioesterase 13 (Acyl-CoA thioesterase 13) (EC 3.1.2.-) (Hotdog-fold thioesterase superfamily member 2) (Palmitoyl-CoA hydrolase) (EC 3.1.2.2) (Thioesterase superfamily member 2) (THEM2) [Cleaved into: Acyl-coenzyme A thioesterase 13, N-terminally processed]	7.4209	4.3156	2.55293	1	0
Q4G176	ACSF3 PSEC0197	Malonate--CoA ligase ACSF3, mitochondrial (EC 6.2.1.n3) (Acyl-CoA synthetase family member 3)	5.6984	5.9969	2.54786	1	0
P82675	MRPS5	28S ribosomal protein S5, mitochondrial (MRP-S5) (S5mt) (Mitochondrial small ribosomal subunit protein uS5m)	5.0362	6.6502	2.54676	1	0
O96008	TOMM40 C19orf1 PEREC1 TOM40	Mitochondrial import receptor subunit TOM40 homolog (Protein Haymaker) (Translocase of outer membrane 40 kDa subunit homolog) (p38.5)	5.8209	5.8493	2.54476	1	0
Q96GC5	MRPL48 CGI-118 HSPC290	39S ribosomal protein L48, mitochondrial (L48mt) (MRP-L48) (Mitochondrial large ribosomal subunit protein mL48)	4.0719	7.5764	2.54205	1	0
P47985	UQCRFS1	Cytochrome b-c1 complex subunit Rieske, mitochondrial (EC 7.1.1.8) (Complex III subunit 5) (Cytochrome b-c1 complex subunit 5) (Rieske iron-sulfur protein) (RISP) (Rieske protein UQCRFS1) (Ubiquinol-cytochrome c reductase iron-sulfur subunit) [Cleaved into: Cytochrome b-c1 complex subunit 9 (Su9) (Subunit 9) (8 kDa subunit 9) (Complex III subunit IX) (Cytochrome b-c1 complex subunit 11) (UQCRFS1 …	6.7827	4.8521	2.54037	1	0
Q9H0R6	QRSL1	Glutamyl-tRNA(Gln) amidotransferase subunit A, mitochondrial (Glu-AdT subunit A) (EC 6.3.5.7) (Glutaminyl-tRNA synthase-like protein 1)	4.5441	7.0104	2.53038	1	0
Q16795	NDUFA9 NDUFS2L	NADH dehydrogenase [ubiquinone] 1 alpha subcomplex subunit 9, mitochondrial (Complex I-39kD) (CI-39kD) (NADH-ubiquinone oxidoreductase 39 kDa subunit)	5.2564	6.2907	2.52946	1	0
Q6NVY1	HIBCH	3-hydroxyisobutyryl-CoA hydrolase, mitochondrial (EC 3.1.2.4) (3-hydroxyisobutyryl-coenzyme A hydrolase) (HIB-CoA hydrolase) (HIBYL-CoA-H)	4.3077	7.2387	2.52937	1	0
Q8NBU5	ATAD1 FNP001	Outer mitochondrial transmembrane helix translocase (EC 7.4.2.-) (ATPase family AAA domain-containing protein 1) (hATAD1) (Thorase)	6.4274	5.0899	2.52573	1	0
Q9H857	NT5DC2	5'-nucleotidase domain-containing protein 2 (EC 3.1.3.-)	6.7893	4.6628	2.51754	1	0
Q9Y3D3	MRPS16 RPMS16 CGI-132	28S ribosomal protein S16, mitochondrial (MRP-S16) (S16mt) (Mitochondrial small ribosomal subunit protein bS16m)	5.3103	6.1226	2.51512	1	0
Q9NTG7	SIRT3 SIR2L3	NAD-dependent protein deacetylase sirtuin-3, mitochondrial (hSIRT3) (EC 2.3.1.286) (Regulatory protein SIR2 homolog 3) (SIR2-like protein 3)	9.1851	2.2166	2.51118	1	0
Q92947	GCDH	Glutaryl-CoA dehydrogenase, mitochondrial (GCD) (EC 1.3.8.6)	8.4882	2.8706	2.50574	1	0
Q8NBN7	RDH13 SDR7C3 PSEC0082 UNQ736/PRO1430	Retinol dehydrogenase 13 (EC 1.1.1.300) (Short chain dehydrogenase/reductase family 7C member 3)	5.3789	5.8841	2.49352	1	0
Q6DKJ4	NXN NRX	Nucleoredoxin (EC 1.8.1.8)	9.5005	1.7312	2.4895	0	0
Q9NUB1	ACSS1 ACAS2L KIAA1846	Acetyl-coenzyme A synthetase 2-like, mitochondrial (EC 6.2.1.1) (Acetate--CoA ligase 2) (Acetyl-CoA synthetase 2) (AceCS2) (Acyl-CoA synthetase short-chain family member 1) (Propionate--CoA ligase) (EC 6.2.1.17)	3.7431	7.4361	2.48275	1	0
P23378	GLDC GCSP	Glycine dehydrogenase (decarboxylating), mitochondrial (EC 1.4.4.2) (Glycine cleavage system P protein) (Glycine decarboxylase) (Glycine dehydrogenase (aminomethyl-transferring))	5.4602	5.6465	2.47336	1	0
Q9BYN8	MRPS26 C20orf193 RPMS13	28S ribosomal protein S26, mitochondrial (MRP-S26) (S26mt) (28S ribosomal protein S13, mitochondrial) (MRP-S13) (S13mt) (Mitochondrial small ribosomal subunit protein mS26)	5.7168	5.3395	2.4668	1	0
P22033	MMUT MUT	Methylmalonyl-CoA mutase, mitochondrial (MCM) (EC 5.4.99.2) (Methylmalonyl-CoA isomerase)	3.801	7.2551	2.46677	1	0
P82673	MRPS35 MRPS28 HDCMD11P MDS023 PSEC0213	28S ribosomal protein S35, mitochondrial (MRP-S35) (S35mt) (28S ribosomal protein S28, mitochondrial) (MRP-S28) (S28mt) (Mitochondrial small ribosomal subunit protein mS35)	4.9938	6.056	2.46595	1	0
Q15120	PDK3 PDHK3	[Pyruvate dehydrogenase (acetyl-transferring)] kinase isozyme 3, mitochondrial (EC 2.7.11.2) (Pyruvate dehydrogenase kinase isoform 3)	4.7366	6.2668	2.45988	1	0
Q6L8Q7	PDE12	2',5'-phosphodiesterase 12 (2'-PDE) (2-PDE) (EC 3.1.4.-) (Mitochondrial deadenylase) (EC 3.1.13.4)	5.4742	5.5267	2.45955	1	0
O43676	NDUFB3	NADH dehydrogenase [ubiquinone] 1 beta subcomplex subunit 3 (Complex I-B12) (CI-B12) (NADH-ubiquinone oxidoreductase B12 subunit)	3.6336	7.3454	2.45667	1	0
Q16762	TST	Thiosulfate sulfurtransferase (EC 2.8.1.1) (Rhodanese)	5.4614	5.5105	2.45574	1	0
Q9BSH5	HDHD3 C9orf158	Haloacid dehalogenase-like hydrolase domain-containing protein 3	5.0027	5.9039	2.44713	1	0
Q02127	DHODH	Dihydroorotate dehydrogenase (quinone), mitochondrial (DHOdehase) (EC 1.3.5.2) (Dihydroorotate oxidase)	6.7916	4.0847	2.44312	1	0
P53007	SLC25A1 SLC20A3	Tricarboxylate transport protein, mitochondrial (Citrate transport protein) (CTP) (Solute carrier family 25 member 1) (Tricarboxylate carrier protein)	7.736	3.1367	2.44264	1	0
Q13405	MRPL49 C11orf4 NOF1 OK/SW-cl.67	39S ribosomal protein L49, mitochondrial (L49mt) (MRP-L49) (Mitochondrial large ribosomal subunit protein mL49) (Neighbor of FAU) (NOF) (Protein NOF1)	6.0277	4.7852	2.43468	1	0
Q8IXI1	RHOT2 ARHT2 C16orf39	Mitochondrial Rho GTPase 2 (MIRO-2) (hMiro-2) (EC 3.6.5.-) (Ras homolog gene family member T2)	5.0082	5.8022	2.43435	1	0
Q9NUL7	DDX28 MDDX28	Probable ATP-dependent RNA helicase DDX28 (EC 3.6.4.13) (Mitochondrial DEAD box protein 28)	6.9	3.7809	2.41696	1	0
Q9Y2W6	TDRKH TDRD2	Tudor and KH domain-containing protein (Tudor domain-containing protein 2)	2.2783	8.3739	2.41308	1	0
P21912	SDHB SDH SDH1	Succinate dehydrogenase [ubiquinone] iron-sulfur subunit, mitochondrial (EC 1.3.5.1) (Iron-sulfur subunit of complex II) (Ip)	7.2384	3.4	2.41121	1	0
Q96DB5	RMDN1 FAM82B CGI-90	Regulator of microtubule dynamics protein 1 (RMD-1) (hRMD-1) (Protein FAM82B)	4.6173	5.9868	2.40655	1	0
P78540	ARG2	Arginase-2, mitochondrial (EC 3.5.3.1) (Arginase II) (Kidney-type arginase) (Non-hepatic arginase) (Type II arginase)	7.8922	2.6775	2.40186	1	0
P43304	GPD2	Glycerol-3-phosphate dehydrogenase, mitochondrial (GPD-M) (GPDH-M) (EC 1.1.5.3) (mitohondrial glycerophosphate dehydrogenase gene) (mGDH) (mtGPD)	5.2906	5.2395	2.39645	1	0
Q8IVS2	MCAT MT	Malonyl-CoA-acyl carrier protein transacylase, mitochondrial (MCT) (EC 2.3.1.39) (Mitochondrial malonyl CoA:ACP acyltransferase) (Mitochondrial malonyltransferase) ([Acyl-carrier-protein] malonyltransferase)	4.7672	5.7595	2.39598	1	0
Q8N465	D2HGDH D2HGD	D-2-hydroxyglutarate dehydrogenase, mitochondrial (EC 1.1.99.-)	6.1481	4.3769	2.39575	1	0
P51649	ALDH5A1 SSADH	Succinate-semialdehyde dehydrogenase, mitochondrial (EC 1.2.1.24) (Aldehyde dehydrogenase family 5 member A1) (NAD(+)-dependent succinic semialdehyde dehydrogenase)	5.602	4.9066	2.3935	1	0
Q16134	ETFDH	Electron transfer flavoprotein-ubiquinone oxidoreductase, mitochondrial (ETF-QO) (ETF-ubiquinone oxidoreductase) (EC 1.5.5.1) (Electron-transferring-flavoprotein dehydrogenase) (ETF dehydrogenase)	6.2026	4.2962	2.39215	1	0
O15235	MRPS12 RPMS12 RPSM12	28S ribosomal protein S12, mitochondrial (MRP-S12) (S12mt) (MT-RPS12) (Mitochondrial small ribosomal subunit protein uS12m)	2.4294	8.0582	2.39061	1	0
Q02978	SLC25A11 SLC20A4	Mitochondrial 2-oxoglutarate/malate carrier protein (OGCP) (Solute carrier family 25 member 11)	6.1937	4.2879	2.38979	1	0
Q9H5Q4	TFB2M NS5ATP5	Dimethyladenosine transferase 2, mitochondrial (EC 2.1.1.-) (Hepatitis C virus NS5A-transactivated protein 5) (HCV NS5A-transactivated protein 5) (Mitochondrial 12S rRNA dimethylase 2) (Mitochondrial transcription factor B2) (h-mtTFB) (h-mtTFB2) (hTFB2M) (mtTFB2) (S-adenosylmethionine-6-N', N'-adenosyl(rRNA) dimethyltransferase 2)	5.7343	4.7191	2.3859	1	0
Q96I51	RCC1L WBSCR16	RCC1-like G exchanging factor-like protein (RCC1-like) (Williams-Beuren syndrome chromosomal region 16 protein)	5.6485	4.8004	2.38528	1	0
Q5HYK3	COQ5	2-methoxy-6-polyprenyl-1,4-benzoquinol methylase, mitochondrial (EC 2.1.1.201) (Ubiquinone biosynthesis methyltransferase COQ5)	6.001	4.4394	2.38411	1	0
O95900	TRUB2	Mitochondrial mRNA pseudouridine synthase TRUB2 (EC 5.4.99.-)	4.5015	5.9017	2.37896	1	0
Q5JPH6	EARS2 KIAA1970	Probable glutamate--tRNA ligase, mitochondrial (EC 6.1.1.17) (Glutamyl-tRNA synthetase) (GluRS)	5.134	5.267	2.37865	1	0
P12694	BCKDHA	2-oxoisovalerate dehydrogenase subunit alpha, mitochondrial (EC 1.2.4.4) (Branched-chain alpha-keto acid dehydrogenase E1 component alpha chain) (BCKDE1A) (BCKDH E1-alpha)	4.8851	5.4782	2.37341	1	0
Q9NZJ6	COQ3 UG0215E05	Ubiquinone biosynthesis O-methyltransferase, mitochondrial (3-demethylubiquinol 3-O-methyltransferase) (EC 2.1.1.64) (Polyprenyldihydroxybenzoate methyltransferase) (EC 2.1.1.114)	7.5447	2.8123	2.37253	1	0
Q9BW91	NUDT9 NUDT10 PSEC0099 UNQ3012/PRO9771	ADP-ribose pyrophosphatase, mitochondrial (EC 3.6.1.13) (ADP-ribose diphosphatase) (ADP-ribose phosphohydrolase) (Adenosine diphosphoribose pyrophosphatase) (ADPR-PPase) (Nucleoside diphosphate-linked moiety X motif 9) (Nudix motif 9)	5.4319	4.8997	2.36899	1	0
P53597	SUCLG1	Succinate--CoA ligase [ADP/GDP-forming] subunit alpha, mitochondrial (EC 6.2.1.4) (EC 6.2.1.5) (Succinyl-CoA synthetase subunit alpha) (SCS-alpha)	6.0861	4.2327	2.3672	1	0
O75600	GCAT KBL	2-amino-3-ketobutyrate coenzyme A ligase, mitochondrial (AKB ligase) (EC 2.3.1.29) (Aminoacetone synthase) (Glycine acetyltransferase)	3.8239	6.4354	2.35886	1	0
O43819	SCO2	Protein SCO2 homolog, mitochondrial	5.4593	4.7013	2.34491	1	0
Q16718	NDUFA5	NADH dehydrogenase [ubiquinone] 1 alpha subcomplex subunit 5 (Complex I subunit B13) (Complex I-13kD-B) (CI-13kD-B) (NADH-ubiquinone oxidoreductase 13 kDa-B subunit)	5.0136	5.1297	2.34246	1	0
Q86WA6	BPHL MCNAA	Valacyclovir hydrolase (VACVase) (Valacyclovirase) (EC 3.1.-.-) (Biphenyl hydrolase-like protein) (Biphenyl hydrolase-related protein) (Bph-rp) (Breast epithelial mucin-associated antigen) (MCNAA)	5.4122	4.7073	2.33907	1	0
Q8N442	GUF1	Translation factor GUF1, mitochondrial (EC 3.6.5.-) (Elongation factor 4 homolog) (EF-4) (GTPase GUF1) (Ribosomal back-translocase)	5.3222	4.7621	2.33404	1	0
Q9Y375	NDUFAF1 CIA30 CGI-65	Complex I intermediate-associated protein 30, mitochondrial (NADH dehydrogenase [ubiquinone] 1 alpha subcomplex assembly factor 1)	7.1459	2.9306	2.33292	1	0
P05141	SLC25A5 AAC2 ANT2	ADP/ATP translocase 2 (ADP,ATP carrier protein 2) (ADP,ATP carrier protein, fibroblast isoform) (Adenine nucleotide translocator 2) (ANT 2) (Solute carrier family 25 member 5) [Cleaved into: ADP/ATP translocase 2, N-terminally processed]	4.5911	5.4638	2.32983	1	0
Q9UK39	NOCT CCR4 CCRN4L NOC	Nocturnin (EC 3.1.3.-) (Carbon catabolite repression 4-like protein)	6.2927	3.7438	2.32718	1	0
Q9P2J9	PDP2 KIAA1348	[Pyruvate dehydrogenase [acetyl-transferring]]-phosphatase 2, mitochondrial (PDP 2) (EC 3.1.3.43) (Pyruvate dehydrogenase phosphatase catalytic subunit 2) (PDPC 2)	6.3841	3.6469	2.32639	1	0
P54819	AK2 ADK2	Adenylate kinase 2, mitochondrial (AK 2) (EC 2.7.4.3) (ATP-AMP transphosphorylase 2) (ATP:AMP phosphotransferase) (Adenylate monophosphate kinase) [Cleaved into: Adenylate kinase 2, mitochondrial, N-terminally processed]	5.3674	4.6423	2.32333	1	0
Q9NRX2	MRPL17 LIP2	39S ribosomal protein L17, mitochondrial (L17mt) (MRP-L17) (LYST-interacting protein 2) (Mitochondrial large ribosomal subunit protein bL17m)	5.8512	4.1518	2.32236	1	0
Q15283	RASA2 GAP1M RASGAP	Ras GTPase-activating protein 2 (GTPase-activating protein 1m) (GAP1m)	5.4541	4.5242	2.31879	0	0
Q5T9A4	ATAD3B KIAA1273 TOB3	ATPase family AAA domain-containing protein 3B (AAA-TOB3)	4.7465	5.2242	2.31769	1	0
P21796	VDAC1 VDAC	Voltage-dependent anion-selective channel protein 1 (VDAC-1) (hVDAC1) (Outer mitochondrial membrane protein porin 1) (Plasmalemmal porin) (Porin 31HL) (Porin 31HM)	4.1174	5.8373	2.31538	1	0
Q5U5X0	LYRM7 C5orf31 MZM1L	Complex III assembly factor LYRM7 (LYR motif-containing protein 7)	2.9687	6.9726	2.31343	1	0
Q9BYD6	MRPL1 BM-022	39S ribosomal protein L1, mitochondrial (L1mt) (MRP-L1) (Mitochondrial large ribosomal subunit protein uL1m)	5.4563	4.4843	2.31333	1	0
Q9UBX3	SLC25A10 DIC	Mitochondrial dicarboxylate carrier (Solute carrier family 25 member 10)	3.9474	5.975	2.31069	1	0
P23434	GCSH	Glycine cleavage system H protein, mitochondrial (Lipoic acid-containing protein)	6.8329	3.0828	2.30971	1	0
Q6JQN1	ACAD10	Acyl-CoA dehydrogenase family member 10 (ACAD-10) (EC 1.3.99.-)	5.3251	4.5849	2.30889	1	0
Q9Y276	BCS1L BCS1	Mitochondrial chaperone BCS1 (h-BCS1) (BCS1-like protein)	2.6067	7.287	2.30651	1	0
Q6KCM7	SLC25A25 APC3 KIAA1896 MCSC3 SCAMC2 UNQ549/PRO1106	Calcium-binding mitochondrial carrier protein SCaMC-2 (Mitochondrial ATP-Mg/Pi carrier protein 3) (Mitochondrial Ca(2+)-dependent solute carrier protein 3) (Small calcium-binding mitochondrial carrier protein 2) (Solute carrier family 25 member 25)	4.9843	4.8894	2.30359	1	0
Q08257	CRYZ	Quinone oxidoreductase (EC 1.6.5.5) (NADPH:quinone reductase) (Zeta-crystallin)	6.6273	3.2272	2.30078	1	0
Q9H1K1	ISCU NIFUN	Iron-sulfur cluster assembly enzyme ISCU, mitochondrial (NifU-like N-terminal domain-containing protein) (NifU-like protein)	6.3785	3.4533	2.29746	1	0
Q6P1L8	MRPL14 MRPL32 RPML32	39S ribosomal protein L14, mitochondrial (L14mt) (MRP-L14) (39S ribosomal protein L32, mitochondrial) (L32mt) (MRP-L32) (Mitochondrial large ribosomal subunit protein uL14m)	6.4425	3.3869	2.2971	1	0
Q6DKK2	TTC19	Tetratricopeptide repeat protein 19, mitochondrial (TPR repeat protein 19)	2.4299	7.3578	2.29097	1	0
Q7L3T8	PARS2	Probable proline--tRNA ligase, mitochondrial (EC 6.1.1.15) (Prolyl-tRNA synthetase) (ProRS)	4.8501	4.907	2.28645	1	0
Q9BW92	TARS2 TARSL1	Threonine--tRNA ligase, mitochondrial (EC 6.1.1.3) (Threonyl-tRNA synthetase) (ThrRS) (Threonyl-tRNA synthetase-like 1)	5.1701	4.5758	2.2848	1	0
P45954	ACADSB	Short/branched chain specific acyl-CoA dehydrogenase, mitochondrial (SBCAD) (EC 1.3.8.5) (2-methyl branched chain acyl-CoA dehydrogenase) (2-MEBCAD) (2-methylbutyryl-coenzyme A dehydrogenase) (2-methylbutyryl-CoA dehydrogenase)	4.5104	5.2288	2.2838	1	0
P30044	PRDX5 ACR1 SBBI10	Peroxiredoxin-5, mitochondrial (EC 1.11.1.24) (Alu corepressor 1) (Antioxidant enzyme B166) (AOEB166) (Liver tissue 2D-page spot 71B) (PLP) (Peroxiredoxin V) (Prx-V) (Peroxisomal antioxidant enzyme) (TPx type VI) (Thioredoxin peroxidase PMP20) (Thioredoxin-dependent peroxiredoxin 5)	3.3852	6.3191	2.27862	1	0
Q9NP92	MRPS30 PDCD9 BM-047	39S ribosomal protein S30, mitochondrial (MRP-S30) (S30mt) (Mitochondrial large ribosomal subunit protein mL65) (Mitochondrial large ribosomal subunit protein mS30) (Programmed cell death protein 9)	4.1223	5.5686	2.27663	1	0
Q7L592	NDUFAF7 C2orf56 PRO1853	Protein arginine methyltransferase NDUFAF7, mitochondrial (EC 2.1.1.320) (NADH dehydrogenase [ubiquinone] complex I, assembly factor 7) (Protein midA homolog)	6.1798	3.4591	2.26887	1	0
Q8TAE8	GADD45GIP1 MRPL59 PLINP1 PRG6	Growth arrest and DNA damage-inducible proteins-interacting protein 1 (39S ribosomal protein L59, mitochondrial) (MRP-L59) (CKII beta-associating protein) (CR6-interacting factor 1) (CRIF1) (Mitochondrial large ribosomal subunit protein mL64) (Papillomavirus L2-interacting nuclear protein 1) (PLINP) (PLINP-1) (p53-responsive gene 6 protein)	4.5851	5.018	2.2635	1	0
P11182	DBT BCATE2	Lipoamide acyltransferase component of branched-chain alpha-keto acid dehydrogenase complex, mitochondrial (EC 2.3.1.168) (52 kDa mitochondrial autoantigen of primary biliary cirrhosis) (Branched chain 2-oxo-acid dehydrogenase complex component E2) (BCOADC-E2) (Branched-chain alpha-keto acid dehydrogenase complex component E2) (BCKAD-E2) (BCKADE2) (Dihydrolipoamide acetyltransferase component of …	3.5138	6.0733	2.26109	1	0
O95721	SNAP29	Synaptosomal-associated protein 29 (SNAP-29) (Soluble 29 kDa NSF attachment protein) (Vesicle-membrane fusion protein SNAP-29)	3.0453	6.5307	2.25942	1	0
Q9BPX6	MICU1 CALC CBARA1	Calcium uptake protein 1, mitochondrial (Atopy-related autoantigen CALC) (ara CALC) (Calcium-binding atopy-related autoantigen 1) (allergen Hom s 4)	3.6969	5.8459	2.25441	1	0
O00330	PDHX PDX1	Pyruvate dehydrogenase protein X component, mitochondrial (Dihydrolipoamide dehydrogenase-binding protein of pyruvate dehydrogenase complex) (E3-binding protein) (E3BP) (Lipoyl-containing pyruvate dehydrogenase complex component X) (proX)	4.8916	4.6251	2.25046	1	0
Q99714	HSD17B10 ERAB HADH2 MRPP2 SCHAD SDR5C1 XH98G2	3-hydroxyacyl-CoA dehydrogenase type-2 (EC 1.1.1.35) (17-beta-estradiol 17-dehydrogenase) (EC 1.1.1.62) (2-methyl-3-hydroxybutyryl-CoA dehydrogenase) (MHBD) (3-alpha-(17-beta)-hydroxysteroid dehydrogenase (NAD(+))) (EC 1.1.1.239) (3-hydroxy-2-methylbutyryl-CoA dehydrogenase) (EC 1.1.1.178) (3-hydroxyacyl-CoA dehydrogenase type II) (3alpha(or 20beta)-hydroxysteroid dehydrogenase) (EC 1.1.1.53) (7-…	4.2893	5.2145	2.2485	1	0
Q5JTZ9	AARS2 AARSL KIAA1270	Alanine--tRNA ligase, mitochondrial (EC 6.1.1.7) (Alanyl-tRNA synthetase) (AlaRS)	4.1963	5.3049	2.24811	1	0
Q9UBQ7	GRHPR GLXR MSTP035	Glyoxylate reductase/hydroxypyruvate reductase (EC 1.1.1.79) (EC 1.1.1.81)	4.7287	4.7064	2.23804	1	0
Q96CB9	NSUN4	5-methylcytosine rRNA methyltransferase NSUN4 (EC 2.1.1.-) (5-methylcytosine tRNA methyltransferase NSUN4) (EC 2.1.1.-) (NOL1/NOP2/Sun domain family member 4)	2.074	7.3532	2.23683	1	0
Q15526	SURF1 SURF-1	Surfeit locus protein 1	2.4302	6.9614	2.23137	1	0
P30038	ALDH4A1 ALDH4 P5CDH	Delta-1-pyrroline-5-carboxylate dehydrogenase, mitochondrial (P5C dehydrogenase) (EC 1.2.1.88) (Aldehyde dehydrogenase family 4 member A1) (L-glutamate gamma-semialdehyde dehydrogenase)	6.7971	2.5345	2.22212	1	0
Q9Y2Z9	COQ6 CGI-10	Ubiquinone biosynthesis monooxygenase COQ6, mitochondrial (EC 1.14.13.-) (Coenzyme Q10 monooxygenase 6)	4.397	4.8927	2.21563	1	0
Q9Y5J7	TIMM9 TIM9 TIM9A TIMM9A	Mitochondrial import inner membrane translocase subunit Tim9	4.8311	4.4431	2.21322	1	0
Q96TA2	YME1L1 FTSH1 YME1L UNQ1868/PRO4304	ATP-dependent zinc metalloprotease YME1L1 (EC 3.4.24.-) (ATP-dependent metalloprotease FtsH1) (Meg-4) (Presenilin-associated metalloprotease) (PAMP) (YME1-like protein 1)	5.3015	3.9549	2.21045	1	0
Q9UHN1	POLG2 MTPOLB	DNA polymerase subunit gamma-2, mitochondrial (DNA polymerase gamma accessory 55 kDa subunit) (p55) (Mitochondrial DNA polymerase accessory subunit) (MtPolB) (PolG-beta)	7.3348	1.8915	2.20575	1	0
Q9BRQ6	CHCHD6 CHCM1 MIC25	MICOS complex subunit MIC25 (Coiled-coil-helix cristae morphology protein 1) (Coiled-coil-helix-coiled-coil-helix domain-containing protein 6)	8.0673	1.1568	2.20541	1	0
P52789	HK2	Hexokinase-2 (EC 2.7.1.1) (Hexokinase type II) (HK II) (Hexokinase-B) (Muscle form hexokinase)	4.4447	4.7254	2.19694	0	0
Q9NQH7	XPNPEP3	Xaa-Pro aminopeptidase 3 (X-Pro aminopeptidase 3) (EC 3.4.11.9) (Aminopeptidase P3) (APP3)	5.033	4.0568	2.18425	1	0
Q96NB2	SFXN2	Sideroflexin-2	3.2258	5.8516	2.18228	1	0
Q9NSE4	IARS2	Isoleucine--tRNA ligase, mitochondrial (EC 6.1.1.5) (Isoleucyl-tRNA synthetase) (IleRS)	4.5841	4.4386	2.17356	1	0
P32189	GK	Glycerol kinase (GK) (Glycerokinase) (EC 2.7.1.30) (ATP:glycerol 3-phosphotransferase)	6.0906	2.9315	2.17346	0	0
Q96GW9	MARS2	Methionine--tRNA ligase, mitochondrial (EC 6.1.1.10) (Methionyl-tRNA synthetase 2) (Mitochondrial methionyl-tRNA synthetase) (MtMetRS)	3.8516	5.158	2.17146	1	0
Q96E11	MRRF	Ribosome-recycling factor, mitochondrial (RRF) (Ribosome-releasing factor, mitochondrial)	4.4352	4.5574	2.16874	1	0
Q9UII2	ATP5IF1 ATPI ATPIF1	ATPase inhibitor, mitochondrial (ATP synthase F1 subunit epsilon) (Inhibitor of F(1)F(o)-ATPase) (IF(1)) (IF1)	5.2492	3.6753	2.15777	1	0
Q5TC12	ATPAF1 ATP11	ATP synthase mitochondrial F1 complex assembly factor 1 (ATP11 homolog)	4.7561	4.1585	2.15617	1	0
Q15070	OXA1L	Mitochondrial inner membrane protein OXA1L (Hsa) (OXA1Hs) (Oxidase assembly 1-like protein) (OXA1-like protein)	4.8072	4.0561	2.14784	1	0
Q7Z434	MAVS IPS1 KIAA1271 VISA	Mitochondrial antiviral-signaling protein (MAVS) (CARD adapter inducing interferon beta) (Cardif) (Interferon beta promoter stimulator protein 1) (IPS-1) (Putative NF-kappa-B-activating protein 031N) (Virus-induced-signaling adapter) (VISA)	6.2768	2.5701	2.14517	1	0
Q8NFV4	ABHD11 WBSCR21 PP1226	Protein ABHD11 (EC 3.-.-.-) (Alpha/beta hydrolase domain-containing protein 11) (Abhydrolase domain-containing protein 11) (Williams-Beuren syndrome chromosomal region 21 protein)	3.9971	4.8331	2.14245	1	0
Q5T440	IBA57 C1orf69	Putative transferase CAF17, mitochondrial (EC 2.1.-.-) (Iron-sulfur cluster assembly factor homolog)	3.8095	5.0007	2.13917	1	0
Q9BYD2	MRPL9	39S ribosomal protein L9, mitochondrial (L9mt) (MRP-L9) (Mitochondrial large ribosomal subunit protein bL9m)	5.6176	3.1814	2.13734	1	0
P17568	NDUFB7	NADH dehydrogenase [ubiquinone] 1 beta subcomplex subunit 7 (Cell adhesion protein SQM1) (Complex I-B18) (CI-B18) (NADH-ubiquinone oxidoreductase B18 subunit)	5.2966	3.4637	2.13098	1	0
Q9NVA1	UQCC1 BZFB C20orf44 UQCC	Ubiquinol-cytochrome-c reductase complex assembly factor 1 (Basic FGF-repressed Zic-binding protein) (bFGF-repressed Zic-binding protein) (bFZb) (Ubiquinol-cytochrome c reductase complex chaperone CBP3 homolog)	5.5405	3.1964	2.12712	1	0
O95169	NDUFB8	NADH dehydrogenase [ubiquinone] 1 beta subcomplex subunit 8, mitochondrial (Complex I-ASHI) (CI-ASHI) (NADH-ubiquinone oxidoreductase ASHI subunit)	2.5311	6.1963	2.12555	1	0
O75027	ABCB7 ABC7	Iron-sulfur clusters transporter ABCB7, mitochondrial (ATP-binding cassette sub-family B member 7, mitochondrial) (ATP-binding cassette transporter 7) (ABC transporter 7 protein)	4.1522	4.5681	2.12438	1	0
Q86Y39	NDUFA11	NADH dehydrogenase [ubiquinone] 1 alpha subcomplex subunit 11 (Complex I-B14.7) (CI-B14.7) (NADH-ubiquinone oxidoreductase subunit B14.7)	3.6052	5.0575	2.11482	1	0
Q00325	SLC25A3 PHC OK/SW-cl.48	Phosphate carrier protein, mitochondrial (Phosphate transport protein) (PTP) (Solute carrier family 25 member 3)	4.1925	4.4376	2.10938	1	0
Q9H936	SLC25A22 GC1	Mitochondrial glutamate carrier 1 (GC-1) (Glutamate/H(+) symporter 1) (Solute carrier family 25 member 22)	4.3616	4.1861	2.09554	1	0
Q9Y676	MRPS18B C6orf14 HSPC183 PTD017	28S ribosomal protein S18b, mitochondrial (MRP-S18-b) (Mrps18-b) (S18mt-b) (28S ribosomal protein S18-2, mitochondrial) (MRP-S18-2) (Mitochondrial small ribosomal subunit protein bS18b) (Mitochondrial small ribosomal subunit protein mS40)	5.2311	3.28	2.08935	1	0
Q8TB37	NUBPL C14orf127	Iron-sulfur protein NUBPL (IND1 homolog) (Nucleotide-binding protein-like) (huInd1)	4.0724	4.428	2.08753	1	0
Q96RR1	TWNK C10orf2 PEO1	Twinkle protein, mitochondrial (EC 3.6.4.12) (Progressive external ophthalmoplegia 1 protein) (T7 gp4-like protein with intramitochondrial nucleoid localization) (T7-like mitochondrial DNA helicase) (Twinkle mtDNA helicase)	3.5197	4.9451	2.08148	1	0
Q9NP81	SARS2 SARSM	Serine--tRNA ligase, mitochondrial (EC 6.1.1.11) (SerRSmt) (Seryl-tRNA synthetase) (SerRS) (Seryl-tRNA(Ser/Sec) synthetase)	5.4442	3.0083	2.07938	1	0
Q9NNW7	TXNRD2 KIAA1652 TRXR2	Thioredoxin reductase 2, mitochondrial (EC 1.8.1.9) (Selenoprotein Z) (SelZ) (TR-beta) (Thioredoxin reductase TR3)	3.4461	4.9517	2.07001	1	0
Q9UHQ9	CYB5R1 NQO3A2 UNQ3049/PRO9865	NADH-cytochrome b5 reductase 1 (b5R.1) (EC 1.6.2.2) (Humb5R2) (NAD(P)H:quinone oxidoreductase type 3 polypeptide A2)	6.4743	1.8759	2.06181	0	0
Q7L2E3	DHX30 DDX30 KIAA0890	ATP-dependent RNA helicase DHX30 (EC 3.6.4.13) (DEAH box protein 30)	4.1726	4.104	2.04904	1	0
Q13505	MTX1 MTX MTXN	Metaxin-1 (Mitochondrial outer membrane import complex protein 1)	3.5391	4.729	2.04756	1	0
Q96HP4	OXNAD1	Oxidoreductase NAD-binding domain-containing protein 1 (EC 1.-.-.-)	3.3152	4.9524	2.04747	1	0
Q9NZB8	MOCS1 MIG11	Molybdenum cofactor biosynthesis protein 1 (Cell migration-inducing gene 11 protein) (Molybdenum cofactor synthesis-step 1 protein A-B) [Includes: GTP 3',8-cyclase (EC 4.1.99.22) (Molybdenum cofactor biosynthesis protein A); Cyclic pyranopterin monophosphate synthase (EC 4.6.1.17) (Molybdenum cofactor biosynthesis protein C)]	5.9156	2.3008	2.03851	1	0
P09601	HMOX1 HO HO1	Heme oxygenase 1 (HO-1) (EC 1.14.14.18)	3.9545	4.2582	2.03786	0	0
Q04837	SSBP1 SSBP	Single-stranded DNA-binding protein, mitochondrial (Mt-SSB) (MtSSB) (PWP1-interacting protein 17)	5.5576	2.6496	2.03689	1	0
Q5T653	MRPL2 CGI-22	39S ribosomal protein L2, mitochondrial (L2mt) (MRP-L2) (Mitochondrial large ribosomal subunit protein uL2m)	4.492	3.6962	2.03355	1	0
Q14249	ENDOG	Endonuclease G, mitochondrial (Endo G) (EC 3.1.30.-)	5.3637	2.7997	2.02917	1	0
Q05932	FPGS	Folylpolyglutamate synthase, mitochondrial (EC 6.3.2.17) (Folylpoly-gamma-glutamate synthetase) (FPGS) (Tetrahydrofolylpolyglutamate synthase) (Tetrahydrofolate synthase)	3.7691	4.3252	2.01691	1	0
Q9UG56	PISD	Phosphatidylserine decarboxylase proenzyme, mitochondrial (EC 4.1.1.65) [Cleaved into: Phosphatidylserine decarboxylase beta chain; Phosphatidylserine decarboxylase alpha chain]	4.6823	3.3968	2.01419	1	0
Q9P032	NDUFAF4 C6orf66 HRPAP20 HSPC125 My013	NADH dehydrogenase [ubiquinone] 1 alpha subcomplex assembly factor 4 (Hormone-regulated proliferation-associated protein of 20 kDa)	4.5789	3.4995	2.01407	1	0
O60783	MRPS14	28S ribosomal protein S14, mitochondrial (MRP-S14) (S14mt) (Mitochondrial small ribosomal subunit protein uS14m)	3.8527	4.1923	2.00809	1	0
Q96A26	FAM162A C3orf28 E2IG5 DC16 FWP001	Protein FAM162A (E2-induced gene 5 protein) (Growth and transformation-dependent protein) (HGTD-P)	2.3399	5.6666	2.00117	1	0
O96000	NDUFB10	NADH dehydrogenase [ubiquinone] 1 beta subcomplex subunit 10 (Complex I-PDSW) (CI-PDSW) (NADH-ubiquinone oxidoreductase PDSW subunit)	4.6569	3.3444	2.00023	1	0
Q9H2U2	PPA2 HSPC124	Inorganic pyrophosphatase 2, mitochondrial (EC 3.6.1.1) (Pyrophosphatase SID6-306) (Pyrophosphate phospho-hydrolase 2) (PPase 2)	3.5129	4.4468	1.99271	1	0
Q8NFF5	FLAD1 PP591	FAD synthase (EC 2.7.7.2) (FAD pyrophosphorylase) (FMN adenylyltransferase) (Flavin adenine dinucleotide synthase) [Includes: Molybdenum cofactor biosynthesis protein-like region; FAD synthase region]	4.6632	3.2946	1.99237	1	0
O94826	TOMM70 KIAA0719 TOM70 TOMM70A	Mitochondrial import receptor subunit TOM70 (Mitochondrial precursor proteins import receptor) (Translocase of outer membrane 70 kDa subunit) (Translocase of outer mitochondrial membrane protein 70)	5.0446	2.9041	1.99072	1	0
O75746	SLC25A12 ARALAR1	Calcium-binding mitochondrial carrier protein Aralar1 (Mitochondrial aspartate glutamate carrier 1) (Solute carrier family 25 member 12)	4.7112	3.2257	1.98858	1	0
Q9NQZ5	STARD7 GTT1	StAR-related lipid transfer protein 7, mitochondrial (Gestational trophoblastic tumor protein 1) (START domain-containing protein 7) (StARD7)	3.8102	4.1184	1.98707	1	0
O95139	NDUFB6	NADH dehydrogenase [ubiquinone] 1 beta subcomplex subunit 6 (Complex I-B17) (CI-B17) (NADH-ubiquinone oxidoreductase B17 subunit)	2.5174	5.4026	1.9855	1	0
P30536	TSPO BZRP MBR	Translocator protein (Mitochondrial benzodiazepine receptor) (PKBS) (Peripheral-type benzodiazepine receptor) (PBR)	5.0618	2.8461	1.98329	1	0
P43155	CRAT CAT1	Carnitine O-acetyltransferase (Carnitine acetylase) (EC 2.3.1.137) (EC 2.3.1.7) (Carnitine acetyltransferase) (CAT) (CrAT)	4.127	3.7612	1.9797	1	0
Q6P087	RPUSD3	Mitochondrial mRNA pseudouridine synthase RPUSD3 (EC 5.4.99.-) (RNA pseudouridylate synthase domain-containing protein 3)	3.8396	4.0481	1.9796	1	0
Q9Y305	ACOT9 CGI-16	Acyl-coenzyme A thioesterase 9, mitochondrial (Acyl-CoA thioesterase 9) (EC 3.1.2.-) (Acyl-CoA thioester hydrolase 9)	4.5251	3.3398	1.97543	1	0
P49419	ALDH7A1 ATQ1	Alpha-aminoadipic semialdehyde dehydrogenase (Alpha-AASA dehydrogenase) (EC 1.2.1.31) (Aldehyde dehydrogenase family 7 member A1) (EC 1.2.1.3) (Antiquitin-1) (Betaine aldehyde dehydrogenase) (EC 1.2.1.8) (Delta1-piperideine-6-carboxylate dehydrogenase) (P6c dehydrogenase)	4.3333	3.5189	1.9731	1	0
Q14318	FKBP8 FKBP38	Peptidyl-prolyl cis-trans isomerase FKBP8 (PPIase FKBP8) (EC 5.2.1.8) (38 kDa FK506-binding protein) (38 kDa FKBP) (FKBP-38) (hFKBP38) (FK506-binding protein 8) (FKBP-8) (FKBPR38) (Rotamase)	4.5388	3.3085	1.9722	1	0
Q96BW9	TAMM41 C3orf31	Phosphatidate cytidylyltransferase, mitochondrial (EC 2.7.7.41) (CDP-diacylglycerol synthase) (CDP-DAG synthase) (Mitochondrial translocator assembly and maintenance protein 41 homolog) (TAM41)	2.9736	4.8623	1.9701	1	0
Q16186	ADRM1 GP110	Proteasomal ubiquitin receptor ADRM1 (110 kDa cell membrane glycoprotein) (Gp110) (Adhesion-regulating molecule 1) (ARM-1) (Proteasome regulatory particle non-ATPase 13) (hRpn13) (Rpn13 homolog)	4.1985	3.6322	1.96914	0	0
Q969Y2	GTPBP3 MTGP1	tRNA modification GTPase GTPBP3, mitochondrial (GTP-binding protein 3) (Mitochondrial GTP-binding protein 1)	3.9105	3.879	1.96153	1	0
Q9NRG7	SDR39U1 C14orf124 HCDI	Epimerase family protein SDR39U1 (EC 1.1.1.-) (Short-chain dehydrogenase/reductase family 39U member 1)	4.639	3.0791	1.94825	1	0
Q9NX20	MRPL16 PNAS-111	39S ribosomal protein L16, mitochondrial (L16mt) (MRP-L16) (Mitochondrial large ribosomal subunit protein uL16m)	2.4969	5.175	1.93958	1	0
Q96EL2	MRPS24 HSPC335	28S ribosomal protein S24, mitochondrial (MRP-S24) (S24mt) (Mitochondrial small ribosomal subunit protein uS3m) (bMRP-47) (bMRP47)	3.42	4.2449	1.93827	1	0
P55039	DRG2	Developmentally-regulated GTP-binding protein 2 (DRG-2) (Translation factor GTPase DRG2) (TRAFAC GTPase DRG2) (EC 3.6.5.-)	3.3587	4.2869	1.93463	0	0
P00390	GSR GLUR GRD1	Glutathione reductase, mitochondrial (GR) (GRase) (EC 1.8.1.7)	3.6389	3.9882	1.93113	1	0
O43488	AKR7A2 AFAR AFAR1 AKR7	Aflatoxin B1 aldehyde reductase member 2 (EC 1.1.1.n11) (AFB1 aldehyde reductase 1) (AFB1-AR 1) (Aldoketoreductase 7) (Succinic semialdehyde reductase) (SSA reductase)	4.1905	3.4344	1.93072	1	0
O15382	BCAT2 BCATM BCT2 ECA40	Branched-chain-amino-acid aminotransferase, mitochondrial (BCAT(m)) (EC 2.6.1.42) (Placental protein 18) (PP18)	4.3362	3.2881	1.9306	1	0
Q9BT30	ALKBH7 ABH7 SPATA11 UNQ6002/PRO34564	Alpha-ketoglutarate-dependent dioxygenase alkB homolog 7, mitochondrial (EC 1.14.11.-) (Alkylated DNA repair protein alkB homolog 7) (Spermatogenesis cell proliferation-related protein) (Spermatogenesis-associated protein 11)	2.0495	5.5662	1.92898	1	0
Q96EY8	MMAB	Corrinoid adenosyltransferase (EC 2.5.1.17) (Cob(II)alamin adenosyltransferase) (Cob(II)yrinic acid a,c-diamide adenosyltransferase) (Cobinamide/cobalamin adenosyltransferase) (Methylmalonic aciduria type B protein)	3.2832	4.3188	1.92638	1	0
Q86UY8	NT5DC3 GNN TU12B1-TY	5'-nucleotidase domain-containing protein 3 (EC 3.1.3.-) (GRP94-neighboring nucleotidase)	3.8262	3.7555	1.92252	1	0
P16219	ACADS	Short-chain specific acyl-CoA dehydrogenase, mitochondrial (SCAD) (EC 1.3.8.1) (Butyryl-CoA dehydrogenase)	2.2859	5.2841	1.92029	1	0
Q8WWV3	RTN4IP1 NIMP	Reticulon-4-interacting protein 1, mitochondrial (NOGO-interacting mitochondrial protein)	4.1906	3.3504	1.91476	1	0
O75648	TRMU MTU1 TRMT1	Mitochondrial tRNA-specific 2-thiouridylase 1 (EC 2.8.1.14) (MTO2 homolog)	5.5116	2.0018	1.90947	1	0
Q9HA77	CARS2 OK/SW-cl.10	Probable cysteine--tRNA ligase, mitochondrial (EC 6.1.1.16) (Cysteinyl-tRNA synthetase) (CysRS)	3.0404	4.3959	1.89458	1	0
Q9BU61	NDUFAF3 C3orf60	NADH dehydrogenase [ubiquinone] 1 alpha subcomplex assembly factor 3	3.2515	4.165	1.89074	1	0
Q9BRT2	UQCC2 C6orf125 MNF1	Ubiquinol-cytochrome-c reductase complex assembly factor 2 (Breast cancer-associated protein SGA-81M) (Mitochondrial nucleoid factor 1) (Mitochondrial protein M19)	5.7819	1.6119	1.88632	1	0
P51687	SUOX	Sulfite oxidase, mitochondrial (EC 1.8.3.1)	3.4277	3.9206	1.87741	1	0
Q96E29	MTERF3 MTERFD1 CGI-12	Transcription termination factor 3, mitochondrial (Mitochondrial transcription termination factor 3) (mTERF3) (mTERF domain-containing protein 1, mitochondrial)	2.6487	4.6974	1.87698	1	0
Q9NVH1	DNAJC11	DnaJ homolog subfamily C member 11	3.8344	3.5044	1.87554	1	0
P48047	ATP5PO ATP5O ATPO	ATP synthase subunit O, mitochondrial (ATP synthase peripheral stalk subunit OSCP) (Oligomycin sensitivity conferral protein) (OSCP)	5.9531	1.3732	1.87308	1	0
Q9BX68	HINT2	Histidine triad nucleotide-binding protein 2, mitochondrial (HINT-2) (EC 3.-.-.-) (HINT-3) (HIT-17kDa) (PKCI-1-related HIT protein)	2.4672	4.825	1.86635	1	0
Q9UQ90	SPG7 CAR CMAR PGN	Paraplegin (EC 3.4.24.-) (Cell matrix adhesion regulator) (Spastic paraplegia 7 protein)	4.6954	2.5844	1.8639	1	0
O00411	POLRMT	DNA-directed RNA polymerase, mitochondrial (MtRPOL) (EC 2.7.7.6)	3.5631	3.6925	1.85909	1	0
Q8N0V3	RBFA C18orf22	Putative ribosome-binding factor A, mitochondrial	3.8418	3.4091	1.85816	1	0
Q5ST30	VARS2 KIAA1885 VARS2L VARSL	Valine--tRNA ligase, mitochondrial (EC 6.1.1.9) (Valyl-tRNA synthetase) (ValRS) (Valyl-tRNA synthetase-like)	2.8745	4.3693	1.85675	1	0
Q7L8L6	FASTKD5 KIAA1792	FAST kinase domain-containing protein 5, mitochondrial	4.7149	2.5263	1.85623	1	0
P82650	MRPS22 C3orf5 RPMS22 GK002	28S ribosomal protein S22, mitochondrial (MRP-S22) (S22mt) (Mitochondrial small ribosomal subunit protein mS22)	4.7144	2.521	1.85507	1	0
Q9Y2Q3	GSTK1 HDCMD47P	Glutathione S-transferase kappa 1 (EC 2.5.1.18) (GST 13-13) (GST class-kappa) (GSTK1-1) (hGSTK1) (Glutathione S-transferase subunit 13)	4.8044	2.4164	1.85216	1	0
P22830	FECH	Ferrochelatase, mitochondrial (EC 4.99.1.1) (Heme synthase) (Protoheme ferro-lyase)	3.4863	3.6718	1.83958	1	0
Q16611	BAK1 BAK BCL2L7 CDN1	Bcl-2 homologous antagonist/killer (Apoptosis regulator BAK) (Bcl-2-like protein 7) (Bcl2-L-7)	2.6489	4.4886	1.83542	1	0
Q9NZJ7	MTCH1 PSAP CGI-64 UNQ1871/PRO4314	Mitochondrial carrier homolog 1 (Presenilin-associated protein)	4.1017	2.9994	1.82804	1	0
Q9P015	MRPL15 HSPC145	39S ribosomal protein L15, mitochondrial (L15mt) (MRP-L15) (Mitochondrial large ribosomal subunit protein uL15m)	3.5475	3.52	1.8212	1	0
O75431	MTX2	Metaxin-2 (Mitochondrial outer membrane import complex protein 2)	4.9887	2.0462	1.81453	1	0
O75616	ERAL1 HERA	GTPase Era, mitochondrial (H-ERA) (hERA) (Conserved ERA-like GTPase) (CEGA) (ERA-W) (ERA-like protein 1)	4.4252	2.5912	1.81073	1	0
P82930	MRPS34	28S ribosomal protein S34, mitochondrial (MRP-S34) (S34mt) (Mitochondrial small ribosomal subunit protein mS34)	3.2502	3.7555	1.80853	1	0
Q9NYJ1	COA4 CHCHD8 E2IG2	Cytochrome c oxidase assembly factor 4 homolog, mitochondrial (Coiled-coil-helix-coiled-coil-helix domain-containing protein 8) (E2-induced gene 2 protein)	3.456	3.541	1.80674	1	0
Q9NWU5	MRPL22 MRPL25 RPML25 HSPC158	39S ribosomal protein L22, mitochondrial (L22mt) (MRP-L22) (39S ribosomal protein L25, mitochondrial) (L25mt) (MRP-L25) (Mitochondrial large ribosomal subunit protein uL22m)	3.9972	2.9722	1.80103	1	0
Q9HC21	SLC25A19 DNC MUP1	Mitochondrial thiamine pyrophosphate carrier (Mitochondrial uncoupling protein 1) (Solute carrier family 25 member 19)	4.0238	2.9455	1.80101	1	0
Q9BQP7	MGME1 C20orf72 DDK1	Mitochondrial genome maintenance exonuclease 1 (EC 3.1.-.-)	3.746	3.2034	1.79689	1	0
P23919	DTYMK CDC8 TMPK TYMK	Thymidylate kinase (EC 2.7.4.9) (dTMP kinase)	3.2637	3.6807	1.79585	1	0
Q5VT66	MTARC1 MARC1 MOSC1	Mitochondrial amidoxime-reducing component 1 (mARC1) (EC 1.7.-.-) (Molybdenum cofactor sulfurase C-terminal domain-containing protein 1) (MOSC domain-containing protein 1) (Moco sulfurase C-terminal domain-containing protein 1)	3.9207	3.012	1.79342	1	0
Q99797	MIPEP MIP	Mitochondrial intermediate peptidase (MIP) (EC 3.4.24.59)	3.1595	3.7696	1.79267	1	0
Q9NRK6	ABCB10	ATP-binding cassette sub-family B member 10, mitochondrial (ABC-mitochondrial erythroid protein) (ABC-me protein) (ATP-binding cassette transporter 10) (ABC transporter 10 protein) (Mitochondrial ATP-binding cassette 2) (M-ABC2)	3.2514	3.6753	1.79217	1	0
Q9H9P8	L2HGDH C14orf160	L-2-hydroxyglutarate dehydrogenase, mitochondrial (EC 1.1.99.2) (Duranin)	3.8001	3.1191	1.79061	1	0
Q9NPL8	TIMMDC1 C3orf1 UNQ247/PRO284	Complex I assembly factor TIMMDC1, mitochondrial (Protein M5-14) (Translocase of inner mitochondrial membrane domain-containing protein 1) (TIMM domain containing-protein 1)	3.5863	3.2876	1.78113	1	0
Q9NVV4	MTPAP PAPD1	Poly(A) RNA polymerase, mitochondrial (PAP) (EC 2.7.7.19) (PAP-associated domain-containing protein 1) (Polynucleotide adenylyltransferase) (Terminal uridylyltransferase 1) (TUTase 1) (mtPAP)	2.8249	4.014	1.77376	1	0
P42765	ACAA2	3-ketoacyl-CoA thiolase, mitochondrial (EC 2.3.1.16) (Acetyl-CoA acetyltransferase) (EC 2.3.1.9) (Acetyl-CoA acyltransferase) (Acyl-CoA hydrolase, mitochondrial) (EC 3.1.2.-) (EC 3.1.2.1) (EC 3.1.2.2) (Beta-ketothiolase) (Mitochondrial 3-oxoacyl-CoA thiolase) (T1)	3.577	3.2537	1.77203	1	0
Q53H82	LACTB2 CGI-83	Endoribonuclease LACTB2 (EC 3.1.27.-) (Beta-lactamase-like protein 2)	3.4865	3.3359	1.77028	1	0
P82663	MRPS25 RPMS25	28S ribosomal protein S25, mitochondrial (MRP-S25) (S25mt) (Mitochondrial small ribosomal subunit protein mS25)	3.262	3.5509	1.76827	1	0
Q96I99	SUCLG2	Succinate--CoA ligase [GDP-forming] subunit beta, mitochondrial (EC 6.2.1.4) (GTP-specific succinyl-CoA synthetase subunit beta) (G-SCS) (GTPSCS) (Succinyl-CoA synthetase beta-G chain) (SCS-betaG)	3.5543	3.2176	1.75956	1	0
O75608	LYPLA1 APT1 LPL1	Acyl-protein thioesterase 1 (APT-1) (hAPT1) (EC 3.1.2.-) (Lysophospholipase 1) (Lysophospholipase I) (LPL-I) (LysoPLA I)	2.5242	4.2428	1.75852	1	0
P19404	NDUFV2	NADH dehydrogenase [ubiquinone] flavoprotein 2, mitochondrial (EC 7.1.1.2) (NADH-ubiquinone oxidoreductase 24 kDa subunit)	2.6533	4.0886	1.75316	1	0
A6NJ78	METTL15 METT5D1	12S rRNA N4-methylcytidine (m4C) methyltransferase (12S rRNA m4C methyltransferase) (EC 2.1.1.-) (Methyltransferase 5 domain-containing protein 1) (Methyltransferase-like protein 15)	4.1443	2.5539	1.74377	1	0
Q6P1X6	C8orf82	UPF0598 protein C8orf82	3.7817	2.9137	1.74317	1	0
Q9NX46	ADPRS ADPRHL2 ARH3	ADP-ribose glycohydrolase ARH3 (ADP-ribosylhydrolase 3) (O-acetyl-ADP-ribose deacetylase ARH3) (EC 3.5.1.-) (Poly(ADP-ribose) glycohydrolase ARH3) (EC 3.2.1.143) ([Protein ADP-ribosylarginine] hydrolase-like protein 2) ([Protein ADP-ribosylserine] hydrolase) (EC 3.2.2.-)	3.9639	2.7295	1.74274	0	0
Q9NYY8	FASTKD2 KIAA0971	FAST kinase domain-containing protein 2, mitochondrial	3.1375	3.5101	1.73283	1	0
Q8WWH5	TRUB1 PUS4	Probable tRNA pseudouridine synthase 1 (EC 5.4.99.-)	2.8027	3.7653	1.71545	0	0
Q99595	TIMM17A MIMT17 TIM17 TIM17A TIMM17	Mitochondrial import inner membrane translocase subunit Tim17-A (Inner membrane preprotein translocase Tim17a)	3.2477	3.3009	1.71119	1	0
O95140	MFN2 CPRP1 KIAA0214	Mitofusin-2 (EC 3.6.5.-) (Transmembrane GTPase MFN2)	3.7283	2.8068	1.70821	1	0
P31937	HIBADH	3-hydroxyisobutyrate dehydrogenase, mitochondrial (HIBADH) (EC 1.1.1.31)	2.7643	3.7686	1.70772	1	0
Q9BYT8	NLN AGTBP KIAA1226	Neurolysin, mitochondrial (EC 3.4.24.16) (Angiotensin-binding protein) (Microsomal endopeptidase) (MEP) (Mitochondrial oligopeptidase M) (Neurotensin endopeptidase)	3.2397	3.2524	1.69869	1	0
P38117	ETFB FP585	Electron transfer flavoprotein subunit beta (Beta-ETF)	3.0554	3.4355	1.69842	1	0
Q9Y2C4	EXOG ENDOGL1 ENDOGL2 ENGL	Nuclease EXOG, mitochondrial (EC 3.1.30.-) (Endonuclease G-like 1) (Endo G-like 1)	4.1865	2.2934	1.69597	1	0
Q8NE62	CHDH	Choline dehydrogenase, mitochondrial (CDH) (CHD) (EC 1.1.99.1)	3.4557	3.0116	1.69316	1	0
O75127	PTCD1 KIAA0632	Pentatricopeptide repeat-containing protein 1, mitochondrial	3.2609	3.2026	1.69232	1	0
Q6YP21	KYAT3 CCBL2 KAT3	Kynurenine--oxoglutarate transaminase 3 (EC 2.6.1.7) (Cysteine-S-conjugate beta-lyase 2) (EC 4.4.1.13) (Kynurenine aminotransferase 3) (Kynurenine aminotransferase III) (KATIII) (Kynurenine--glyoxylate transaminase) (EC 2.6.1.63) (Kynurenine--oxoglutarate transaminase III)	3.8982	2.5542	1.68984	1	0
Q9UH62	ARMCX3 ALEX3 BM-017 UNQ2517/PRO6007	Armadillo repeat-containing X-linked protein 3 (ARM protein lost in epithelial cancers on chromosome X 3) (Protein ALEX3)	2.4978	3.9433	1.68731	1	0
Q8IYQ7	THNSL1	Threonine synthase-like 1 (TSH1)	3.0185	3.4205	1.68684	1	0
Q9H974	QTRT2 QTRTD1	Queuine tRNA-ribosyltransferase accessory subunit 2 (Queuine tRNA-ribosyltransferase domain-containing protein 1)	3.6196	2.7672	1.67509	0	0
O15091	PRORP KIAA0391 MRPP3	Mitochondrial ribonuclease P catalytic subunit (EC 3.1.26.5) (Mitochondrial ribonuclease P protein 3) (Mitochondrial RNase P protein 3) (Protein only RNase P catalytic subunit)	3.0252	3.3593	1.67457	1	0
Q96QE5	TEFM C17orf42	Transcription elongation factor, mitochondrial	3.6872	2.6958	1.67423	1	0
Q9Y512	SAMM50 SAM50 CGI-51 TRG3	Sorting and assembly machinery component 50 homolog (Transformation-related gene 3 protein) (TRG-3)	4	2.3601	1.66905	1	0
Q32P41	TRMT5 KIAA1393 TRM5	tRNA (guanine(37)-N1)-methyltransferase (EC 2.1.1.228) (M1G-methyltransferase) (tRNA [GM37] methyltransferase) (tRNA methyltransferase 5 homolog)	2.5113	3.8213	1.6628	1	0
Q8TAT6	NPLOC4 KIAA1499 NPL4	Nuclear protein localization protein 4 homolog (Protein NPL4)	3.6819	2.6367	1.6596	0	0
Q96SZ6	CDK5RAP1 C20orf34 CGI-05 HSPC167	Mitochondrial tRNA methylthiotransferase CDK5RAP1 (EC 2.8.4.3) (CDK5 activator-binding protein C42) (CDK5 regulatory subunit-associated protein 1) (mt-tRNA-2-methylthio-N6-dimethylallyladenosine synthase) (mt-tRNA-N6-(dimethylallyl)adenosine(37) methylthiotransferase)	3.6836	2.6305	1.65858	1	0
P99999	CYCS CYC	Cytochrome c	3.4312	2.8102	1.64187	1	0
Q96D53	COQ8B ADCK4	Atypical kinase COQ8B, mitochondrial (EC 2.7.-.-) (AarF domain-containing protein kinase 4) (Coenzyme Q protein 8B)	1.2718	4.9093	1.62786	1	0
Q9BWM7	SFXN3	Sideroflexin-3	2.0417	4.1373	1.62737	1	0
P43686	PSMC4 MIP224 TBP7	26S proteasome regulatory subunit 6B (26S proteasome AAA-ATPase subunit RPT3) (MB67-interacting protein) (MIP224) (Proteasome 26S subunit ATPase 4) (Tat-binding protein 7) (TBP-7)	3.2551	2.9117	1.62452	0	0
Q9Y5Y2	NUBP2	Cytosolic Fe-S cluster assembly factor NUBP2 (Nucleotide-binding protein 2) (NBP 2)	3.0324	3.11	1.6188	0	0
Q9Y6M9	NDUFB9 LYRM3 UQOR22	NADH dehydrogenase [ubiquinone] 1 beta subcomplex subunit 9 (Complex I-B22) (CI-B22) (LYR motif-containing protein 3) (NADH-ubiquinone oxidoreductase B22 subunit)	3.5031	2.5801	1.60483	1	0
P05166	PCCB	Propionyl-CoA carboxylase beta chain, mitochondrial (PCCase subunit beta) (EC 6.4.1.3) (Propanoyl-CoA:carbon dioxide ligase subunit beta)	2.7823	3.2867	1.60146	1	0
Q4G0N4	NADK2 C5orf33 MNADK NADKD1	NAD kinase 2, mitochondrial (EC 2.7.1.23) (Mitochondrial NAD kinase) (NAD kinase domain-containing protein 1, mitochondrial)	3.815	2.2533	1.60129	1	0
O00746	NME4 NM23D	Nucleoside diphosphate kinase, mitochondrial (NDK) (NDP kinase, mitochondrial) (EC 2.7.4.6) (Nucleoside diphosphate kinase D) (NDPKD) (nm23-H4)	3.3202	2.7043	1.59084	1	0
Q99460	PSMD1	26S proteasome non-ATPase regulatory subunit 1 (26S proteasome regulatory subunit RPN2) (26S proteasome regulatory subunit S1) (26S proteasome subunit p112)	3.4917	2.5237	1.58866	0	0
O43824	GTPBP6 PGPL	Putative GTP-binding protein 6 (Pseudoautosomal GTP-binding protein-like)	3.1746	2.8265	1.58523	1	0
Q8N3Z3	GTPBP8	GTP-binding protein 8	1.3575	4.6418	1.58479	0	0
Q3SY69	ALDH1L2	Mitochondrial 10-formyltetrahydrofolate dehydrogenase (Mitochondrial 10-FTHFDH) (mtFDH) (EC 1.5.1.6) (Aldehyde dehydrogenase family 1 member L2)	2.3774	3.6091	1.58171	1	0
Q99807	COQ7	5-demethoxyubiquinone hydroxylase, mitochondrial (DMQ hydroxylase) (EC 1.14.99.60) (Timing protein clk-1 homolog) (Ubiquinone biosynthesis monooxygenase COQ7)	4.0699	1.9102	1.58017	1	0
P83111	LACTB MRPL56 UNQ843/PRO1781	Serine beta-lactamase-like protein LACTB, mitochondrial (EC 3.4.-.-)	2.6142	3.3627	1.5794	1	0
Q9NP79	VTA1 C6orf55 HSPC228 My012	Vacuolar protein sorting-associated protein VTA1 homolog (Dopamine-responsive gene 1 protein) (DRG-1) (LYST-interacting protein 5) (LIP5) (SKD1-binding protein 1) (SBP1)	3.9615	1.9665	1.56755	0	0
Q9NPH0	ACP6 ACPL1 LPAP UNQ205/PRO231	Lysophosphatidic acid phosphatase type 6 (EC 3.1.3.2) (Acid phosphatase 6, lysophosphatidic) (Acid phosphatase-like protein 1) (PACPL1)	2.9734	2.9539	1.56738	1	0
P62072	TIMM10 TIM10	Mitochondrial import inner membrane translocase subunit Tim10	1.7715	4.1534	1.56679	1	0
P00387	CYB5R3 DIA1	NADH-cytochrome b5 reductase 3 (B5R) (Cytochrome b5 reductase) (EC 1.6.2.2) (Diaphorase-1) [Cleaved into: NADH-cytochrome b5 reductase 3 membrane-bound form; NADH-cytochrome b5 reductase 3 soluble form]	2.9984	2.9186	1.56487	1	0
Q13084	MRPL28 MAAT1	39S ribosomal protein L28, mitochondrial (L28mt) (MRP-L28) (Melanoma antigen p15) (Melanoma-associated antigen recognized by T-lymphocytes) (Mitochondrial large ribosomal subunit protein bL28m)	2.1573	3.7448	1.56123	1	0
Q9Y2Z2	MTO1 CGI-02	Protein MTO1 homolog, mitochondrial	3.0262	2.8759	1.56123	1	0
P16152	CBR1 CBR CRN SDR21C1	Carbonyl reductase [NADPH] 1 (EC 1.1.1.184) (15-hydroxyprostaglandin dehydrogenase [NADP(+)]) (EC 1.1.1.196) (EC 1.1.1.197) (20-beta-hydroxysteroid dehydrogenase) (NADPH-dependent carbonyl reductase 1) (Prostaglandin 9-ketoreductase) (PG-9-KR) (Prostaglandin-E(2) 9-reductase) (EC 1.1.1.189) (Short chain dehydrogenase/reductase family 21C member 1)	3.2764	2.625	1.56106	0	0
Q8WV93	AFG1L AFG1 LACE1	AFG1-like ATPase (Lactation elevated protein 1) (EC 3.6.-.-) (Protein AFG1 homolog)	2.3995	3.5008	1.56079	1	0
Q96LL9	DNAJC30 WBSCR18	DnaJ homolog subfamily C member 30, mitochondrial (Williams-Beuren syndrome chromosomal region 18 protein)	2.6604	3.2261	1.55741	1	0
O60488	ACSL4 ACS4 FACL4 LACS4	Long-chain-fatty-acid--CoA ligase 4 (EC 6.2.1.3) (Arachidonate--CoA ligase) (EC 6.2.1.15) (Long-chain acyl-CoA synthetase 4) (LACS 4)	3.7079	2.1686	1.55496	0	0
Q9BT17	MTG1 GTPBP7	Mitochondrial ribosome-associated GTPase 1 (GTP-binding protein 7) (Mitochondrial GTPase 1)	2.3438	3.5163	1.55093	1	0
P50416	CPT1A CPT1	Carnitine O-palmitoyltransferase 1, liver isoform (CPT1-L) (EC 2.3.1.21) (Carnitine O-palmitoyltransferase I, liver isoform) (CPT I) (CPTI-L) (Carnitine palmitoyltransferase 1A)	3.1096	2.7348	1.54705	1	0
P62195	PSMC5 SUG1	26S proteasome regulatory subunit 8 (26S proteasome AAA-ATPase subunit RPT6) (Proteasome 26S subunit ATPase 5) (Proteasome subunit p45) (Thyroid hormone receptor-interacting protein 1) (TRIP1) (p45/SUG)	4.2241	1.6181	1.54651	0	0
Q96CU9	FOXRED1 FP634	FAD-dependent oxidoreductase domain-containing protein 1 (EC 1.-.-.-)	2.4899	3.3189	1.53824	1	0
O00429	DNM1L DLP1 DRP1	Dynamin-1-like protein (EC 3.6.5.5) (Dnm1p/Vps1p-like protein) (DVLP) (Dynamin family member proline-rich carboxyl-terminal domain less) (Dymple) (Dynamin-like protein) (Dynamin-like protein 4) (Dynamin-like protein IV) (HdynIV) (Dynamin-related protein 1)	2.9708	2.8236	1.53466	1	0
O95571	ETHE1 HSCO	Persulfide dioxygenase ETHE1, mitochondrial (EC 1.13.11.18) (Ethylmalonic encephalopathy protein 1) (Hepatoma subtracted clone one protein) (Sulfur dioxygenase ETHE1)	3.3041	2.4693	1.52942	1	0
Q6P4A7	SFXN4 BCRM1	Sideroflexin-4 (Breast cancer resistance marker 1)	2.9398	2.8256	1.52742	1	0
Q4U2R6	MRPL51 MRP64 CDA09 HSPC241	39S ribosomal protein L51, mitochondrial (L51mt) (MRP-L51) (Mitochondrial large ribosomal subunit protein mL51) (bMRP-64) (bMRP64)	2.9505	2.7935	1.52206	1	0
Q9BQ95	ECSIT	Evolutionarily conserved signaling intermediate in Toll pathway, mitochondrial (Protein SITPEC)	2.9916	2.7219	1.51437	1	0
P41250	GARS1 GARS	Glycine--tRNA ligase (EC 6.1.1.14) (Diadenosine tetraphosphate synthetase) (Ap4A synthetase) (EC 2.7.7.-) (Glycyl-tRNA synthetase) (GlyRS) (Glycyl-tRNA synthetase 1)	3.2902	2.4163	1.51261	1	0
Q15046	KARS1 KARS KIAA0070	Lysine--tRNA ligase (EC 2.7.7.-) (EC 6.1.1.6) (Lysyl-tRNA synthetase) (LysRS)	3.4099	2.2584	1.50292	1	0
Q6PML9	SLC30A9 C4orf1 HUEL	Zinc transporter 9 (ZnT-9) (Human embryonic lung protein) (HuEL) (Solute carrier family 30 member 9)	2.5686	3.0835	1.49879	1	0
Q16698	DECR1 DECR SDR18C1	2,4-dienoyl-CoA reductase [(3E)-enoyl-CoA-producing], mitochondrial (EC 1.3.1.124) (2,4-dienoyl-CoA reductase [NADPH]) (4-enoyl-CoA reductase [NADPH]) (Short chain dehydrogenase/reductase family 18C member 1)	3.3275	2.3112	1.49536	1	0
O75947	ATP5PD ATP5H My032	ATP synthase subunit d, mitochondrial (ATPase subunit d) (ATP synthase peripheral stalk subunit d)	2.373	3.2478	1.49078	1	0
Q9NX18	SDHAF2 C11orf79 PGL2 SDH5	Succinate dehydrogenase assembly factor 2, mitochondrial (SDH assembly factor 2) (SDHAF2)	2.0485	3.5356	1.48132	1	0
Q8IWA4	MFN1	Mitofusin-1 (EC 3.6.5.-) (Fzo homolog) (Transmembrane GTPase MFN1)	2.2402	3.2598	1.45943	1	0
A8MXV4	NUDT19	Nucleoside diphosphate-linked moiety X motif 19 (Nudix motif 19) (EC 3.6.1.-)	1.9384	3.5409	1.45399	1	0
Q3ZCM7	TUBB8	Tubulin beta-8 chain (Tubulin beta 8 class VIII)	2.8969	2.5809	1.4536	0	0
Q9BZD4	NUF2 CDCA1 NUF2R	Kinetochore protein Nuf2 (hNuf2) (hNuf2R) (hsNuf2) (Cell division cycle-associated protein 1)	1.9601	3.5101	1.45159	0	0
Q96ER9	CCDC51 MITOK	Mitochondrial potassium channel (MITOK) (Coiled-coil domain-containing protein 51)	2.4536	3.0059	1.44877	1	0
O75414	NME6	Nucleoside diphosphate kinase 6 (NDK 6) (NDP kinase 6) (EC 2.7.4.6) (Inhibitor of p53-induced apoptosis-alpha) (IPIA-alpha) (nm23-H6)	2.8476	2.572	1.43819	1	0
P62191	PSMC1	26S proteasome regulatory subunit 4 (P26s4) (26S proteasome AAA-ATPase subunit RPT2) (Proteasome 26S subunit ATPase 1)	2.9494	2.4491	1.43256	0	0
Q9NPE2	NGRN FI58G HT020	Neugrin (Mesenchymal stem cell protein DSC92) (Neurite outgrowth-associated protein) (Spinal cord-derived protein FI58G)	2.1034	3.2715	1.42624	1	0
Q8WYQ3	CHCHD10 C22orf16	Coiled-coil-helix-coiled-coil-helix domain-containing protein 10, mitochondrial (Protein N27C7-4)	2.612	2.7494	1.42261	1	0
Q9NZ45	CISD1 C10orf70 ZCD1 MDS029	CDGSH iron-sulfur domain-containing protein 1 (MitoNEET)	3.0565	2.297	1.42048	1	0
Q9BSJ5	C17orf80 HLC8 MIG3	Uncharacterized protein C17orf80 (Cell migration-inducing gene 3 protein) (Human lung cancer oncogene 8 protein) (HLC-8)	3.4745	1.854	1.41373	0	0
Q9H7H0	METTL17 METT11D1	Methyltransferase-like protein 17, mitochondrial (EC 2.1.1.-) (False p73 target gene protein) (Methyltransferase 11 domain-containing protein 1) (Protein RSM22 homolog, mitochondrial)	2.1706	3.1414	1.40926	1	0
P13051	UNG DGU UNG1 UNG15	Uracil-DNA glycosylase (UDG) (EC 3.2.2.27)	3.0644	2.2468	1.40904	1	0
P49590	HARS2 HARSL HARSR HO3	Histidine--tRNA ligase, mitochondrial (EC 6.1.1.21) (Histidine--tRNA ligase-like) (Histidyl-tRNA synthetase) (HisRS)	3.3691	1.9341	1.40686	1	0
Q96IX5	ATP5MK ATP5MD DAPIT HCVFTP2 USMG5 PD04912	ATP synthase membrane subunit K, mitochondrial (ATP synthase membrane subunit DAPIT, mitochondrial) (Diabetes-associated protein in insulin-sensitive tissues) (HCV F-transactivated protein 2) (Up-regulated during skeletal muscle growth protein 5)	2.5201	2.7593	1.40037	1	0
Q4J6C6	PREPL KIAA0436	Prolyl endopeptidase-like (EC 3.4.21.-) (Prolylendopeptidase-like)	2.7607	2.5162	1.39969	1	0
O95822	MLYCD	Malonyl-CoA decarboxylase, mitochondrial (MCD) (EC 4.1.1.9)	3.6894	1.5343	1.38507	1	0
Q9NVH0	EXD2 C14orf114 EXDL2	Exonuclease 3'-5' domain-containing protein 2 (EC 3.1.11.1) (3'-5' exoribonuclease EXD2) (EC 3.1.13.-) (Exonuclease 3'-5' domain-like-containing protein 2)	3.1682	2.0475	1.38286	1	0
O14874	BCKDK	[3-methyl-2-oxobutanoate dehydrogenase [lipoamide]] kinase, mitochondrial (EC 2.7.11.4) (Branched-chain alpha-ketoacid dehydrogenase kinase) (BCKD-kinase) (BCKDHKIN)	2.7124	2.4858	1.37801	1	0
P13861	PRKAR2A PKR2 PRKAR2	cAMP-dependent protein kinase type II-alpha regulatory subunit	2.4019	2.7703	1.37078	0	0
O00483	NDUFA4	Cytochrome c oxidase subunit NDUFA4 (Complex I-MLRQ) (CI-MLRQ) (NADH-ubiquinone oxidoreductase MLRQ subunit)	2.8571	2.3028	1.36734	1	0
O43772	SLC25A20 CAC CACT	Mitochondrial carnitine/acylcarnitine carrier protein (Carnitine/acylcarnitine translocase) (CAC) (Solute carrier family 25 member 20)	3.0153	2.123	1.36129	1	0
Q8N5M1	ATPAF2 ATP12 LP3663	ATP synthase mitochondrial F1 complex assembly factor 2 (ATP12 homolog)	4.0707	1.0625	1.35986	1	0
P82914	MRPS15 RPMS15 DC37	28S ribosomal protein S15, mitochondrial (MRP-S15) (S15mt) (Mitochondrial small ribosomal subunit protein uS15m)	1.8726	3.2561	1.35859	1	0
Q13825	AUH	Methylglutaconyl-CoA hydratase, mitochondrial (EC 4.2.1.18) (AU-specific RNA-binding enoyl-CoA hydratase) (AU-binding protein/enoyl-CoA hydratase) (Itaconyl-CoA hydratase) (EC 4.2.1.56)	3.0967	2.0082	1.35188	1	0
P21397	MAOA	Amine oxidase [flavin-containing] A (EC 1.4.3.4) (Monoamine oxidase type A) (MAO-A)	3.3345	1.7519	1.34664	1	0
P00918	CA2	Carbonic anhydrase 2 (EC 4.2.1.1) (Carbonate dehydratase II) (Carbonic anhydrase C) (CAC) (Carbonic anhydrase II) (CA-II)	2.445	2.61	1.33771	0	0
O75521	ECI2 DRS1 HCA88 PECI	Enoyl-CoA delta isomerase 2 (EC 5.3.3.8) (DRS-1) (Delta(3),delta(2)-enoyl-CoA isomerase) (D3,D2-enoyl-CoA isomerase) (Diazepam-binding inhibitor-related protein 1) (DBI-related protein 1) (Dodecenoyl-CoA isomerase) (Hepatocellular carcinoma-associated antigen 88) (Peroxisomal 3,2-trans-enoyl-CoA isomerase) (pECI) (Renal carcinoma antigen NY-REN-1)	2.7538	2.3011	1.33768	1	0
Q9NR31	SAR1A SAR1 SARA SARA1	GTP-binding protein SAR1a (COPII-associated small GTPase)	1.1029	3.9389	1.33394	0	1
Q9HBH1	PDF PDF1A	Peptide deformylase, mitochondrial (EC 3.5.1.88) (Polypeptide deformylase)	2.3055	2.7262	1.33105	1	0
O94903	PLPBP PROSC	Pyridoxal phosphate homeostasis protein (PLP homeostasis protein) (Proline synthase co-transcribed bacterial homolog protein) (Pyridoxal phosphate-binding protein)	2.5432	2.4839	1.32973	1	0
Q7Z4G4	TRMT11 C6orf75 MDS024	tRNA (guanine(10)-N2)-methyltransferase homolog (EC 2.1.1.-) (tRNA guanosine-2'-O-methyltransferase TRM11 homolog)	2.6125	2.4088	1.32806	0	0
O94788	ALDH1A2 RALDH2	Retinal dehydrogenase 2 (RALDH 2) (RalDH2) (EC 1.2.1.36) (Aldehyde dehydrogenase family 1 member A2) (Retinaldehyde-specific dehydrogenase type 2) (RALDH(II))	1.7097	3.2895	1.3217	0	0
Q8TB36	GDAP1	Ganglioside-induced differentiation-associated protein 1 (GDAP1)	2.8592	2.1261	1.31768	1	0
Q9BSD7	NTPCR C1orf57	Cancer-related nucleoside-triphosphatase (NTPase) (EC 3.6.1.15) (Nucleoside triphosphate phosphohydrolase)	2.8215	2.1461	1.31255	0	0
Q9BUQ8	DDX23	Probable ATP-dependent RNA helicase DDX23 (EC 3.6.4.13) (100 kDa U5 snRNP-specific protein) (DEAD box protein 23) (PRP28 homolog) (U5-100kD)	1.2952	3.6514	1.30644	0	0
Q969S9	GFM2 EFG2 MSTP027	Ribosome-releasing factor 2, mitochondrial (RRF2mt) (Elongation factor G 2, mitochondrial) (EF-G2mt) (mEF-G 2) (Elongation factor G2) (hEFG2)	2.1255	2.8037	1.30135	1	0
O00299	CLIC1 G6 NCC27	Chloride intracellular channel protein 1 (Chloride channel ABP) (Nuclear chloride ion channel 27) (NCC27) (Regulatory nuclear chloride ion channel protein) (hRNCC)	2.9167	2.0032	1.29863	0	0
P62491	RAB11A RAB11	Ras-related protein Rab-11A (Rab-11) (EC 3.6.5.2) (YL8)	2.4529	2.4505	1.29378	0	0
P11172	UMPS OK/SW-cl.21	Uridine 5'-monophosphate synthase (UMP synthase) [Includes: Orotate phosphoribosyltransferase (OPRT) (OPRTase) (EC 2.4.2.10); Orotidine 5'-phosphate decarboxylase (ODC) (EC 4.1.1.23) (OMPdecase)]	2.8647	1.9715	1.27387	0	0
Q13057	COASY PSEC0106	Bifunctional coenzyme A synthase (CoA synthase) (NBP) (POV-2) [Includes: Phosphopantetheine adenylyltransferase (EC 2.7.7.3) (Dephospho-CoA pyrophosphorylase) (Pantetheine-phosphate adenylyltransferase) (PPAT); Dephospho-CoA kinase (DPCK) (EC 2.7.1.24) (Dephosphocoenzyme A kinase) (DPCOAK)]	2.7322	2.0911	1.27002	1	0
Q13200	PSMD2 TRAP2	26S proteasome non-ATPase regulatory subunit 2 (26S proteasome regulatory subunit RPN1) (26S proteasome regulatory subunit S2) (26S proteasome subunit p97) (Protein 55.11) (Tumor necrosis factor type 1 receptor-associated protein 2)	2.6069	2.2123	1.26879	0	0
Q9BQ69	MACROD1 LRP16	ADP-ribose glycohydrolase MACROD1 (MACRO domain-containing protein 1) (O-acetyl-ADP-ribose deacetylase MACROD1) (EC 3.1.1.106) (Protein LRP16) ([Protein ADP-ribosylaspartate] hydrolase MACROD1) (EC 3.2.2.-) ([Protein ADP-ribosylglutamate] hydrolase MACROD1) (EC 3.2.2.-)	1.9611	2.8541	1.2676	1	0
Q86YH6	PDSS2 C6orf210 DLP1	All trans-polyprenyl-diphosphate synthase PDSS2 (All-trans-decaprenyl-diphosphate synthase subunit 2) (EC 2.5.1.91) (Candidate tumor suppressor protein) (Decaprenyl pyrophosphate synthase subunit 2) (Decaprenyl-diphosphate synthase subunit 2) (Solanesyl-diphosphate synthase subunit 2)	1.7702	3.039	1.2658	1	0
Q9Y3B7	MRPL11 CGI-113	39S ribosomal protein L11, mitochondrial (L11mt) (MRP-L11) (Mitochondrial large ribosomal subunit protein uL11m)	3.2834	1.4987	1.25764	1	0
Q8NCW5	NAXE AIBP APOA1BP YJEFN1	NAD(P)H-hydrate epimerase (EC 5.1.99.6) (Apolipoprotein A-I-binding protein) (AI-BP) (NAD(P)HX epimerase) (YjeF N-terminal domain-containing protein 1) (YjeF_N1)	3.2507	1.5004	1.24826	1	0
Q53R41	FASTKD1 KIAA1800	FAST kinase domain-containing protein 1, mitochondrial	1.8038	2.936	1.24483	1	0
Q9UNM6	PSMD13	26S proteasome non-ATPase regulatory subunit 13 (26S proteasome regulatory subunit RPN9) (26S proteasome regulatory subunit S11) (26S proteasome regulatory subunit p40.5)	2.6345	2.0967	1.24221	0	1
Q6UXV4	APOOL CXorf33 FAM121A MIC27 UNQ8193/PRO23204	MICOS complex subunit MIC27 (Apolipoprotein O-like) (Protein FAM121A)	2.2955	2.3553	1.21748	1	0
P21399	ACO1 IREB1	Cytoplasmic aconitate hydratase (Aconitase) (EC 4.2.1.3) (Citrate hydro-lyase) (Ferritin repressor protein) (Iron regulatory protein 1) (IRP1) (Iron-responsive element-binding protein 1) (IRE-BP 1)	2.3988	2.2352	1.21226	0	0
Q8IYU8	MICU2 EFHA1	Calcium uptake protein 2, mitochondrial (EF-hand domain-containing family member A1)	2.5033	2.1281	1.21145	1	0
P45880	VDAC2	Voltage-dependent anion-selective channel protein 2 (VDAC-2) (hVDAC2) (Outer mitochondrial membrane protein porin 2)	2.3747	2.2525	1.21014	1	0
Q13686	ALKBH1 ABH ABH1 ALKBH	Nucleic acid dioxygenase ALKBH1 (EC 1.14.11.-) (Alkylated DNA repair protein alkB homolog 1) (Alpha-ketoglutarate-dependent dioxygenase ABH1) (DNA 6mA demethylase) (DNA N6-methyl adenine demethylase ALKBH1) (EC 1.14.11.51) (DNA lyase ABH1) (EC 4.2.99.18) (DNA oxidative demethylase ALKBH1) (EC 1.14.11.33) (mRNA N(3)-methylcytidine demethylase) (EC 1.14.11.-)	1.3058	3.3098	1.20652	1	0
P16435	POR CYPOR	NADPH--cytochrome P450 reductase (CPR) (P450R) (EC 1.6.2.4)	2.8477	1.7573	1.2032	0	0
Q9NQW7	XPNPEP1 XPNPEPL XPNPEPL1	Xaa-Pro aminopeptidase 1 (EC 3.4.11.9) (Aminoacylproline aminopeptidase) (Cytosolic aminopeptidase P) (Soluble aminopeptidase P) (sAmp) (X-Pro aminopeptidase 1) (X-prolyl aminopeptidase 1, soluble)	2.3219	2.2756	1.20085	0	0
Q9Y3E5	PTRH2 BIT1 PTH2 CGI-147	Peptidyl-tRNA hydrolase 2, mitochondrial (PTH 2) (EC 3.1.1.29) (Bcl-2 inhibitor of transcription 1)	2.5714	2.0108	1.19604	1	0
Q96CS3	FAF2 ETEA KIAA0887 UBXD8 UBXN3B	FAS-associated factor 2 (Protein ETEA) (UBX domain-containing protein 3B) (UBX domain-containing protein 8)	2.568	2.0073	1.19387	0	0
P35998	PSMC2 MSS1	26S proteasome regulatory subunit 7 (26S proteasome AAA-ATPase subunit RPT1) (Proteasome 26S subunit ATPase 2) (Protein MSS1)	2.853	1.7185	1.19267	0	0
Q9H0U4	RAB1B	Ras-related protein Rab-1B (EC 3.6.5.2)	2.3115	2.2511	1.18986	0	0
P18031	PTPN1 PTP1B	Tyrosine-protein phosphatase non-receptor type 1 (EC 3.1.3.48) (Protein-tyrosine phosphatase 1B) (PTP-1B)	2.3972	2.1432	1.18282	0	0
Q92667	AKAP1 AKAP149 PRKA1	A-kinase anchor protein 1, mitochondrial (A-kinase anchor protein 149 kDa) (AKAP 149) (Dual specificity A-kinase-anchoring protein 1) (D-AKAP-1) (Protein kinase A-anchoring protein 1) (PRKA1) (Spermatid A-kinase anchor protein 84) (S-AKAP84)	2.4402	2.0789	1.17604	1	0
Q9BUF5	TUBB6	Tubulin beta-6 chain (Tubulin beta class V)	3.0691	1.4295	1.16948	0	0
P61604	HSPE1	10 kDa heat shock protein, mitochondrial (Hsp10) (10 kDa chaperonin) (Chaperonin 10) (CPN10) (Early-pregnancy factor) (EPF)	1.9475	2.5446	1.16739	1	0
Q9Y312	AAR2 C20orf4 CGI-23 PRO0225	Protein AAR2 homolog (AAR2 splicing factor homolog)	1.4615	3.0087	1.16034	0	0
Q96CM8	ACSF2 UNQ493/PRO1009	Medium-chain acyl-CoA ligase ACSF2, mitochondrial (EC 6.2.1.2)	2.3421	2.1082	1.1539	1	0
Q9P2R3	ANKFY1 ANKHZN KIAA1255	Rabankyrin-5 (Rank-5) (Ankyrin repeat and FYVE domain-containing protein 1) (Ankyrin repeats hooked to a zinc finger motif)	1.6361	2.7936	1.14721	0	1
P07203	GPX1	Glutathione peroxidase 1 (GPx-1) (GSHPx-1) (EC 1.11.1.9) (Cellular glutathione peroxidase)	3.1164	1.2902	1.13967	1	0
O95363	FARS2 FARS1 HSPC320	Phenylalanine--tRNA ligase, mitochondrial (EC 6.1.1.20) (Phenylalanyl-tRNA synthetase) (PheRS)	2.5611	1.7962	1.12343	1	0
Q9HB07	MYG1 C12orf10	MYG1 exonuclease (EC 3.1.-.-)	2.7038	1.6398	1.11889	0	0
Q8TEX9	IPO4 IMP4B RANBP4	Importin-4 (Imp4) (Importin-4b) (Imp4b) (Ran-binding protein 4) (RanBP4)	2.891	1.4454	1.1165	0	0
P07741	APRT	Adenine phosphoribosyltransferase (APRT) (EC 2.4.2.7)	2.0827	2.2498	1.1152	0	0
Q9H3K2	GHITM DERP2 MICS1 TMBIM5 My021 UNQ244/PRO281	Growth hormone-inducible transmembrane protein (Dermal papilla-derived protein 2) (Mitochondrial morphology and cristae structure 1) (MICS1) (Transmembrane BAX inhibitor motif-containing protein 5)	1.4985	2.8135	1.10836	1	0
P09543	CNP	2',3'-cyclic-nucleotide 3'-phosphodiesterase (CNP) (CNPase) (EC 3.1.4.37)	2.2511	2.0413	1.10178	0	0
Q96GK7	FAHD2A CGI-105	Fumarylacetoacetate hydrolase domain-containing protein 2A (EC 3.-.-.-)	2.5625	1.7235	1.09963	1	0
P24539	ATP5PB ATP5F1	ATP synthase F(0) complex subunit B1, mitochondrial (ATP synthase peripheral stalk-membrane subunit b) (ATP synthase proton-transporting mitochondrial F(0) complex subunit B1) (ATP synthase subunit b) (ATPase subunit b)	1.8309	2.4263	1.0899	1	0
Q13596	SNX1	Sorting nexin-1	3.1499	1.081	1.08096	0	1
P43490	NAMPT PBEF PBEF1	Nicotinamide phosphoribosyltransferase (NAmPRTase) (Nampt) (EC 2.4.2.12) (Pre-B-cell colony-enhancing factor 1) (Pre-B cell-enhancing factor) (Visfatin)	2.317	1.9093	1.0794	0	0
O75251	NDUFS7	NADH dehydrogenase [ubiquinone] iron-sulfur protein 7, mitochondrial (EC 7.1.1.2) (Complex I-20kD) (CI-20kD) (NADH-ubiquinone oxidoreductase 20 kDa subunit) (PSST subunit)	1.9049	2.2858	1.06719	1	0
P24941	CDK2 CDKN2	Cyclin-dependent kinase 2 (EC 2.7.11.22) (Cell division protein kinase 2) (p33 protein kinase)	2.0522	2.13	1.06426	0	0
[truncated: 1,294 more rows]

## Sheet: Table S2-3 true positive list
Protein Name	Gene Name	UniProt ID
[truncated: 1,132 more rows]

## Sheet: Table S2-4 false positive list
Protein Name	Gene Name	UniProt ID
[truncated: 2,403 more rows]

## Sheet: Table S2-5 Mito proteome
			log2 (H/L)
[truncated: 478 more rows]

[truncated: 2 more sheets: Table S2-6 Membrane complexes, Column definition]
