# Supplementary material for: Genetically encoded photocatalytic protein labeling enables spatially-resolved profiling of intracellular proteome
Source: Nat Commun. 2023 May 23;14:2978. doi: 10.1038/s41467-023-38565-8 (PMC10205723; doi:10.1038/s41467-023-38565-8)
Supplement: Supplementary file 7 — Dataset 4 [file 41467_2023_38565_MOESM7_ESM.xlsx]

## Sheet: Table S4-1 Nuclear_BL
Uniprot ID	Gene name	Protein name	H/L (rep1)	H/L (rep2)	log2(H/L)	TP?	FP?
Q09028	RBBP4 RBAP48	Histone-binding protein RBBP4 (Chromatin assembly factor 1 subunit C) (CAF-1 subunit C) (Chromatin assembly factor I p48 subunit) (CAF-I 48 kDa subunit) (CAF-I p48) (Nucleosome-remodeling factor subunit RBAP48) (Retinoblastoma-binding protein 4) (RBBP-4) (Retinoblastoma-binding protein p48)	3.0144	3.6279	1.73168	0	0
P09874	PARP1 ADPRT PPOL	Poly [ADP-ribose] polymerase 1 (PARP-1) (EC 2.4.2.30) (ADP-ribosyltransferase diphtheria toxin-like 1) (ARTD1) (DNA ADP-ribosyltransferase PARP1) (EC 2.4.2.-) (NAD(+) ADP-ribosyltransferase 1) (ADPRT 1) (Poly[ADP-ribose] synthase 1) (Protein poly-ADP-ribosyltransferase PARP1) (EC 2.4.2.-)	2.2621	3.6562	1.56518	0	0
Q71UI9	H2AZ2 H2AFV H2AV	Histone H2A.V (H2A.F/Z) (H2A.Z variant histone 2)	2.4611	3.3479	1.53829	0	0
O60264	SMARCA5 SNF2H WCRF135	SWI/SNF-related matrix-associated actin-dependent regulator of chromatin subfamily A member 5 (SWI/SNF-related matrix-associated actin-dependent regulator of chromatin A5) (EC 3.6.4.-) (Sucrose nonfermenting protein 2 homolog) (hSNF2H)	1.9095	3.8548	1.52715	1	0
P55060	CSE1L CAS XPO2	Exportin-2 (Exp2) (Cellular apoptosis susceptibility protein) (Chromosome segregation 1-like protein) (Importin-alpha re-exporter)	2.0543	3.5171	1.47804	0	0
P26599	PTBP1 PTB	Polypyrimidine tract-binding protein 1 (PTB) (57 kDa RNA-binding protein PPTB-1) (Heterogeneous nuclear ribonucleoprotein I) (hnRNP I)	2.1977	3.373	1.47786	0	0
Q13263	TRIM28 KAP1 RNF96 TIF1B	Transcription intermediary factor 1-beta (TIF1-beta) (E3 SUMO-protein ligase TRIM28) (EC 2.3.2.27) (KRAB-associated protein 1) (KAP-1) (KRAB-interacting protein 1) (KRIP-1) (Nuclear corepressor KAP-1) (RING finger protein 96) (RING-type E3 ubiquitin transferase TIF1-beta) (Tripartite motif-containing protein 28)	2.1707	3.2096	1.42769	0	0
Q92499	DDX1	ATP-dependent RNA helicase DDX1 (EC 3.6.4.13) (DEAD box protein 1) (DEAD box protein retinoblastoma) (DBP-RB)	2.1827	3.0749	1.3944	0	0
Q9UNM6	PSMD13	26S proteasome non-ATPase regulatory subunit 13 (26S proteasome regulatory subunit RPN9) (26S proteasome regulatory subunit S11) (26S proteasome regulatory subunit p40.5)	1.7864	3.4683	1.39361	1	0
P11387	TOP1	DNA topoisomerase 1 (EC 5.6.2.1) (DNA topoisomerase I)	2.1221	3.1098	1.38733	0	0
P04844	RPN2	Dolichyl-diphosphooligosaccharide--protein glycosyltransferase subunit 2 (Dolichyl-diphosphooligosaccharide--protein glycosyltransferase 63 kDa subunit) (RIBIIR) (Ribophorin II) (RPN-II) (Ribophorin-2)	1.9625	3.1661	1.35857	0	0
Q16576	RBBP7 RBAP46	Histone-binding protein RBBP7 (Histone acetyltransferase type B subunit 2) (Nucleosome-remodeling factor subunit RBAP46) (Retinoblastoma-binding protein 7) (RBBP-7) (Retinoblastoma-binding protein p46)	1.653	3.2457	1.2924	0	0
Q01105	SET	Protein SET (HLA-DR-associated protein II) (Inhibitor of granzyme A-activated DNase) (IGAAD) (PHAPII) (Phosphatase 2A inhibitor I2PP2A) (I-2PP2A) (Template-activating factor I) (TAF-I)	2.5844	2.1263	1.23594	0	0
P29401	TKT	Transketolase (TK) (EC 2.2.1.1)	1.737	2.9351	1.22407	0	0
Q12906	ILF3 DRBF MPHOSPH4 NF90	Interleukin enhancer-binding factor 3 (Double-stranded RNA-binding protein 76) (DRBP76) (M-phase phosphoprotein 4) (MPP4) (Nuclear factor associated with dsRNA) (NFAR) (Nuclear factor of activated T-cells 90 kDa) (NF-AT-90) (Translational control protein 80) (TCP80)	1.6624	2.9845	1.21627	0	0
Q14697	GANAB G2AN KIAA0088	Neutral alpha-glucosidase AB (EC 3.2.1.207) (Alpha-glucosidase 2) (Glucosidase II subunit alpha)	1.8129	2.8055	1.20739	0	1
P22314	UBA1 A1S9T UBE1	Ubiquitin-like modifier-activating enzyme 1 (EC 6.2.1.45) (Protein A1S9) (Ubiquitin-activating enzyme E1)	1.7671	2.8449	1.20539	0	0
P09429	HMGB1 HMG1	High mobility group protein B1 (High mobility group protein 1) (HMG-1)	2.1556	2.3618	1.17549	0	0
O15355	PPM1G PPM1C	Protein phosphatase 1G (EC 3.1.3.16) (Protein phosphatase 1C) (Protein phosphatase 2C isoform gamma) (PP2C-gamma) (Protein phosphatase magnesium-dependent 1 gamma)	1.5891	2.9198	1.17278	1	0
P13010	XRCC5 G22P2	X-ray repair cross-complementing protein 5 (EC 3.6.4.-) (86 kDa subunit of Ku antigen) (ATP-dependent DNA helicase 2 subunit 2) (ATP-dependent DNA helicase II 80 kDa subunit) (CTC box-binding factor 85 kDa subunit) (CTC85) (CTCBF) (DNA repair protein XRCC5) (Ku80) (Ku86) (Lupus Ku autoantigen protein p86) (Nuclear factor IV) (Thyroid-lupus autoantigen) (TLAA) (X-ray repair complementing defective…	1.7446	2.7621	1.17207	1	0
Q08945	SSRP1 FACT80	FACT complex subunit SSRP1 (Chromatin-specific transcription elongation factor 80 kDa subunit) (Facilitates chromatin transcription complex 80 kDa subunit) (FACT 80 kDa subunit) (FACTp80) (Facilitates chromatin transcription complex subunit SSRP1) (Recombination signal sequence recognition protein 1) (Structure-specific recognition protein 1) (hSSRP1) (T160)	2.1061	2.3999	1.17185	0	0
O43390	HNRNPR HNRPR	Heterogeneous nuclear ribonucleoprotein R (hnRNP R)	1.5686	2.9006	1.16002	0	0
P31153	MAT2A AMS2 MATA2	S-adenosylmethionine synthase isoform type-2 (AdoMet synthase 2) (EC 2.5.1.6) (Methionine adenosyltransferase 2) (MAT 2) (Methionine adenosyltransferase II) (MAT-II)	1.4186	3.0115	1.14734	0	1
Q16778	H2BC21 H2BFQ HIST2H2BE	Histone H2B type 2-E (H2B-clustered histone 21) (Histone H2B-GL105) (Histone H2B.q) (H2B/q)	1.6763	2.7512	1.14649	1	0
P05023	ATP1A1	Sodium/potassium-transporting ATPase subunit alpha-1 (Na(+)/K(+) ATPase alpha-1 subunit) (EC 7.2.2.13) (Sodium pump subunit alpha-1)	1.4619	2.9392	1.13786	0	1
Q9UBT2	UBA2 SAE2 UBLE1B HRIHFB2115	SUMO-activating enzyme subunit 2 (EC 2.3.2.-) (Anthracycline-associated resistance ARX) (Ubiquitin-like 1-activating enzyme E1B) (Ubiquitin-like modifier-activating enzyme 2)	1.5498	2.844	1.13547	0	0
P18754	RCC1 CHC1	Regulator of chromosome condensation (Cell cycle regulatory protein) (Chromosome condensation protein 1)	1.438	2.8969	1.116	0	0
P12004	PCNA	Proliferating cell nuclear antigen (PCNA) (Cyclin)	1.4229	2.9056	1.11387	1	0
Q9UMS4	PRPF19 NMP200 PRP19 SNEV	Pre-mRNA-processing factor 19 (EC 2.3.2.27) (Nuclear matrix protein 200) (PRP19/PSO4 homolog) (hPso4) (RING-type E3 ubiquitin transferase PRP19) (Senescence evasion factor)	1.5453	2.7542	1.10417	1	0
O43707	ACTN4	Alpha-actinin-4 (Non-muscle alpha-actinin 4)	1.5315	2.7642	1.10289	0	0
P30101	PDIA3 ERP57 ERP60 GRP58	Protein disulfide-isomerase A3 (EC 5.3.4.1) (58 kDa glucose-regulated protein) (58 kDa microsomal protein) (p58) (Disulfide isomerase ER-60) (Endoplasmic reticulum resident protein 57) (ER protein 57) (ERp57) (Endoplasmic reticulum resident protein 60) (ER protein 60) (ERp60)	1.6697	2.6227	1.10178	0	0
P49915	GMPS	GMP synthase [glutamine-hydrolyzing] (EC 6.3.5.2) (GMP synthetase) (Glutamine amidotransferase)	1.5671	2.7201	1.10004	0	1
Q92841	DDX17	Probable ATP-dependent RNA helicase DDX17 (EC 3.6.4.13) (DEAD box protein 17) (DEAD box protein p72) (DEAD box protein p82) (RNA-dependent helicase p72)	1.2446	3.0148	1.09065	0	0
Q07666	KHDRBS1 SAM68	KH domain-containing, RNA-binding, signal transduction-associated protein 1 (GAP-associated tyrosine phosphoprotein p62) (Src-associated in mitosis 68 kDa protein) (Sam68) (p21 Ras GTPase-activating protein-associated p62) (p68)	1.4593	2.7996	1.09048	0	0
O75390	CS	Citrate synthase, mitochondrial (EC 2.3.3.1) (Citrate (Si)-synthase)	1.5869	2.6644	1.0879	0	0
P00918	CA2	Carbonic anhydrase 2 (EC 4.2.1.1) (Carbonate dehydratase II) (Carbonic anhydrase C) (CAC) (Carbonic anhydrase II) (CA-II) (Cyanamide hydratase CA2) (EC 4.2.1.69)	1.5802	2.6704	1.08767	0	1
P61289	PSME3	Proteasome activator complex subunit 3 (11S regulator complex subunit gamma) (REG-gamma) (Activator of multicatalytic protease subunit 3) (Ki nuclear autoantigen) (Proteasome activator 28 subunit gamma) (PA28g) (PA28gamma)	1.5171	2.7255	1.08495	1	0
P20700	LMNB1 LMN2 LMNB	Lamin-B1	1.5455	2.6947	1.08413	0	0
Q15393	SF3B3 KIAA0017 SAP130	Splicing factor 3B subunit 3 (Pre-mRNA-splicing factor SF3b 130 kDa subunit) (SF3b130) (STAF130) (Spliceosome-associated protein 130) (SAP 130)	1.5709	2.6501	1.07758	0	0
O43143	DHX15 DBP1 DDX15	ATP-dependent RNA helicase DHX15 (EC 3.6.4.13) (ATP-dependent RNA helicase #46) (DEAH box protein 15) (Splicing factor Prp43) (hPrp43)	1.1373	3.0691	1.07259	0	0
P17844	DDX5 G17P1 HELR HLR1	Probable ATP-dependent RNA helicase DDX5 (EC 3.6.4.13) (DEAD box protein 5) (RNA helicase p68)	1.3446	2.8499	1.0685	1	0
Q96AG4	LRRC59 PRO1855	Leucine-rich repeat-containing protein 59 (Ribosome-binding protein p34) (p34) [Cleaved into: Leucine-rich repeat-containing protein 59, N-terminally processed]	1.354	2.828	1.06419	0	0
P62979	RPS27A UBA80 UBCEP1	Ubiquitin-40S ribosomal protein S27a (Ubiquitin carboxyl extension protein 80) [Cleaved into: Ubiquitin; 40S ribosomal protein S27a (Small ribosomal subunit protein eS31)]	1.5786	2.5995	1.06285	0	0
Q16531	DDB1 XAP1	DNA damage-binding protein 1 (DDB p127 subunit) (DNA damage-binding protein a) (DDBa) (Damage-specific DNA-binding protein 1) (HBV X-associated protein 1) (XAP-1) (UV-damaged DNA-binding factor) (UV-damaged DNA-binding protein 1) (UV-DDB 1) (XPE-binding factor) (XPE-BF) (Xeroderma pigmentosum group E-complementing protein) (XPCe)	1.6709	2.5014	1.06084	0	0
Q14974	KPNB1 NTF97	Importin subunit beta-1 (Importin-90) (Karyopherin subunit beta-1) (Nuclear factor p97) (Pore targeting complex 97 kDa subunit) (PTAC97)	1.2969	2.8724	1.05981	0	0
P27635	RPL10 DXS648E QM	60S ribosomal protein L10 (Laminin receptor homolog) (Large ribosomal subunit protein uL16) (Protein QM) (Ribosomal protein L10) (Tumor suppressor QM)	1.3097	2.8334	1.05071	1	0
P49411	TUFM	Elongation factor Tu, mitochondrial (EF-Tu) (P43)	1.483	2.6375	1.04282	0	1
Q99880	H2BC13 H2BFC HIST1H2BL	Histone H2B type 1-L (Histone H2B.c) (H2B/c)	1.609	2.4985	1.03826	1	0
P43243	MATR3 KIAA0723	Matrin-3	1.4056	2.6611	1.02386	0	0
O00264	PGRMC1 HPR6.6 PGRMC	Membrane-associated progesterone receptor component 1 (mPR) (Dap1) (IZA)	1.272	2.7865	1.02095	0	1
P06576	ATP5F1B ATP5B ATPMB ATPSB	ATP synthase subunit beta, mitochondrial (EC 7.1.2.2) (ATP synthase F1 subunit beta)	1.4938	2.5394	1.01192	1	0
Q15366	PCBP2	Poly(rC)-binding protein 2 (Alpha-CP2) (Heterogeneous nuclear ribonucleoprotein E2) (hnRNP E2)	1.2253	2.8047	1.01078	0	0
P04406	GAPDH GAPD CDABP0047 OK/SW-cl.12	Glyceraldehyde-3-phosphate dehydrogenase (GAPDH) (EC 1.2.1.12) (Peptidyl-cysteine S-nitrosylase GAPDH) (EC 2.6.99.-)	1.4203	2.6061	1.00949	1	0
P62826	RAN ARA24 OK/SW-cl.81	GTP-binding nuclear protein Ran (EC 3.6.5.-) (Androgen receptor-associated protein 24) (GTPase Ran) (Ras-like protein TC4) (Ras-related nuclear protein)	1.4204	2.5928	1.00475	0	0
P12956	XRCC6 G22P1	X-ray repair cross-complementing protein 6 (EC 3.6.4.-) (EC 4.2.99.-) (5'-deoxyribose-5-phosphate lyase Ku70) (5'-dRP lyase Ku70) (70 kDa subunit of Ku antigen) (ATP-dependent DNA helicase 2 subunit 1) (ATP-dependent DNA helicase II 70 kDa subunit) (CTC box-binding factor 75 kDa subunit) (CTC75) (CTCBF) (DNA repair protein XRCC6) (Lupus Ku autoantigen protein p70) (Ku70) (Thyroid-lupus autoantige…	1.3531	2.6551	1.00295	0	0
Q16891	IMMT HMP MIC60 MINOS2 PIG4 PIG52	MICOS complex subunit MIC60 (Cell proliferation-inducing gene 4/52 protein) (Mitochondrial inner membrane protein) (Mitofilin) (p87/89)	1.3979	2.6028	1.00025	0	1
P07237	P4HB ERBA2L PDI PDIA1 PO4DB	Protein disulfide-isomerase (PDI) (EC 5.3.4.1) (Cellular thyroid hormone-binding protein) (Prolyl 4-hydroxylase subunit beta) (p55)	1.5444	2.4558	1.00007	0	1
Q92688	ANP32B APRIL PHAPI2	Acidic leucine-rich nuclear phosphoprotein 32 family member B (Acidic protein rich in leucines) (Putative HLA-DR-associated protein I-2) (PHAPI2) (Silver-stainable protein SSP29)	1.3265	2.6727	0.999711	0	0
P78527	PRKDC HYRC HYRC1	DNA-dependent protein kinase catalytic subunit (DNA-PK catalytic subunit) (DNA-PKcs) (EC 2.7.11.1) (DNPK1) (p460)	1.381	2.606	0.995304	1	0
Q03252	LMNB2 LMN2	Lamin-B2	1.4986	2.4691	0.988303	0	0
P30048	PRDX3 AOP1	Thioredoxin-dependent peroxide reductase, mitochondrial (EC 1.11.1.24) (Antioxidant protein 1) (AOP-1) (HBC189) (Peroxiredoxin III) (Prx-III) (Peroxiredoxin-3) (Protein MER5 homolog) (Thioredoxin-dependent peroxiredoxin 3)	1.5395	2.4168	0.984152	0	1
P31943	HNRNPH1 HNRPH HNRPH1	Heterogeneous nuclear ribonucleoprotein H (hnRNP H) [Cleaved into: Heterogeneous nuclear ribonucleoprotein H, N-terminally processed]	1.5251	2.4145	0.978049	0	0
P0DMV9	HSPA1B HSP72	Heat shock 70 kDa protein 1B (Heat shock 70 kDa protein 2) (HSP70-2) (HSP70.2)	1.3344	2.6007	0.9764	0	0
Q86VP6	CAND1 KIAA0829 TIP120 TIP120A	Cullin-associated NEDD8-dissociated protein 1 (Cullin-associated and neddylation-dissociated protein 1) (TBP-interacting protein of 120 kDa A) (TBP-interacting protein 120A) (p120 CAND1)	1.3612	2.5728	0.975997	0	0
P40926	MDH2	Malate dehydrogenase, mitochondrial (EC 1.1.1.37)	1.5079	2.4159	0.972252	0	0
P38646	HSPA9 GRP75 HSPA9B mt-HSP70	Stress-70 protein, mitochondrial (75 kDa glucose-regulated protein) (GRP-75) (Heat shock 70 kDa protein 9) (Mortalin) (MOT) (Peptide-binding protein 74) (PBP74)	1.2377	2.6856	0.972068	0	0
P52597	HNRNPF HNRPF	Heterogeneous nuclear ribonucleoprotein F (hnRNP F) (Nucleolin-like protein mcs94-1) [Cleaved into: Heterogeneous nuclear ribonucleoprotein F, N-terminally processed]	1.6095	2.3058	0.969123	0	0
P62913	RPL11	60S ribosomal protein L11 (CLL-associated antigen KW-12) (Large ribosomal subunit protein uL5)	1.3297	2.5721	0.96414	0	0
O43175	PHGDH PGDH3	D-3-phosphoglycerate dehydrogenase (3-PGDH) (EC 1.1.1.95) (2-oxoglutarate reductase) (EC 1.1.1.399) (Malate dehydrogenase) (EC 1.1.1.37)	1.292	2.5982	0.959844	0	1
P52209	PGD PGDH	6-phosphogluconate dehydrogenase, decarboxylating (EC 1.1.1.44)	1.2895	2.5924	0.956763	0	0
P14866	HNRNPL HNRPL P/OKcl.14	Heterogeneous nuclear ribonucleoprotein L (hnRNP L)	1.5992	2.2572	0.947255	0	0
P27824	CANX	Calnexin (IP90) (Major histocompatibility complex class I antigen-binding protein p88) (p90)	1.1277	2.7229	0.945083	0	1
Q9Y265	RUVBL1 INO80H NMP238 TIP49 TIP49A	RuvB-like 1 (EC 3.6.4.12) (49 kDa TATA box-binding protein-interacting protein) (49 kDa TBP-interacting protein) (54 kDa erythrocyte cytosolic protein) (ECP-54) (INO80 complex subunit H) (Nuclear matrix protein 238) (NMP 238) (Pontin 52) (TIP49a) (TIP60-associated protein 54-alpha) (TAP54-alpha)	1.137	2.6889	0.935799	0	0
P14625	HSP90B1 GRP94 TRA1	Endoplasmin (94 kDa glucose-regulated protein) (GRP-94) (Heat shock protein 90 kDa beta member 1) (Tumor rejection antigen 1) (gp96 homolog)	1.1584	2.6658	0.935158	1	0
Q15233	NONO NRB54	Non-POU domain-containing octamer-binding protein (NonO protein) (54 kDa nuclear RNA- and DNA-binding protein) (p54(nrb)) (p54nrb) (55 kDa nuclear protein) (NMT55) (DNA-binding p52/p100 complex, 52 kDa subunit)	1.3226	2.4892	0.930472	0	0
Q15365	PCBP1	Poly(rC)-binding protein 1 (Alpha-CP1) (Heterogeneous nuclear ribonucleoprotein E1) (hnRNP E1) (Nucleic acid-binding protein SUB2.3)	1.2533	2.5487	0.926759	1	0
P31689	DNAJA1 DNAJ2 HDJ2 HSJ2 HSPF4	DnaJ homolog subfamily A member 1 (DnaJ protein homolog 2) (HSDJ) (Heat shock 40 kDa protein 4) (Heat shock protein J2) (HSJ-2) (Human DnaJ protein 2) (hDj-2)	1.3247	2.4714	0.924518	0	0
P11142	HSPA8 HSC70 HSP73 HSPA10	Heat shock cognate 71 kDa protein (EC 3.6.4.10) (Heat shock 70 kDa protein 8) (Lipopolysaccharide-associated protein 1) (LAP-1) (LPS-associated protein 1)	1.1823	2.5623	0.904812	1	0
P42704	LRPPRC LRP130	Leucine-rich PPR motif-containing protein, mitochondrial (130 kDa leucine-rich protein) (LRP 130) (GP130)	1.2267	2.4995	0.897705	1	0
P39023	RPL3 OK/SW-cl.32	60S ribosomal protein L3 (HIV-1 TAR RNA-binding protein B) (TARBP-B) (Large ribosomal subunit protein uL3)	1.3504	2.3702	0.895535	0	0
O60506	SYNCRIP HNRPQ NSAP1	Heterogeneous nuclear ribonucleoprotein Q (hnRNP Q) (Glycine- and tyrosine-rich RNA-binding protein) (GRY-RBP) (NS1-associated protein 1) (Synaptotagmin-binding, cytoplasmic RNA-interacting protein)	1.2905	2.4255	0.893751	0	0
P54577	YARS1 YARS	Tyrosine--tRNA ligase, cytoplasmic (EC 6.1.1.1) (Tyrosyl-tRNA synthetase) (TyrRS) [Cleaved into: Tyrosine--tRNA ligase, cytoplasmic, N-terminally processed]	1.1883	2.5277	0.893751	0	0
P05455	SSB	Lupus La protein (La autoantigen) (La ribonucleoprotein) (Sjoegren syndrome type B antigen) (SS-B)	1.3079	2.3975	0.889629	0	0
P07900	HSP90AA1 HSP90A HSPC1 HSPCA	Heat shock protein HSP 90-alpha (EC 3.6.4.10) (Heat shock 86 kDa) (HSP 86) (HSP86) (Lipopolysaccharide-associated protein 2) (LAP-2) (LPS-associated protein 2) (Renal carcinoma antigen NY-REN-38)	1.1081	2.5935	0.888149	0	0
P61978	HNRNPK HNRPK	Heterogeneous nuclear ribonucleoprotein K (hnRNP K) (Transformation up-regulated nuclear protein) (TUNP)	1.2962	2.3846	0.880019	0	0
O00571	DDX3X DBX DDX3	ATP-dependent RNA helicase DDX3X (EC 3.6.4.13) (CAP-Rf) (DEAD box protein 3, X-chromosomal) (DEAD box, X isoform) (DBX) (Helicase-like protein 2) (HLP2)	1.1659	2.51	0.878098	0	0
P08708	RPS17 RPS17L	40S ribosomal protein S17 (Small ribosomal subunit protein eS17)	1.2009	2.4744	0.877862	0	0
P26641	EEF1G EF1G PRO1608	Elongation factor 1-gamma (EF-1-gamma) (eEF-1B gamma)	1.1513	2.5232	0.877548	1	0
P31942	HNRNPH3 HNRPH3	Heterogeneous nuclear ribonucleoprotein H3 (hnRNP H3) (Heterogeneous nuclear ribonucleoprotein 2H9) (hnRNP 2H9)	1.4143	2.2547	0.875387	0	0
P84077	ARF1	ADP-ribosylation factor 1	1.3249	2.3363	0.872317	0	1
Q99873	PRMT1 HMT2 HRMT1L2 IR1B4	Protein arginine N-methyltransferase 1 (EC 2.1.1.319) (Histone-arginine N-methyltransferase PRMT1) (Interferon receptor 1-bound protein 4)	1.2817	2.3577	0.863701	0	0
P35998	PSMC2 MSS1	26S proteasome regulatory subunit 7 (26S proteasome AAA-ATPase subunit RPT1) (Proteasome 26S subunit ATPase 2)	1.324	2.3138	0.863066	1	0
Q00839	HNRNPU C1orf199 HNRPU SAFA U21.1	Heterogeneous nuclear ribonucleoprotein U (hnRNP U) (GRIP120) (Nuclear p120 ribonucleoprotein) (Scaffold-attachment factor A) (SAF-A) (p120) (pp120)	1.3167	2.3198	0.862551	0	0
P26368	U2AF2 U2AF65	Splicing factor U2AF 65 kDa subunit (U2 auxiliary factor 65 kDa subunit) (hU2AF(65)) (hU2AF65) (U2 snRNP auxiliary factor large subunit)	1.1706	2.463	0.8614	1	0
P62266	RPS23	40S ribosomal protein S23 (Small ribosomal subunit protein uS12)	1.2896	2.3324	0.856787	0	0
P30050	RPL12	60S ribosomal protein L12 (Large ribosomal subunit protein uL11)	1.1877	2.434	0.856667	0	0
P22392	NME2 NM23B	Nucleoside diphosphate kinase B (NDK B) (NDP kinase B) (EC 2.7.4.6) (C-myc purine-binding transcription factor PUF) (Histidine protein kinase NDKB) (EC 2.7.13.3) (nm23-H2)	1.1719	2.4451	0.854794	0	0
P40227	CCT6A CCT6 CCTZ	T-complex protein 1 subunit zeta (TCP-1-zeta) (Acute morphine dependence-related protein 2) (CCT-zeta-1) (HTR3) (Tcp20)	1.0761	2.5367	0.853117	0	1
P00505	GOT2 KYAT4	Aspartate aminotransferase, mitochondrial (mAspAT) (EC 2.6.1.1) (EC 2.6.1.7) (Fatty acid-binding protein) (FABP-1) (Glutamate oxaloacetate transaminase 2) (Kynurenine aminotransferase 4) (Kynurenine aminotransferase IV) (Kynurenine--oxoglutarate transaminase 4) (Kynurenine--oxoglutarate transaminase IV) (Plasma membrane-associated fatty acid-binding protein) (FABPpm) (Transaminase A)	1.0786	2.531	0.851839	0	1
P12236	SLC25A6 AAC3 ANT3 CDABP0051	ADP/ATP translocase 3 (ADP,ATP carrier protein 3) (ADP,ATP carrier protein, isoform T2) (ANT 2) (Adenine nucleotide translocator 3) (ANT 3) (Solute carrier family 25 member 6) [Cleaved into: ADP/ATP translocase 3, N-terminally processed]	1.1517	2.4465	0.847275	0	0
Q71DI3	H3C15 HIST2H3A; H3C14 H3F2 H3FM HIST2H3C; H3C13 HIST2H3D	Histone H3.2 (H3-clustered histone 13) (H3-clustered histone 14) (H3-clustered histone 15) (Histone H3/m) (Histone H3/o)	1.2361	2.3545	0.844225	1	0
P04181	OAT	Ornithine aminotransferase, mitochondrial (EC 2.6.1.13) (Ornithine delta-aminotransferase) (Ornithine--oxo-acid aminotransferase) [Cleaved into: Ornithine aminotransferase, hepatic form; Ornithine aminotransferase, renal form]	1.5246	2.0643	0.843542	0	0
P62244	RPS15A OK/SW-cl.82	40S ribosomal protein S15a (Small ribosomal subunit protein uS8)	1.1759	2.4068	0.841047	0	0
Q13838	DDX39B BAT1 UAP56	Spliceosome RNA helicase DDX39B (EC 3.6.4.13) (56 kDa U2AF65-associated protein) (ATP-dependent RNA helicase p47) (DEAD box protein UAP56) (HLA-B-associated transcript 1 protein)	1.149	2.4321	0.840403	0	0
P05388	RPLP0	60S acidic ribosomal protein P0 (60S ribosomal protein L10E) (Large ribosomal subunit protein uL10)	1.0083	2.5697	0.839153	0	0
P54886	ALDH18A1 GSAS P5CS PYCS	Delta-1-pyrroline-5-carboxylate synthase (P5CS) (Aldehyde dehydrogenase family 18 member A1) [Includes: Glutamate 5-kinase (GK) (EC 2.7.2.11) (Gamma-glutamyl kinase); Gamma-glutamyl phosphate reductase (GPR) (EC 1.2.1.41) (Glutamate-5-semialdehyde dehydrogenase) (Glutamyl-gamma-semialdehyde dehydrogenase)]	1.1968	2.3805	0.838871	0	1
P60866	RPS20	40S ribosomal protein S20 (Small ribosomal subunit protein uS10)	1.0835	2.4921	0.838185	0	0
P62851	RPS25	40S ribosomal protein S25 (Small ribosomal subunit protein eS25)	1.3388	2.2313	0.835964	0	0
Q08211	DHX9 DDX9 LKP NDH2	ATP-dependent RNA helicase A (EC 3.6.4.13) (DEAH box protein 9) (DExH-box helicase 9) (Leukophysin) (LKP) (Nuclear DNA helicase II) (NDH II) (RNA helicase A)	1.2115	2.3543	0.834226	0	0
P18669	PGAM1 PGAMA CDABP0006	Phosphoglycerate mutase 1 (EC 5.4.2.11) (EC 5.4.2.4) (BPG-dependent PGAM 1) (Phosphoglycerate mutase isozyme B) (PGAM-B)	1.1658	2.3946	0.832039	0	0
P18621	RPL17	60S ribosomal protein L17 (60S ribosomal protein L23) (Large ribosomal subunit protein uL22) (PD-1)	1.3804	2.1784	0.831391	0	0
P62805	H4C1 H4/A H4FA HIST1H4A; H4C2 H4/I H4FI HIST1H4B; H4C3 H4/G H4FG HIST1H4C; H4C4 H4/B H4FB HIST1H4D; H4C5 H4/J H4FJ HIST1H4E; H4C6 H4/C H4FC HIST1H4F; H4C8 H4/H H4FH HIST1H4H; H4C9 H4/M H4FM HIST1H4I; H4C11 H4/E H4FE HIST1H4J; H4C12 H4/D H4FD HIST1H4K; H4C13 H4/K H4FK HIST1H4L; H4C14 H4/N H4F2 H4FN HIST2H4 HIST2H4A; H4C15 H4/O H4FO HIST2H4B; H4-16 HIST4H4	Histone H4	1.4538	2.1003	0.829484	0	0
P62081	RPS7	40S ribosomal protein S7 (Small ribosomal subunit protein eS7)	1.1327	2.4196	0.828753	0	0
P08865	RPSA LAMBR LAMR1	40S ribosomal protein SA (37 kDa laminin receptor precursor) (37LRP) (37/67 kDa laminin receptor) (LRP/LR) (67 kDa laminin receptor) (67LR) (Colon carcinoma laminin-binding protein) (Laminin receptor 1) (LamR) (Laminin-binding protein precursor p40) (LBP/p40) (Multidrug resistance-associated protein MGr1-Ag) (NEM/1CHD4) (Small ribosomal subunit protein uS2)	1.1394	2.4127	0.828672	0	0
P53396	ACLY	ATP-citrate synthase (EC 2.3.3.8) (ATP-citrate (pro-S-)-lyase) (ACL) (Citrate cleavage enzyme)	1.1871	2.3648	0.828591	0	0
P12277	CKB CKBB	Creatine kinase B-type (EC 2.7.3.2) (Brain creatine kinase) (B-CK) (Creatine kinase B chain) (Creatine phosphokinase B-type) (CPK-B)	1.1114	2.4385	0.827778	0	0
P61088	UBE2N BLU	Ubiquitin-conjugating enzyme E2 N (EC 2.3.2.23) (Bendless-like ubiquitin-conjugating enzyme) (E2 ubiquitin-conjugating enzyme N) (Ubc13) (UbcH13) (Ubiquitin carrier protein N) (Ubiquitin-protein ligase N)	1.4333	2.1066	0.823709	0	0
P52272	HNRNPM HNRPM NAGR1	Heterogeneous nuclear ribonucleoprotein M (hnRNP M)	1.0997	2.4335	0.820975	0	0
Q9NR30	DDX21	Nucleolar RNA helicase 2 (EC 3.6.4.13) (DEAD box protein 21) (Gu-alpha) (Nucleolar RNA helicase Gu) (Nucleolar RNA helicase II) (RH II/Gu)	1.2719	2.26	0.820444	0	0
P27348	YWHAQ	14-3-3 protein theta (14-3-3 protein T-cell) (14-3-3 protein tau) (Protein HS1)	1.1092	2.4219	0.820118	0	1
O76021	RSL1D1 CATX11 CSIG PBK1 L12	Ribosomal L1 domain-containing protein 1 (CATX-11) (Cellular senescence-inhibited gene protein) (Protein PBK1)	1.484	2.0456	0.819505	1	0
P35241	RDX	Radixin	1.3828	2.1465	0.819382	0	1
P50990	CCT8 C21orf112 CCTQ KIAA0002	T-complex protein 1 subunit theta (TCP-1-theta) (CCT-theta) (Chaperonin containing T-complex polypeptide 1 subunit 8) (Renal carcinoma antigen NY-REN-15)	1.2245	2.3034	0.81881	1	0
P62753	RPS6 OK/SW-cl.2	40S ribosomal protein S6 (Phosphoprotein NP33) (Small ribosomal subunit protein eS6)	1.4014	2.1244	0.817951	0	0
P78371	CCT2 99D8.1 CCTB	T-complex protein 1 subunit beta (TCP-1-beta) (CCT-beta)	1.0838	2.428	0.812211	0	1
P62701	RPS4X CCG2 RPS4 SCAR	40S ribosomal protein S4, X isoform (SCR10) (Single copy abundant mRNA protein) (Small ribosomal subunit protein eS4)	1.0316	2.4791	0.811759	0	0
P51148	RAB5C RABL	Ras-related protein Rab-5C (EC 3.6.5.2) (L1880) (RAB5L)	1.1348	2.3733	0.81069	0	1
Q92598	HSPH1 HSP105 HSP110 KIAA0201	Heat shock protein 105 kDa (Antigen NY-CO-25) (Heat shock 110 kDa protein)	1.0555	2.4455	0.807767	0	0
O75643	SNRNP200 ASCC3L1 HELIC2 KIAA0788	U5 small nuclear ribonucleoprotein 200 kDa helicase (EC 3.6.4.13) (Activating signal cointegrator 1 complex subunit 3-like 1) (BRR2 homolog) (U5 snRNP-specific 200 kDa protein) (U5-200KD)	1.179	2.3197	0.806819	0	0
P34897	SHMT2	Serine hydroxymethyltransferase, mitochondrial (SHMT) (EC 2.1.2.1) (Glycine hydroxymethyltransferase) (Serine methylase)	1.0346	2.4625	0.806159	0	0
P15880	RPS2 RPS4	40S ribosomal protein S2 (40S ribosomal protein S4) (Protein LLRep3) (Small ribosomal subunit protein uS5)	1.0745	2.422	0.805912	0	0
P46060	RANGAP1 KIAA1835 SD	Ran GTPase-activating protein 1 (RanGAP1)	1.0025	2.4921	0.805127	0	0
P14868	DARS1 DARS PIG40	Aspartate--tRNA ligase, cytoplasmic (EC 6.1.1.12) (Aspartyl-tRNA synthetase) (AspRS) (Cell proliferation-inducing gene 40 protein)	1.0156	2.4691	0.801034	0	1
P38919	EIF4A3 DDX48 KIAA0111	Eukaryotic initiation factor 4A-III (eIF-4A-III) (eIF4A-III) (EC 3.6.4.13) (ATP-dependent RNA helicase DDX48) (ATP-dependent RNA helicase eIF4A-3) (DEAD box protein 48) (Eukaryotic initiation factor 4A-like NUK-34) (Eukaryotic translation initiation factor 4A isoform 3) (Nuclear matrix protein 265) (NMP 265) (hNMP 265) [Cleaved into: Eukaryotic initiation factor 4A-III, N-terminally processed]	1.0456	2.4376	0.800413	0	0
Q04917	YWHAH YWHA1	14-3-3 protein eta (Protein AS1)	1.0021	2.4714	0.79639	0	1
P05141	SLC25A5 AAC2 ANT2	ADP/ATP translocase 2 (ADP,ATP carrier protein 2) (ADP,ATP carrier protein, fibroblast isoform) (Adenine nucleotide translocator 2) (ANT 2) (Solute carrier family 25 member 5) [Cleaved into: ADP/ATP translocase 2, N-terminally processed]	1.1473	2.323	0.79506	0	0
Q9H0U4	RAB1B	Ras-related protein Rab-1B (EC 3.6.5.2)	1.2863	2.184	0.79506	0	1
Q04637	EIF4G1 EIF4F EIF4G EIF4GI	Eukaryotic translation initiation factor 4 gamma 1 (eIF-4-gamma 1) (eIF-4G 1) (eIF-4G1) (p220)	0.91377	2.5531	0.793634	0	0
P13797	PLS3	Plastin-3 (T-plastin)	1.1669	2.2735	0.782576	0	1
P49368	CCT3 CCTG TRIC5	T-complex protein 1 subunit gamma (TCP-1-gamma) (CCT-gamma) (hTRiC5)	1.0771	2.36	0.781192	0	1
P60228	EIF3E EIF3S6 INT6	Eukaryotic translation initiation factor 3 subunit E (eIF3e) (Eukaryotic translation initiation factor 3 subunit 6) (Viral integration site protein INT-6 homolog) (eIF-3 p48)	1.0064	2.4295	0.780688	0	0
Q9Y230	RUVBL2 INO80J TIP48 TIP49B CGI-46	RuvB-like 2 (EC 3.6.4.12) (48 kDa TATA box-binding protein-interacting protein) (48 kDa TBP-interacting protein) (51 kDa erythrocyte cytosolic protein) (ECP-51) (INO80 complex subunit J) (Repressing pontin 52) (Reptin 52) (TIP49b) (TIP60-associated protein 54-beta) (TAP54-beta)	1.0075	2.4272	0.780184	0	0
P25789	PSMA4 HC9 PSC9	Proteasome subunit alpha type-4 (Macropain subunit C9) (Multicatalytic endopeptidase complex subunit C9) (Proteasome component C9) (Proteasome subunit L)	1.0386	2.3958	0.780058	0	0
P45880	VDAC2	Voltage-dependent anion-selective channel protein 2 (VDAC-2) (hVDAC2) (Outer mitochondrial membrane protein porin 2)	1.0458	2.3871	0.779428	0	0
P46782	RPS5	40S ribosomal protein S5 (Small ribosomal subunit protein uS7) [Cleaved into: 40S ribosomal protein S5, N-terminally processed]	1.0968	2.3343	0.778671	0	0
P62258	YWHAE	14-3-3 protein epsilon (14-3-3E)	1.0833	2.338	0.774545	0	0
P62424	RPL7A SURF-3 SURF3	60S ribosomal protein L7a (Large ribosomal subunit protein eL8) (PLA-X polypeptide) (Surfeit locus protein 3)	1.2668	2.1513	0.773195	0	0
P46777	RPL5 MSTP030	60S ribosomal protein L5 (Large ribosomal subunit protein uL18)	1.177	2.2406	0.772984	0	0
P50914	RPL14	60S ribosomal protein L14 (CAG-ISL 7) (Large ribosomal subunit protein eL14)	1.3596	2.057	0.772561	0	1
P06733	ENO1 ENO1L1 MBPB1 MPB1	Alpha-enolase (EC 4.2.1.11) (2-phospho-D-glycerate hydro-lyase) (C-myc promoter-binding protein) (Enolase 1) (MBP-1) (MPB-1) (Non-neural enolase) (NNE) (Phosphopyruvate hydratase) (Plasminogen-binding protein)	1.1018	2.3116	0.771209	0	0
P52292	KPNA2 RCH1 SRP1	Importin subunit alpha-1 (Karyopherin subunit alpha-2) (RAG cohort protein 1) (SRP1-alpha)	1.2123	2.1871	0.76528	0	0
Q99832	CCT7 CCTH NIP7-1	T-complex protein 1 subunit eta (TCP-1-eta) (CCT-eta) (HIV-1 Nef-interacting protein) [Cleaved into: T-complex protein 1 subunit eta, N-terminally processed]	1.0598	2.3275	0.760136	0	1
P36578	RPL4 RPL1	60S ribosomal protein L4 (60S ribosomal protein L1) (Large ribosomal subunit protein uL4)	1.4325	1.9538	0.75971	1	0
O75369	FLNB FLN1L FLN3 TABP TAP	Filamin-B (FLN-B) (ABP-278) (ABP-280 homolog) (Actin-binding-like protein) (Beta-filamin) (Filamin homolog 1) (Fh1) (Filamin-3) (Thyroid autoantigen) (Truncated actin-binding protein) (Truncated ABP)	1.3068	2.0712	0.756169	0	0
Q9UQ80	PA2G4 EBP1	Proliferation-associated protein 2G4 (Cell cycle protein p38-2G4 homolog) (hG4-1) (ErbB3-binding protein 1)	1.1092	2.2685	0.756041	0	0
P07195	LDHB	L-lactate dehydrogenase B chain (LDH-B) (EC 1.1.1.27) (LDH heart subunit) (LDH-H) (Renal carcinoma antigen NY-REN-46)	1.0794	2.2967	0.755358	0	1
P08758	ANXA5 ANX5 ENX2 PP4	Annexin A5 (Anchorin CII) (Annexin V) (Annexin-5) (Calphobindin I) (CPB-I) (Endonexin II) (Lipocortin V) (Placental anticoagulant protein 4) (PP4) (Placental anticoagulant protein I) (PAP-I) (Thromboplastin inhibitor) (Vascular anticoagulant-alpha) (VAC-alpha)	1.1883	2.1871	0.755058	0	1
P18124	RPL7	60S ribosomal protein L7 (Large ribosomal subunit protein uL30)	1.27	2.0972	0.751549	0	0
Q15029	EFTUD2 KIAA0031 SNRP116	116 kDa U5 small nuclear ribonucleoprotein component (Elongation factor Tu GTP-binding domain-containing protein 2) (SNU114 homolog) (hSNU114) (U5 snRNP-specific protein, 116 kDa) (U5-116 kDa)	1.2533	2.1114	0.750478	0	0
P62249	RPS16	40S ribosomal protein S16 (Small ribosomal subunit protein uS9)	1.0668	2.2975	0.750306	0	0
P30041	PRDX6 AOP2 KIAA0106	Peroxiredoxin-6 (EC 1.11.1.27) (1-Cys peroxiredoxin) (1-Cys PRX) (24 kDa protein) (Acidic calcium-independent phospholipase A2) (aiPLA2) (EC 3.1.1.4) (Antioxidant protein 2) (Glutathione-dependent peroxiredoxin) (Liver 2D page spot 40) (Lysophosphatidylcholine acyltransferase 5) (LPC acyltransferase 5) (LPCAT-5) (Lyso-PC acyltransferase 5) (EC 2.3.1.23) (Non-selenium glutathione peroxidase) (NSGP…	1.0027	2.3541	0.747087	0	0
P21796	VDAC1 VDAC	Voltage-dependent anion-selective channel protein 1 (VDAC-1) (hVDAC1) (Outer mitochondrial membrane protein porin 1) (Plasmalemmal porin) (Porin 31HL) (Porin 31HM)	1.0092	2.3457	0.74627	0	0
P15531	NME1 NDPKA NM23	Nucleoside diphosphate kinase A (NDK A) (NDP kinase A) (EC 2.7.4.6) (Granzyme A-activated DNase) (GAAD) (Metastasis inhibition factor nm23) (NM23-H1) (Tumor metastatic process-associated protein)	1.1919	2.1628	0.746184	0	0
Q12905	ILF2 NF45 PRO3063	Interleukin enhancer-binding factor 2 (Nuclear factor of activated T-cells 45 kDa)	0.93363	2.4182	0.744949	0	0
P55072	VCP	Transitional endoplasmic reticulum ATPase (TER ATPase) (EC 3.6.4.6) (15S Mg(2+)-ATPase p97 subunit) (Valosin-containing protein) (VCP)	1.0184	2.3291	0.743084	1	0
P83731	RPL24	60S ribosomal protein L24 (60S ribosomal protein L30) (Large ribosomal subunit protein eL24)	1.1906	2.1547	0.742136	0	1
P62854	RPS26	40S ribosomal protein S26 (Small ribosomal subunit protein eS26)	1.6531	1.6886	0.740582	0	0
P26639	TARS1 TARS	Threonine--tRNA ligase 1, cytoplasmic (EC 6.1.1.3) (Threonyl-tRNA synthetase) (ThrRS) (Threonyl-tRNA synthetase 1)	0.97989	2.3598	0.739714	0	1
P08238	HSP90AB1 HSP90B HSPC2 HSPCB	Heat shock protein HSP 90-beta (HSP 90) (Heat shock 84 kDa) (HSP 84) (HSP84)	1.0511	2.2846	0.73799	0	0
P62269	RPS18 D6S218E	40S ribosomal protein S18 (Ke-3) (Ke3) (Small ribosomal subunit protein uS13)	1.168	2.1674	0.73786	0	0
P18085	ARF4 ARF2	ADP-ribosylation factor 4	1.131	2.1918	0.732399	0	1
Q9Y3F4	STRAP MAWD UNRIP	Serine-threonine kinase receptor-associated protein (MAP activator with WD repeats) (UNR-interacting protein) (WD-40 repeat protein PT-WD)	1.164	2.1509	0.728965	0	0
P23396	RPS3 OK/SW-cl.26	40S ribosomal protein S3 (EC 4.2.99.18) (Small ribosomal subunit protein uS3)	1.062	2.2424	0.724388	1	0
P63104	YWHAZ	14-3-3 protein zeta/delta (Protein kinase C inhibitor protein 1) (KCIP-1)	1.0398	2.2644	0.724301	0	0
P46781	RPS9	40S ribosomal protein S9 (Small ribosomal subunit protein uS4)	1.3379	1.9614	0.72216	0	0
P68363	TUBA1B	Tubulin alpha-1B chain (Alpha-tubulin ubiquitous) (Tubulin K-alpha-1) (Tubulin alpha-ubiquitous chain) [Cleaved into: Detyrosinated tubulin alpha-1B chain]	1.0458	2.2465	0.719096	0	1
P51149	RAB7A RAB7	Ras-related protein Rab-7a (EC 3.6.5.2)	0.99504	2.2906	0.716174	0	1
Q02878	RPL6 TXREB1	60S ribosomal protein L6 (Large ribosomal subunit protein eL6) (Neoplasm-related protein C140) (Tax-responsive enhancer element-binding protein 107) (TaxREB107)	1.2767	2.0059	0.714839	0	0
P23921	RRM1 RR1	Ribonucleoside-diphosphate reductase large subunit (EC 1.17.4.1) (Ribonucleoside-diphosphate reductase subunit M1) (Ribonucleotide reductase large subunit)	0.96489	2.3111	0.711931	0	0
Q00610	CLTC CLH17 CLTCL2 KIAA0034	Clathrin heavy chain 1 (Clathrin heavy chain on chromosome 17) (CLH-17)	1.0434	2.2193	0.706066	0	1
Q9Y262	EIF3L EIF3EIP EIF3S6IP HSPC021 HSPC025 MSTP005	Eukaryotic translation initiation factor 3 subunit L (eIF3l) (Eukaryotic translation initiation factor 3 subunit 6-interacting protein) (Eukaryotic translation initiation factor 3 subunit E-interacting protein)	1.0144	2.2481	0.705978	0	0
Q9Y383	LUC7L2 CGI-59 CGI-74	Putative RNA-binding protein Luc7-like 2	1.1598	2.0993	0.704474	0	0
P00338	LDHA PIG19	L-lactate dehydrogenase A chain (LDH-A) (EC 1.1.1.27) (Cell proliferation-inducing gene 19 protein) (LDH muscle subunit) (LDH-M) (Renal carcinoma antigen NY-REN-59)	1.0537	2.2025	0.703189	0	0
P61247	RPS3A FTE1 MFTL	40S ribosomal protein S3a (Small ribosomal subunit protein eS1) (v-fos transformation effector protein) (Fte-1)	0.99259	2.2626	0.702742	0	0
P13639	EEF2 EF2	Elongation factor 2 (EF-2)	0.99338	2.2618	0.702737	0	0
P40939	HADHA HADH	Trifunctional enzyme subunit alpha, mitochondrial (78 kDa gastrin-binding protein) (Monolysocardiolipin acyltransferase) (EC 2.3.1.-) (TP-alpha) [Includes: Long-chain enoyl-CoA hydratase (EC 4.2.1.17); Long chain 3-hydroxyacyl-CoA dehydrogenase (EC 1.1.1.211)]	1.1115	2.1377	0.700085	0	1
P63244	RACK1 GNB2L1 HLC7 PIG21	Receptor of activated protein C kinase 1 (Cell proliferation-inducing gene 21 protein) (Guanine nucleotide-binding protein subunit beta-2-like 1) (Guanine nucleotide-binding protein subunit beta-like protein 12.3) (Human lung cancer oncogene 7 protein) (HLC-7) (Receptor for activated C kinase) (Small ribosomal subunit protein RACK1) [Cleaved into: Receptor of activated protein C kinase 1, N-termi…	0.9909	2.2572	0.699596	0	0
O75534	CSDE1 D1S155E KIAA0885 NRU UNR	Cold shock domain-containing protein E1 (N-ras upstream gene protein) (Protein UNR)	0.9689	2.2774	0.698796	0	1
Q6P2Q9	PRPF8 PRPC8	Pre-mRNA-processing-splicing factor 8 (220 kDa U5 snRNP-specific protein) (PRP8 homolog) (Splicing factor Prp8) (p220)	1.0945	2.1465	0.696439	0	0
P62829	RPL23	60S ribosomal protein L23 (60S ribosomal protein L17) (Large ribosomal subunit protein uL14)	1.328	1.9122	0.696083	0	0
P62917	RPL8	60S ribosomal protein L8 (Large ribosomal subunit protein uL2)	1.1678	2.0648	0.692695	0	1
Q9Y617	PSAT1 PSA	Phosphoserine aminotransferase (EC 2.6.1.52) (Phosphohydroxythreonine aminotransferase) (PSAT)	0.95485	2.2742	0.69111	0	1
P17987	TCP1 CCT1 CCTA	T-complex protein 1 subunit alpha (TCP-1-alpha) (CCT-alpha)	0.95795	2.2508	0.682011	0	0
P35232	PHB1 PHB	Prohibitin 1	0.99533	2.2124	0.681553	0	0
P49327	FASN FAS	Fatty acid synthase (EC 2.3.1.85) (Type I fatty acid synthase) [Includes: [Acyl-carrier-protein] S-acetyltransferase (EC 2.3.1.38); [Acyl-carrier-protein] S-malonyltransferase (EC 2.3.1.39); 3-oxoacyl-[acyl-carrier-protein] synthase (EC 2.3.1.41); 3-oxoacyl-[acyl-carrier-protein] reductase (EC 1.1.1.100); 3-hydroxyacyl-[acyl-carrier-protein] dehydratase (EC 4.2.1.59); Enoyl-[acyl-carrier-protein]…	1.1135	2.0917	0.680414	0	1
P11021	HSPA5 GRP78	Endoplasmic reticulum chaperone BiP (EC 3.6.4.10) (78 kDa glucose-regulated protein) (GRP-78) (Binding-immunoglobulin protein) (BiP) (Heat shock protein 70 family protein 5) (HSP70 family protein 5) (Heat shock protein family A member 5) (Immunoglobulin heavy chain-binding protein)	1.0354	2.1656	0.678523	1	0
P46776	RPL27A	60S ribosomal protein L27a (Large ribosomal subunit protein uL15)	1.0414	2.149	0.673737	0	1
P50991	CCT4 CCTD SRB	T-complex protein 1 subunit delta (TCP-1-delta) (CCT-delta) (Stimulator of TAR RNA-binding)	1.0498	2.1365	0.671882	0	0
P39019	RPS19	40S ribosomal protein S19 (Small ribosomal subunit protein eS19)	1.1924	1.9915	0.670795	1	0
P10809	HSPD1 HSP60	60 kDa heat shock protein, mitochondrial (EC 5.6.1.7) (60 kDa chaperonin) (Chaperonin 60) (CPN60) (Heat shock protein 60) (HSP-60) (Hsp60) (HuCHA60) (Mitochondrial matrix protein P1) (P60 lymphocyte protein)	1.0204	2.1602	0.669299	0	1
P23284	PPIB CYPB	Peptidyl-prolyl cis-trans isomerase B (PPIase B) (EC 5.2.1.8) (CYP-S1) (Cyclophilin B) (Rotamase B) (S-cyclophilin) (SCYLP)	0.98887	2.1891	0.668106	1	0
P11586	MTHFD1 MTHFC MTHFD	C-1-tetrahydrofolate synthase, cytoplasmic (C1-THF synthase) (Epididymis secretory sperm binding protein) [Cleaved into: C-1-tetrahydrofolate synthase, cytoplasmic, N-terminally processed] [Includes: Methylenetetrahydrofolate dehydrogenase (EC 1.5.1.5); Methenyltetrahydrofolate cyclohydrolase (EC 3.5.4.9); Formyltetrahydrofolate synthetase (EC 6.3.4.3)]	0.99733	2.1804	0.667997	0	1
P23526	AHCY SAHH	Adenosylhomocysteinase (AdoHcyase) (EC 3.3.1.1) (S-adenosyl-L-homocysteine hydrolase)	1.167	2.0063	0.665984	0	0
Q92522	H1-10 H1FX	Histone H1.10 (Histone H1x)	1.6357	1.5353	0.664938	1	0
P60842	EIF4A1 DDX2A EIF4A	Eukaryotic initiation factor 4A-I (eIF-4A-I) (eIF4A-I) (EC 3.6.4.13) (ATP-dependent RNA helicase eIF4A-1)	0.96909	2.1941	0.66138	0	1
P62750	RPL23A	60S ribosomal protein L23a (Large ribosomal subunit protein uL23)	1.4722	1.6754	0.654252	0	0
P13667	PDIA4 ERP70 ERP72	Protein disulfide-isomerase A4 (EC 5.3.4.1) (Endoplasmic reticulum resident protein 70) (ER protein 70) (ERp70) (Endoplasmic reticulum resident protein 72) (ER protein 72) (ERp-72) (ERp72)	0.96766	2.1792	0.653913	0	1
P21333	FLNA FLN FLN1	Filamin-A (FLN-A) (Actin-binding protein 280) (ABP-280) (Alpha-filamin) (Endothelial actin-binding protein) (Filamin-1) (Non-muscle filamin)	1.2714	1.8736	0.65306	0	0
P13489	RNH1 PRI RNH	Ribonuclease inhibitor (Placental ribonuclease inhibitor) (Placental RNase inhibitor) (Ribonuclease/angiogenin inhibitor 1) (RAI)	1.1141	2.0306	0.652922	0	0
P62241	RPS8 OK/SW-cl.83	40S ribosomal protein S8 (Small ribosomal subunit protein eS8)	1.1204	2.0054	0.644225	1	0
O95831	AIFM1 AIF PDCD8	Apoptosis-inducing factor 1, mitochondrial (EC 1.6.99.-) (Programmed cell death protein 8)	0.9936	2.1258	0.641269	1	0
P49588	AARS1 AARS	Alanine--tRNA ligase, cytoplasmic (EC 6.1.1.7) (Alanyl-tRNA synthetase) (AlaRS) (Renal carcinoma antigen NY-REN-42)	0.92335	2.1878	0.637448	0	1
P40429	RPL13A	60S ribosomal protein L13a (23 kDa highly basic protein) (Large ribosomal subunit protein uL13)	1.1564	1.9476	0.634129	0	0
P34932	HSPA4 APG2	Heat shock 70 kDa protein 4 (HSP70RY) (Heat shock 70-related protein APG-2)	0.90018	2.2016	0.633096	0	1
Q5VTE0	EEF1A1P5 EEF1AL3	Putative elongation factor 1-alpha-like 3 (EF-1-alpha-like 3) (Eukaryotic elongation factor 1 A-like 3) (eEF1A-like 3) (Eukaryotic translation elongation factor 1 alpha-1 pseudogene 5)	1.0092	2.0889	0.631384	1	0
P11940	PABPC1 PAB1 PABP PABP1 PABPC2	Polyadenylate-binding protein 1 (PABP-1) (Poly(A)-binding protein 1)	0.91208	2.1764	0.626897	0	0
P62304	SNRPE	Small nuclear ribonucleoprotein E (snRNP-E) (Sm protein E) (Sm-E) (SmE)	1.0342	2.0514	0.625551	0	0
P04075	ALDOA ALDA	Fructose-bisphosphate aldolase A (EC 4.1.2.13) (Lung cancer antigen NY-LU-1) (Muscle-type aldolase)	0.96062	2.1066	0.616932	0	0
P14618	PKM OIP3 PK2 PK3 PKM2	Pyruvate kinase PKM (EC 2.7.1.40) (Cytosolic thyroid hormone-binding protein) (CTHBP) (Opa-interacting protein 3) (OIP-3) (Pyruvate kinase 2/3) (Pyruvate kinase muscle isozyme) (Threonine-protein kinase PKM2) (EC 2.7.11.1) (Thyroid hormone-binding protein 1) (THBP1) (Tumor M2-PK) (Tyrosine-protein kinase PKM2) (EC 2.7.10.2) (p58)	1.0029	2.0481	0.609282	0	0
O75131	CPNE3 CPN3 KIAA0636	Copine-3 (Copine III)	0.86339	2.187	0.608994	0	0
P25705	ATP5F1A ATP5A ATP5A1 ATP5AL2 ATPM	ATP synthase subunit alpha, mitochondrial (ATP synthase F1 subunit alpha)	0.93705	2.1102	0.607508	0	1
P00558	PGK1 PGKA MIG10 OK/SW-cl.110	Phosphoglycerate kinase 1 (EC 2.7.2.3) (Cell migration-inducing gene 10 protein) (Primer recognition protein 2) (PRP 2)	0.96709	2.0766	0.605821	0	1
P22234	PAICS ADE2 AIRC PAIS	Bifunctional phosphoribosylaminoimidazole carboxylase/phosphoribosylaminoimidazole succinocarboxamide synthetase (PAICS) [Includes: Phosphoribosylaminoimidazole carboxylase (EC 4.1.1.21) (AIR carboxylase) (AIRC); Phosphoribosylaminoimidazole succinocarboxamide synthetase (EC 6.3.2.6) (SAICAR synthetase)]	0.99022	2.0387	0.598803	0	1
P48643	CCT5 CCTE KIAA0098	T-complex protein 1 subunit epsilon (TCP-1-epsilon) (CCT-epsilon)	0.97537	2.0529	0.598494	0	0
P62899	RPL31	60S ribosomal protein L31 (Large ribosomal subunit protein eL31)	1.3134	1.71	0.596172	0	1
Q07020	RPL18	60S ribosomal protein L18 (Large ribosomal subunit protein eL18)	1.0257	1.9952	0.594978	0	0
P53621	COPA	Coatomer subunit alpha (Alpha-coat protein) (Alpha-COP) (HEP-COP) (HEPCOP) [Cleaved into: Xenin (Xenopsin-related peptide); Proxenin]	0.89903	2.1176	0.592938	0	1
P06737	PYGL	Glycogen phosphorylase, liver form (EC 2.4.1.1)	1.5209	1.4882	0.589332	0	1
P61313	RPL15 EC45 TCBAP0781	60S ribosomal protein L15 (Large ribosomal subunit protein eL15)	1.1197	1.8828	0.586164	0	0
P26373	RPL13 BBC1 OK/SW-cl.46	60S ribosomal protein L13 (Breast basic conserved protein 1) (Large ribosomal subunit protein eL13)	1.118	1.8744	0.581303	1	0
P50395	GDI2 RABGDIB	Rab GDP dissociation inhibitor beta (Rab GDI beta) (Guanosine diphosphate dissociation inhibitor 2) (GDI-2)	0.94054	2.0495	0.580165	0	1
P09960	LTA4H LTA4	Leukotriene A-4 hydrolase (LTA-4 hydrolase) (EC 3.3.2.6) (Leukotriene A(4) hydrolase) (Tripeptide aminopeptidase LTA4H) (EC 3.4.11.4)	1.2309	1.7583	0.579759	0	0
P62280	RPS11	40S ribosomal protein S11 (Small ribosomal subunit protein uS17)	1.0099	1.9713	0.575893	0	0
P23246	SFPQ PSF	Splicing factor, proline- and glutamine-rich (100 kDa DNA-pairing protein) (hPOMp100) (DNA-binding p52/p100 complex, 100 kDa subunit) (Polypyrimidine tract-binding protein-associated-splicing factor) (PSF) (PTB-associated-splicing factor)	1.0749	1.904	0.57478	1	0
P62847	RPS24	40S ribosomal protein S24 (Small ribosomal subunit protein eS24)	1.2964	1.6745	0.5709	0	0
P07814	EPRS1 EPRS GLNS PARS QARS QPRS PIG32	Bifunctional glutamate/proline--tRNA ligase (Bifunctional aminoacyl-tRNA synthetase) (Cell proliferation-inducing gene 32 protein) (Glutamatyl-prolyl-tRNA synthetase) [Includes: Glutamate--tRNA ligase (EC 6.1.1.17) (Glutamyl-tRNA synthetase) (GluRS); Proline--tRNA ligase (EC 6.1.1.15) (Prolyl-tRNA synthetase)]	0.75016	2.2071	0.564261	0	1
Q9Y3I0	RTCB C22orf28 HSPC117	RNA-splicing ligase RtcB homolog (EC 6.5.1.8) (3'-phosphate/5'-hydroxy nucleic acid ligase)	0.96526	1.9903	0.563432	0	0
Q7Z4W1	DCXR SDR20C1	L-xylulose reductase (XR) (EC 1.1.1.10) (Carbonyl reductase II) (Dicarbonyl/L-xylulose reductase) (Kidney dicarbonyl reductase) (kiDCR) (Short chain dehydrogenase/reductase family 20C member 1) (Sperm surface protein P34H)	0.89593	2.0469	0.557204	1	0
P12268	IMPDH2 IMPD2	Inosine-5'-monophosphate dehydrogenase 2 (IMP dehydrogenase 2) (IMPD 2) (IMPDH 2) (EC 1.1.1.205) (Inosine-5'-monophosphate dehydrogenase type II) (IMP dehydrogenase II) (IMPDH-II)	0.9646	1.9567	0.546611	0	0
Q02543	RPL18A	60S ribosomal protein L18a (Large ribosomal subunit protein eL20)	1.2781	1.6407	0.545375	0	1
P41252	IARS1 IARS	Isoleucine--tRNA ligase, cytoplasmic (EC 6.1.1.5) (Isoleucyl-tRNA synthetase) (IRS) (IleRS)	1.3347	1.5651	0.535953	0	1
P38159	RBMX HNRPG RBMXP1	RNA-binding motif protein, X chromosome (Glycoprotein p43) (Heterogeneous nuclear ribonucleoprotein G) (hnRNP G) [Cleaved into: RNA-binding motif protein, X chromosome, N-terminally processed]	1.0898	1.8029	0.532417	1	0
P42677	RPS27 MPS1	40S ribosomal protein S27 (Metallopan-stimulin 1) (MPS-1) (Small ribosomal subunit protein eS27)	1.0468	1.8222	0.520548	0	0
P37837	TALDO1 TAL TALDO TALDOR	Transaldolase (EC 2.2.1.2)	0.76159	2.0946	0.514092	0	0
Q9Y490	TLN1 KIAA1027 TLN	Talin-1	0.9325	1.9209	0.512682	0	1
P25786	PSMA1 HC2 NU PROS30 PSC2	Proteasome subunit alpha type-1 (30 kDa prosomal protein) (PROS-30) (Macropain subunit C2) (Multicatalytic endopeptidase complex subunit C2) (Proteasome component C2) (Proteasome nu chain)	0.97609	1.8741	0.511058	1	0
P32119	PRDX2 NKEFB TDPX1	Peroxiredoxin-2 (EC 1.11.1.24) (Natural killer cell-enhancing factor B) (NKEF-B) (PRP) (Thiol-specific antioxidant protein) (TSA) (Thioredoxin peroxidase 1) (Thioredoxin-dependent peroxide reductase 1) (Thioredoxin-dependent peroxiredoxin 2)	1.0745	1.7503	0.498149	0	1
P49207	RPL34	60S ribosomal protein L34 (Large ribosomal subunit protein eL34)	0.93468	1.869	0.487322	0	1
P12081	HARS1 HARS HRS	Histidine--tRNA ligase, cytoplasmic (EC 6.1.1.21) (Histidyl-tRNA synthetase) (HisRS)	0.98385	1.7786	0.465948	0	1
P62910	RPL32 PP9932	60S ribosomal protein L32 (Large ribosomal subunit protein eL32)	0.94362	1.8076	0.460072	0	1
P62263	RPS14 PRO2640	40S ribosomal protein S14 (Small ribosomal subunit protein uS11)	0.98272	1.6922	0.419496	1	0
P60900	PSMA6 PROS27	Proteasome subunit alpha type-6 (27 kDa prosomal protein) (PROS-27) (p27K) (Macropain iota chain) (Multicatalytic endopeptidase complex iota chain) (Proteasome iota chain)	0.91645	1.7464	0.412971	0	0
P62937	PPIA CYPA	Peptidyl-prolyl cis-trans isomerase A (PPIase A) (EC 5.2.1.8) (Cyclophilin A) (Cyclosporin A-binding protein) (Rotamase A) [Cleaved into: Peptidyl-prolyl cis-trans isomerase A, N-terminally processed]	1.1368	1.5082	0.403268	0	0
Q9Y5B9	SUPT16H FACT140 FACTP140	FACT complex subunit SPT16 (Chromatin-specific transcription elongation factor 140 kDa subunit) (FACT 140 kDa subunit) (FACTp140) (Facilitates chromatin transcription complex subunit SPT16) (hSPT16)	1.0191	1.618	0.398952	0	0
O00303	EIF3F EIF3S5	Eukaryotic translation initiation factor 3 subunit F (eIF3f) (Deubiquitinating enzyme eIF3f) (EC 3.4.19.12) (Eukaryotic translation initiation factor 3 subunit 5) (eIF-3-epsilon) (eIF3 p47)	1.0114	1.6237	0.397858	0	1
P49448	GLUD2 GLUDP1	Glutamate dehydrogenase 2, mitochondrial (GDH 2) (EC 1.4.1.3)	0.85763	1.7749	0.39645	0	1
P63173	RPL38	60S ribosomal protein L38 (Large ribosomal subunit protein eL38)	1.0162	1.6049	0.390172	0	1
P39687	ANP32A C15orf1 LANP MAPM PHAP1	Acidic leucine-rich nuclear phosphoprotein 32 family member A (Acidic nuclear phosphoprotein pp32) (pp32) (Leucine-rich acidic nuclear protein) (LANP) (Mapmodulin) (Potent heat-stable protein phosphatase 2A inhibitor I1PP2A) (Putative HLA-DR-associated protein I) (PHAPI)	1.4022	1.1602	0.357496	0	0
P07355	ANXA2 ANX2 ANX2L4 CAL1H LPC2D	Annexin A2 (Annexin II) (Annexin-2) (Calpactin I heavy chain) (Calpactin-1 heavy chain) (Chromobindin-8) (Lipocortin II) (Placental anticoagulant protein IV) (PAP-IV) (Protein I) (p36)	0.96733	1.5823	0.350288	0	0
Q92945	KHSRP FUBP2	Far upstream element-binding protein 2 (FUSE-binding protein 2) (KH type-splicing regulatory protein) (KSRP) (p75)	1.13	1.4186	0.349705	0	0
P54136	RARS1 RARS	Arginine--tRNA ligase, cytoplasmic (EC 6.1.1.19) (Arginyl-tRNA synthetase) (ArgRS)	0.93568	1.5999	0.342316	0	0
Q9BZZ5	API5 MIG8	Apoptosis inhibitor 5 (API-5) (Antiapoptosis clone 11 protein) (AAC-11) (Cell migration-inducing gene 8 protein) (Fibroblast growth factor 2-interacting factor) (FIF) (Protein XAGL)	1.0004	1.4775	0.309118	0	0
Q8NC51	SERBP1 PAIRBP1 CGI-55	Plasminogen activator inhibitor 1 RNA-binding protein (PAI1 RNA-binding protein 1) (PAI-RBP1) (SERPINE1 mRNA-binding protein 1)	1.095	1.3675	0.300124	0	0
P30837	ALDH1B1 ALDH5 ALDHX	Aldehyde dehydrogenase X, mitochondrial (EC 1.2.1.3) (Aldehyde dehydrogenase 5) (Aldehyde dehydrogenase family 1 member B1)	0.59564	1.8399	0.284242	1	0
O60841	EIF5B IF2 KIAA0741	Eukaryotic translation initiation factor 5B (eIF-5B) (EC 3.6.5.3) (Translation initiation factor IF-2)	0.85493	1.5775	0.282398	0	1
Q06830	PRDX1 PAGA PAGB TDPX2	Peroxiredoxin-1 (EC 1.11.1.24) (Natural killer cell-enhancing factor A) (NKEF-A) (Proliferation-associated gene protein) (PAG) (Thioredoxin peroxidase 2) (Thioredoxin-dependent peroxide reductase 2) (Thioredoxin-dependent peroxiredoxin 1)	1.1755	1.2553	0.281431	0	0
P09651	HNRNPA1 HNRPA1	Heterogeneous nuclear ribonucleoprotein A1 (hnRNP A1) (Helix-destabilizing protein) (Single-strand RNA-binding protein) (hnRNP core protein A1) [Cleaved into: Heterogeneous nuclear ribonucleoprotein A1, N-terminally processed]	1.1352	1.2389	0.247381	0	0
Q9H307	PNN DRS MEMA	Pinin (140 kDa nuclear and cell adhesion-related phosphoprotein) (Desmosome-associated protein) (Domain-rich serine protein) (DRS protein) (DRSP) (Melanoma metastasis clone A protein) (Nuclear protein SDK3) (SR-like protein)	1.1349	1.2343	0.2444	0	0
P50502	ST13 AAG2 FAM10A1 HIP SNC6	Hsc70-interacting protein (Hip) (Aging-associated protein 2) (Progesterone receptor-associated p48 protein) (Protein FAM10A1) (Putative tumor suppressor ST13) (Renal carcinoma antigen NY-REN-33) (Suppression of tumorigenicity 13 protein)	1.1756	1.1887	0.241413	0	1
P09972	ALDOC ALDC	Fructose-bisphosphate aldolase C (EC 4.1.2.13) (Brain-type aldolase)	0.97218	1.3677	0.226435	0	1
P19338	NCL	Nucleolin (Protein C23)	1.0733	1.2164	0.195159	1	0
P22626	HNRNPA2B1 HNRPA2B1	Heterogeneous nuclear ribonucleoproteins A2/B1 (hnRNP A2/B1)	1.0897	1.1833	0.184598	0	0
P62316	SNRPD2 SNRPD1	Small nuclear ribonucleoprotein Sm D2 (Sm-D2) (snRNP core protein D2)	0.84889	1.3371	0.128287	0	0
P46779	RPL28	60S ribosomal protein L28 (Large ribosomal subunit protein eL28)	0.88043	1.2093	0.0633166	0	1
Q6UWP8	SBSN UNQ698/PRO1343	Suprabasin	1.1093	0.97917	0.0624464	0	0
P07305	H1-0 H1F0 H1FV	Histone H1.0 (Histone H1') (Histone H1(0)) [Cleaved into: Histone H1.0, N-terminally processed]	0.8462	1.2406	0.0612923	1	0
P51991	HNRNPA3 HNRPA3	Heterogeneous nuclear ribonucleoprotein A3 (hnRNP A3)	0.95927	1.1126	0.0509335	0	0
P63241	EIF5A	Eukaryotic translation initiation factor 5A-1 (eIF-5A-1) (eIF-5A1) (Eukaryotic initiation factor 5A isoform 1) (eIF-5A) (Rev-binding factor) (eIF-4D)	1.1834	0.88761	0.0503345	0	0
P25398	RPS12	40S ribosomal protein S12 (Small ribosomal subunit protein eS12)	0.76433	1.2915	0.039721	0	0
P07910	HNRNPC HNRPC	Heterogeneous nuclear ribonucleoproteins C1/C2 (hnRNP C1/C2)	0.92546	1.095	0.0146838	1	0
P49321	NASP	Nuclear autoantigenic sperm protein (NASP)	1.0142	0.99266	0.00493998	0	0
P12273	PIP GCDFP15 GPIP4	Prolactin-inducible protein (Gross cystic disease fluid protein 15) (GCDFP-15) (Prolactin-induced protein) (Secretory actin-binding protein) (SABP) (gp17)	1.5352	0.42311	-0.0303908	0	0
Q14103	HNRNPD AUF1 HNRPD	Heterogeneous nuclear ribonucleoprotein D0 (hnRNP D0) (AU-rich element RNA-binding protein 1)	0.90756	1.0145	-0.0573466	0	0
Q13200	PSMD2 TRAP2	26S proteasome non-ATPase regulatory subunit 2 (26S proteasome regulatory subunit RPN1) (26S proteasome regulatory subunit S2) (26S proteasome subunit p97) (Protein 55.11) (Tumor necrosis factor type 1 receptor-associated protein 2)	0.91307	1.0045	-0.0607208	1	0
P60174	TPI1 TPI	Triosephosphate isomerase (TIM) (EC 5.3.1.1) (Methylglyoxal synthase) (EC 4.2.3.3) (Triose-phosphate isomerase)	0.81382	1.0835	-0.076037	0	0
P06748	NPM1 NPM	Nucleophosmin (NPM) (Nucleolar phosphoprotein B23) (Nucleolar protein NO38) (Numatrin)	0.84591	1.0278	-0.0941023	0	0
P14923	JUP CTNNG DP3	Junction plakoglobin (Catenin gamma) (Desmoplakin III) (Desmoplakin-3)	0.85363	0.98682	-0.119941	0	0
Q99729	HNRNPAB ABBP1 HNRPAB	Heterogeneous nuclear ribonucleoprotein A/B (hnRNP A/B) (APOBEC1-binding protein 1) (ABBP-1)	0.82116	0.83123	-0.275446	0	0
P10599	TXN TRDX TRX TRX1	Thioredoxin (Trx) (ATL-derived factor) (ADF) (Surface-associated sulphydryl protein) (SASP) (allergen Hom s Trx)	0.85892	0.7525	-0.311667	0	0
P84090	ERH	Enhancer of rudimentary homolog	0.71448	0.88391	-0.323381	0	1
O14979	HNRNPDL HNRPDL JKTBP	Heterogeneous nuclear ribonucleoprotein D-like (hnRNP D-like) (hnRNP DL) (AU-rich element RNA-binding factor) (JKT41-binding protein) (Protein laAUF1)	0.8348	0.75935	-0.327213	0	0
Q99497	PARK7	Parkinson disease protein 7 (Maillard deglycase) (Oncogene DJ1) (Parkinsonism-associated deglycase) (Protein DJ-1) (DJ-1) (Protein/nucleic acid deglycase DJ-1) (EC 3.1.2.-, EC 3.5.1.-, EC 3.5.1.124)	0.72645	0.8479	-0.345244	0	0
Q13085	ACACA ACAC ACC1 ACCA	Acetyl-CoA carboxylase 1 (ACC1) (EC 6.4.1.2) (Acetyl-Coenzyme A carboxylase alpha) (ACC-alpha)	0.50898	0.94676	-0.458247	0	0
P11498	PC	Pyruvate carboxylase, mitochondrial (EC 6.4.1.1) (Pyruvic carboxylase) (PCB)	0.55812	0.88988	-0.465938	0	1
Q02413	DSG1 CDHF4	Desmoglein-1 (Cadherin family member 4) (Desmosomal glycoprotein 1) (DG1) (DGI) (Pemphigus foliaceus antigen)	0.61281	0.78088	-0.52109	0	1
P05165	PCCA	Propionyl-CoA carboxylase alpha chain, mitochondrial (PCCase subunit alpha) (EC 6.4.1.3) (Propanoyl-CoA:carbon dioxide ligase subunit alpha)	0.52524	0.8576	-0.532366	0	1
P81605	DCD AIDD DSEP	Dermcidin (EC 3.4.-.-) (Preproteolysin) [Cleaved into: Survival-promoting peptide; DCD-1]	0.96153	0.40317	-0.551416	0	0
P15924	DSP	Desmoplakin (DP) (250/210 kDa paraneoplastic pemphigus antigen)	0.62584	0.69641	-0.597005	0	0
Q96RQ3	MCCC1 MCCA	Methylcrotonoyl-CoA carboxylase subunit alpha, mitochondrial (MCCase subunit alpha) (EC 6.4.1.4) (3-methylcrotonyl-CoA carboxylase 1) (3-methylcrotonyl-CoA carboxylase biotin-containing subunit) (3-methylcrotonyl-CoA:carbon dioxide ligase subunit alpha)	0.48741	0.80167	-0.633658	0	1
P23528	CFL1 CFL	Cofilin-1 (18 kDa phosphoprotein) (p18) (Cofilin, non-muscle isoform)	0.57503	0.67585	-0.677057	0	0
P05387	RPLP2 D11S2243E RPP2	60S acidic ribosomal protein P2 (Large ribosomal subunit protein P2) (Renal carcinoma antigen NY-REN-44)	0.65562	0.45831	-0.844341	0	1

## Sheet: Table S4-2 Nuclear_NES
Uniprot ID	Gene name	Protein name	H/L (rep1)	H/L (rep2)	log2(H/L)	TP?	FP?
Q96RQ3	MCCC1 MCCA	Methylcrotonoyl-CoA carboxylase subunit alpha, mitochondrial (MCCase subunit alpha) (EC 6.4.1.4) (3-methylcrotonyl-CoA carboxylase 1) (3-methylcrotonyl-CoA carboxylase biotin-containing subunit) (3-methylcrotonyl-CoA:carbon dioxide ligase subunit alpha)	2.0797	2.3595	1.1503	0	1
Q13263	TRIM28 KAP1 RNF96 TIF1B	Transcription intermediary factor 1-beta (TIF1-beta) (E3 SUMO-protein ligase TRIM28) (EC 2.3.2.27) (KRAB-associated protein 1) (KAP-1) (KRAB-interacting protein 1) (KRIP-1) (Nuclear corepressor KAP-1) (RING finger protein 96) (RING-type E3 ubiquitin transferase TIF1-beta) (Tripartite motif-containing protein 28)	2.4417	1.2252	0.874561	0	0
P09874	PARP1 ADPRT PPOL	Poly [ADP-ribose] polymerase 1 (PARP-1) (EC 2.4.2.30) (ADP-ribosyltransferase diphtheria toxin-like 1) (ARTD1) (DNA ADP-ribosyltransferase PARP1) (EC 2.4.2.-) (NAD(+) ADP-ribosyltransferase 1) (ADPRT 1) (Poly[ADP-ribose] synthase 1) (Protein poly-ADP-ribosyltransferase PARP1) (EC 2.4.2.-)	2.1403	1.3956	0.822077	0	0
P07305	H1-0 H1F0 H1FV	Histone H1.0 (Histone H1') (Histone H1(0)) [Cleaved into: Histone H1.0, N-terminally processed]	0.87855	2.5832	0.791502	1	0
Q01105	SET	Protein SET (HLA-DR-associated protein II) (Inhibitor of granzyme A-activated DNase) (IGAAD) (PHAPII) (Phosphatase 2A inhibitor I2PP2A) (I-2PP2A) (Template-activating factor I) (TAF-I)	1.5421	1.6155	0.658828	0	0
P05165	PCCA	Propionyl-CoA carboxylase alpha chain, mitochondrial (PCCase subunit alpha) (EC 6.4.1.3) (Propanoyl-CoA:carbon dioxide ligase subunit alpha)	1.4498	1.5134	0.567156	0	1
P02545	LMNA LMN1	Prelamin-A/C [Cleaved into: Lamin-A/C (70 kDa lamin) (Renal carcinoma antigen NY-REN-32)]	1.7626	1.1913	0.562621	0	0
Q13085	ACACA ACAC ACC1 ACCA	Acetyl-CoA carboxylase 1 (ACC1) (EC 6.4.1.2) (Acetyl-Coenzyme A carboxylase alpha) (ACC-alpha)	1.4393	1.511	0.560862	0	0
P11387	TOP1	DNA topoisomerase 1 (EC 5.6.2.1) (DNA topoisomerase I)	1.5494	1.3552	0.53834	0	0
P11498	PC	Pyruvate carboxylase, mitochondrial (EC 6.4.1.1) (Pyruvic carboxylase) (PCB)	1.3255	1.3513	0.420509	0	1
Q12906	ILF3 DRBF MPHOSPH4 NF90	Interleukin enhancer-binding factor 3 (Double-stranded RNA-binding protein 76) (DRBP76) (M-phase phosphoprotein 4) (MPP4) (Nuclear factor associated with dsRNA) (NFAR) (Nuclear factor of activated T-cells 90 kDa) (NF-AT-90) (Translational control protein 80) (TCP80)	1.6317	1.008	0.400374	0	0
P26599	PTBP1 PTB	Polypyrimidine tract-binding protein 1 (PTB) (57 kDa RNA-binding protein PPTB-1) (Heterogeneous nuclear ribonucleoprotein I) (hnRNP I)	1.7389	0.85886	0.377268	0	0
Q03252	LMNB2 LMN2	Lamin-B2	1.5546	1.0414	0.37629	0	0
Q9BTE3	MCMBP C10orf119	Mini-chromosome maintenance complex-binding protein (MCM-BP) (MCM-binding protein)	1.3971	1.099	0.319676	0	0
P20700	LMNB1 LMN2 LMNB	Lamin-B1	1.5404	0.87682	0.273349	0	0
P62910	RPL32 PP9932	60S ribosomal protein L32 (Large ribosomal subunit protein eL32)	1.1301	1.2676	0.261651	0	1
P13010	XRCC5 G22P2	X-ray repair cross-complementing protein 5 (EC 3.6.4.-) (86 kDa subunit of Ku antigen) (ATP-dependent DNA helicase 2 subunit 2) (ATP-dependent DNA helicase II 80 kDa subunit) (CTC box-binding factor 85 kDa subunit) (CTC85) (CTCBF) (DNA repair protein XRCC5) (Ku80) (Ku86) (Lupus Ku autoantigen protein p86) (Nuclear factor IV) (Thyroid-lupus autoantigen) (TLAA) (X-ray repair complementing defective…	1.5649	0.82124	0.254679	1	0
Q92841	DDX17	Probable ATP-dependent RNA helicase DDX17 (EC 3.6.4.13) (DEAD box protein 17) (DEAD box protein p72) (DEAD box protein p82) (RNA-dependent helicase p72)	1.4815	0.8606	0.227803	0	0
Q07666	KHDRBS1 SAM68	KH domain-containing, RNA-binding, signal transduction-associated protein 1 (GAP-associated tyrosine phosphoprotein p62) (Src-associated in mitosis 68 kDa protein) (Sam68) (p21 Ras GTPase-activating protein-associated p62) (p68)	1.5758	0.76037	0.224145	0	0
Q99880	H2BC13 H2BFC HIST1H2BL	Histone H2B type 1-L (Histone H2B.c) (H2B/c)	1.3924	0.93784	0.220479	1	0
P49411	TUFM	Elongation factor Tu, mitochondrial (EF-Tu) (P43)	1.4598	0.84769	0.206324	0	1
P31943	HNRNPH1 HNRPH HNRPH1	Heterogeneous nuclear ribonucleoprotein H (hnRNP H) [Cleaved into: Heterogeneous nuclear ribonucleoprotein H, N-terminally processed]	1.4341	0.85156	0.192611	0	0
P26368	U2AF2 U2AF65	Splicing factor U2AF 65 kDa subunit (U2 auxiliary factor 65 kDa subunit) (hU2AF(65)) (hU2AF65) (U2 snRNP auxiliary factor large subunit)	1.4535	0.78794	0.164426	1	0
P45880	VDAC2	Voltage-dependent anion-selective channel protein 2 (VDAC-2) (hVDAC2) (Outer mitochondrial membrane protein porin 2)	1.1995	1.0178	0.148804	0	0
P05455	SSB	Lupus La protein (La autoantigen) (La ribonucleoprotein) (Sjoegren syndrome type B antigen) (SS-B)	1.5665	0.64243	0.143348	0	0
O75390	CS	Citrate synthase, mitochondrial (EC 2.3.3.1) (Citrate (Si)-synthase)	1.313	0.88706	0.137543	0	0
P37837	TALDO1 TAL TALDO TALDOR	Transaldolase (EC 2.2.1.2)	1.5134	0.6685	0.125585	0	0
P06576	ATP5F1B ATP5B ATPMB ATPSB	ATP synthase subunit beta, mitochondrial (EC 7.1.2.2) (ATP synthase F1 subunit beta)	1.5639	0.60852	0.119303	1	0
P78527	PRKDC HYRC HYRC1	DNA-dependent protein kinase catalytic subunit (DNA-PK catalytic subunit) (DNA-PKcs) (EC 2.7.11.1) (DNPK1) (p460)	1.3202	0.85069	0.118287	1	0
P12956	XRCC6 G22P1	X-ray repair cross-complementing protein 6 (EC 3.6.4.-) (EC 4.2.99.-) (5'-deoxyribose-5-phosphate lyase Ku70) (5'-dRP lyase Ku70) (70 kDa subunit of Ku antigen) (ATP-dependent DNA helicase 2 subunit 1) (ATP-dependent DNA helicase II 70 kDa subunit) (CTC box-binding factor 75 kDa subunit) (CTC75) (CTCBF) (DNA repair protein XRCC6) (Lupus Ku autoantigen protein p70) (Ku70) (Thyroid-lupus autoantige…	1.3953	0.75406	0.103907	0	0
Q15233	NONO NRB54	Non-POU domain-containing octamer-binding protein (NonO protein) (54 kDa nuclear RNA- and DNA-binding protein) (p54(nrb)) (p54nrb) (55 kDa nuclear protein) (NMT55) (DNA-binding p52/p100 complex, 52 kDa subunit)	1.3803	0.75875	0.0969702	0	0
P81605	DCD AIDD DSEP	Dermcidin (EC 3.4.-.-) (Preproteolysin) [Cleaved into: Survival-promoting peptide; DCD-1]	0.81256	1.2978	0.0774891	0	0
P42704	LRPPRC LRP130	Leucine-rich PPR motif-containing protein, mitochondrial (130 kDa leucine-rich protein) (LRP 130) (GP130)	1.3151	0.76369	0.055744	1	0
P38919	EIF4A3 DDX48 KIAA0111	Eukaryotic initiation factor 4A-III (eIF-4A-III) (eIF4A-III) (EC 3.6.4.13) (ATP-dependent RNA helicase DDX48) (ATP-dependent RNA helicase eIF4A-3) (DEAD box protein 48) (Eukaryotic initiation factor 4A-like NUK-34) (Eukaryotic translation initiation factor 4A isoform 3) (Nuclear matrix protein 265) (NMP 265) (hNMP 265) [Cleaved into: Eukaryotic initiation factor 4A-III, N-terminally processed]	1.2892	0.77576	0.0461138	0	0
Q08211	DHX9 DDX9 LKP NDH2	ATP-dependent RNA helicase A (EC 3.6.4.13) (DEAH box protein 9) (DExH-box helicase 9) (Leukophysin) (LKP) (Nuclear DNA helicase II) (NDH II) (RNA helicase A)	1.2865	0.76995	0.040156	0	0
P29401	TKT	Transketolase (TK) (EC 2.2.1.1)	1.3424	0.70506	0.0338353	0	0
P11021	HSPA5 GRP78	Endoplasmic reticulum chaperone BiP (EC 3.6.4.10) (78 kDa glucose-regulated protein) (GRP-78) (Binding-immunoglobulin protein) (BiP) (Heat shock protein 70 family protein 5) (HSP70 family protein 5) (Heat shock protein family A member 5) (Immunoglobulin heavy chain-binding protein)	1.6053	0.41781	0.0165748	1	0
Q15393	SF3B3 KIAA0017 SAP130	Splicing factor 3B subunit 3 (Pre-mRNA-splicing factor SF3b 130 kDa subunit) (SF3b130) (STAF130) (Spliceosome-associated protein 130) (SAP 130)	1.2079	0.79853	0.00463082	0	0
P14866	HNRNPL HNRPL P/OKcl.14	Heterogeneous nuclear ribonucleoprotein L (hnRNP L)	1.0986	0.90435	0.00212641	0	0
Q12931	TRAP1 HSP75	Heat shock protein 75 kDa, mitochondrial (HSP 75) (TNFR-associated protein 1) (Tumor necrosis factor type 1 receptor-associated protein) (TRAP-1)	1.3136	0.68569	-0.000512248	0	0
P46776	RPL27A	60S ribosomal protein L27a (Large ribosomal subunit protein uL15)	1.0379	0.95648	-0.00405968	0	1
P61978	HNRNPK HNRPK	Heterogeneous nuclear ribonucleoprotein K (hnRNP K) (Transformation up-regulated nuclear protein) (TUNP)	1.3673	0.61678	-0.0115298	0	0
Q00839	HNRNPU C1orf199 HNRPU SAFA U21.1	Heterogeneous nuclear ribonucleoprotein U (hnRNP U) (GRIP120) (Nuclear p120 ribonucleoprotein) (Scaffold-attachment factor A) (SAF-A) (p120) (pp120)	1.2018	0.76934	-0.0209698	0	0
Q15029	EFTUD2 KIAA0031 SNRP116	116 kDa U5 small nuclear ribonucleoprotein component (Elongation factor Tu GTP-binding domain-containing protein 2) (SNU114 homolog) (hSNU114) (U5 snRNP-specific protein, 116 kDa) (U5-116 kDa)	1.27	0.6271	-0.0762043	0	0
P62851	RPS25	40S ribosomal protein S25 (Small ribosomal subunit protein eS25)	1.1845	0.69402	-0.0904035	0	0
P38646	HSPA9 GRP75 HSPA9B mt-HSP70	Stress-70 protein, mitochondrial (75 kDa glucose-regulated protein) (GRP-75) (Heat shock 70 kDa protein 9) (Mortalin) (MOT) (Peptide-binding protein 74) (PBP74)	1.2721	0.59911	-0.0960285	0	0
Q9UMS4	PRPF19 NMP200 PRP19 SNEV	Pre-mRNA-processing factor 19 (EC 2.3.2.27) (Nuclear matrix protein 200) (PRP19/PSO4 homolog) (hPso4) (RING-type E3 ubiquitin transferase PRP19) (Senescence evasion factor)	1.1088	0.75337	-0.103015	1	0
P62805	H4C1 H4/A H4FA HIST1H4A; H4C2 H4/I H4FI HIST1H4B; H4C3 H4/G H4FG HIST1H4C; H4C4 H4/B H4FB HIST1H4D; H4C5 H4/J H4FJ HIST1H4E; H4C6 H4/C H4FC HIST1H4F; H4C8 H4/H H4FH HIST1H4H; H4C9 H4/M H4FM HIST1H4I; H4C11 H4/E H4FE HIST1H4J; H4C12 H4/D H4FD HIST1H4K; H4C13 H4/K H4FK HIST1H4L; H4C14 H4/N H4F2 H4FN HIST2H4 HIST2H4A; H4C15 H4/O H4FO HIST2H4B; H4-16 HIST4H4	Histone H4	1.0938	0.76486	-0.105737	0	0
P35232	PHB1 PHB	Prohibitin 1	1.3047	0.5452	-0.112553	0	0
Q07020	RPL18	60S ribosomal protein L18 (Large ribosomal subunit protein eL18)	1.0908	0.75095	-0.118923	0	0
P25705	ATP5F1A ATP5A ATP5A1 ATP5AL2 ATPM	ATP synthase subunit alpha, mitochondrial (ATP synthase F1 subunit alpha)	1.4637	0.36094	-0.132388	0	1
P23284	PPIB CYPB	Peptidyl-prolyl cis-trans isomerase B (PPIase B) (EC 5.2.1.8) (CYP-S1) (Cyclophilin B) (Rotamase B) (S-cyclophilin) (SCYLP)	1.1522	0.66233	-0.140404	1	0
P15924	DSP	Desmoplakin (DP) (250/210 kDa paraneoplastic pemphigus antigen)	0.9208	0.89082	-0.14272	0	0
Q16531	DDB1 XAP1	DNA damage-binding protein 1 (DDB p127 subunit) (DNA damage-binding protein a) (DDBa) (Damage-specific DNA-binding protein 1) (HBV X-associated protein 1) (XAP-1) (UV-damaged DNA-binding factor) (UV-damaged DNA-binding protein 1) (UV-DDB 1) (XPE-binding factor) (XPE-BF) (Xeroderma pigmentosum group E-complementing protein) (XPCe)	1.1339	0.67215	-0.147162	0	0
P40926	MDH2	Malate dehydrogenase, mitochondrial (EC 1.1.1.37)	1.2551	0.53215	-0.162259	0	0
P27348	YWHAQ	14-3-3 protein theta (14-3-3 protein T-cell) (14-3-3 protein tau) (Protein HS1)	1.3029	0.47069	-0.173327	0	1
P52272	HNRNPM HNRPM NAGR1	Heterogeneous nuclear ribonucleoprotein M (hnRNP M)	1.1816	0.55907	-0.200357	0	0
Q92945	KHSRP FUBP2	Far upstream element-binding protein 2 (FUSE-binding protein 2) (KH type-splicing regulatory protein) (KSRP) (p75)	1.0292	0.71095	-0.200788	0	0
P62899	RPL31	60S ribosomal protein L31 (Large ribosomal subunit protein eL31)	1.0866	0.64199	-0.210404	0	1
P22234	PAICS ADE2 AIRC PAIS	Bifunctional phosphoribosylaminoimidazole carboxylase/phosphoribosylaminoimidazole succinocarboxamide synthetase (PAICS) [Includes: Phosphoribosylaminoimidazole carboxylase (EC 4.1.1.21) (AIR carboxylase) (AIRC); Phosphoribosylaminoimidazole succinocarboxamide synthetase (EC 6.3.2.6) (SAICAR synthetase)]	1.1543	0.57153	-0.21271	0	1
P34932	HSPA4 APG2	Heat shock 70 kDa protein 4 (HSP70RY) (Heat shock 70-related protein APG-2)	1.2201	0.494	-0.222549	0	1
P12004	PCNA	Proliferating cell nuclear antigen (PCNA) (Cyclin)	1.093	0.61312	-0.229281	1	0
P14625	HSP90B1 GRP94 TRA1	Endoplasmin (94 kDa glucose-regulated protein) (GRP-94) (Heat shock protein 90 kDa beta member 1) (Tumor rejection antigen 1) (gp96 homolog)	1.3316	0.36175	-0.24012	1	0
P10809	HSPD1 HSP60	60 kDa heat shock protein, mitochondrial (EC 5.6.1.7) (60 kDa chaperonin) (Chaperonin 60) (CPN60) (Heat shock protein 60) (HSP-60) (Hsp60) (HuCHA60) (Mitochondrial matrix protein P1) (P60 lymphocyte protein)	1.2459	0.44264	-0.244224	0	1
P63104	YWHAZ	14-3-3 protein zeta/delta (Protein kinase C inhibitor protein 1) (KCIP-1)	1.2043	0.47962	-0.248176	0	0
P08758	ANXA5 ANX5 ENX2 PP4	Annexin A5 (Anchorin CII) (Annexin V) (Annexin-5) (Calphobindin I) (CPB-I) (Endonexin II) (Lipocortin V) (Placental anticoagulant protein 4) (PP4) (Placental anticoagulant protein I) (PAP-I) (Thromboplastin inhibitor) (Vascular anticoagulant-alpha) (VAC-alpha)	1.2245	0.45138	-0.255081	0	1
Q96E39	RBMXL1	RNA binding motif protein, X-linked-like-1 (Heterogeneous nuclear ribonucleoprotein G-like 1)	1.2316	0.39651	-0.296802	1	0
Q5JTV8	TOR1AIP1 LAP1	Torsin-1A-interacting protein 1 (Lamin-associated protein 1B) (LAP1B)	1.0144	0.60997	-0.30012	0	0
P84090	ERH	Enhancer of rudimentary homolog	0.65965	0.96358	-0.301133	0	1
P07237	P4HB ERBA2L PDI PDIA1 PO4DB	Protein disulfide-isomerase (PDI) (EC 5.3.4.1) (Cellular thyroid hormone-binding protein) (Prolyl 4-hydroxylase subunit beta) (p55)	0.98646	0.62127	-0.314975	0	1
P46779	RPL28	60S ribosomal protein L28 (Large ribosomal subunit protein eL28)	1.0131	0.58621	-0.32255	0	1
P08670	VIM	Vimentin	1.1836	0.39591	-0.340523	0	1
Q99873	PRMT1 HMT2 HRMT1L2 IR1B4	Protein arginine N-methyltransferase 1 (EC 2.1.1.319) (Histone-arginine N-methyltransferase PRMT1) (Interferon receptor 1-bound protein 4)	1.0064	0.57106	-0.342397	0	0
P05023	ATP1A1	Sodium/potassium-transporting ATPase subunit alpha-1 (Na(+)/K(+) ATPase alpha-1 subunit) (EC 7.2.2.13) (Sodium pump subunit alpha-1)	0.97973	0.59465	-0.345216	0	1
Q15717	ELAVL1 HUR	ELAV-like protein 1 (Hu-antigen R) (HuR)	1.0582	0.51604	-0.345344	0	0
P63173	RPL38	60S ribosomal protein L38 (Large ribosomal subunit protein eL38)	1.0124	0.55853	-0.348381	0	1
P62258	YWHAE	14-3-3 protein epsilon (14-3-3E)	1.1083	0.45069	-0.359388	0	0
P62979	RPS27A UBA80 UBCEP1	Ubiquitin-40S ribosomal protein S27a (Ubiquitin carboxyl extension protein 80) [Cleaved into: Ubiquitin; 40S ribosomal protein S27a (Small ribosomal subunit protein eS31)]	0.9416	0.58429	-0.390349	0	0
P62269	RPS18 D6S218E	40S ribosomal protein S18 (Ke-3) (Ke3) (Small ribosomal subunit protein uS13)	1.1048	0.41434	-0.396745	0	0
Q15181	PPA1 IOPPP PP	Inorganic pyrophosphatase (EC 3.6.1.1) (Pyrophosphate phospho-hydrolase) (PPase)	0.98709	0.52901	-0.399635	0	1
P10599	TXN TRDX TRX TRX1	Thioredoxin (Trx) (ATL-derived factor) (ADF) (Surface-associated sulphydryl protein) (SASP) (allergen Hom s Trx)	0.47763	1.033	-0.40485	0	0
P62913	RPL11	60S ribosomal protein L11 (CLL-associated antigen KW-12) (Large ribosomal subunit protein uL5)	1.1644	0.33797	-0.41276	0	0
P62826	RAN ARA24 OK/SW-cl.81	GTP-binding nuclear protein Ran (EC 3.6.5.-) (Androgen receptor-associated protein 24) (GTPase Ran) (Ras-like protein TC4) (Ras-related nuclear protein)	0.96963	0.52497	-0.420241	0	0
P62854	RPS26	40S ribosomal protein S26 (Small ribosomal subunit protein eS26)	0.89664	0.59719	-0.420984	0	0
P13667	PDIA4 ERP70 ERP72	Protein disulfide-isomerase A4 (EC 5.3.4.1) (Endoplasmic reticulum resident protein 70) (ER protein 70) (ERp70) (Endoplasmic reticulum resident protein 72) (ER protein 72) (ERp-72) (ERp72)	1.1113	0.36188	-0.441066	0	1
P51149	RAB7A RAB7	Ras-related protein Rab-7a (EC 3.6.5.2)	1.0285	0.43254	-0.453004	0	1
P62241	RPS8 OK/SW-cl.83	40S ribosomal protein S8 (Small ribosomal subunit protein eS8)	0.85457	0.60319	-0.456247	1	0
Q02543	RPL18A	60S ribosomal protein L18a (Large ribosomal subunit protein eL20)	0.89827	0.5591	-0.456633	0	1
P62249	RPS16	40S ribosomal protein S16 (Small ribosomal subunit protein uS9)	0.97244	0.48222	-0.459318	0	0
P60174	TPI1 TPI	Triosephosphate isomerase (TIM) (EC 5.3.1.1) (Methylglyoxal synthase) (EC 4.2.3.3) (Triose-phosphate isomerase)	0.87693	0.55861	-0.478406	0	0
P00558	PGK1 PGKA MIG10 OK/SW-cl.110	Phosphoglycerate kinase 1 (EC 2.7.2.3) (Cell migration-inducing gene 10 protein) (Primer recognition protein 2) (PRP 2)	1.0282	0.38988	-0.496061	0	1
P22626	HNRNPA2B1 HNRPA2B1	Heterogeneous nuclear ribonucleoproteins A2/B1 (hnRNP A2/B1)	0.75946	0.65679	-0.497924	0	0
Q9BPU6	DPYSL5 CRMP5 ULIP6	Dihydropyrimidinase-related protein 5 (DRP-5) (CRMP3-associated molecule) (CRAM) (Collapsin response mediator protein 5) (CRMP-5) (UNC33-like phosphoprotein 6) (ULIP-6)	0.87088	0.53197	-0.511639	0	1
P55060	CSE1L CAS XPO2	Exportin-2 (Exp2) (Cellular apoptosis susceptibility protein) (Chromosome segregation 1-like protein) (Importin-alpha re-exporter)	0.82398	0.57755	-0.512997	0	0
P46777	RPL5 MSTP030	60S ribosomal protein L5 (Large ribosomal subunit protein uL18)	1.027	0.37063	-0.517018	0	0
P07355	ANXA2 ANX2 ANX2L4 CAL1H LPC2D	Annexin A2 (Annexin II) (Annexin-2) (Calpactin I heavy chain) (Calpactin-1 heavy chain) (Chromobindin-8) (Lipocortin II) (Placental anticoagulant protein IV) (PAP-IV) (Protein I) (p36)	0.9256	0.4703	-0.518804	0	0
P05141	SLC25A5 AAC2 ANT2	ADP/ATP translocase 2 (ADP,ATP carrier protein 2) (ADP,ATP carrier protein, fibroblast isoform) (Adenine nucleotide translocator 2) (ANT 2) (Solute carrier family 25 member 5) [Cleaved into: ADP/ATP translocase 2, N-terminally processed]	0.91168	0.48256	-0.520521	0	0
P61247	RPS3A FTE1 MFTL	40S ribosomal protein S3a (Small ribosomal subunit protein eS1) (v-fos transformation effector protein) (Fte-1)	0.95625	0.42012	-0.539132	0	0
P62266	RPS23	40S ribosomal protein S23 (Small ribosomal subunit protein uS12)	0.88516	0.48674	-0.543825	0	0
Q6NXT2	H3-5 H3F3C	Histone H3.3C (Histone H3.5)	0.80104	0.57031	-0.544403	0	0
P27824	CANX	Calnexin (IP90) (Major histocompatibility complex class I antigen-binding protein p88) (p90)	0.94754	0.42022	-0.548185	0	1
O75534	CSDE1 D1S155E KIAA0885 NRU UNR	Cold shock domain-containing protein E1 (N-ras upstream gene protein) (Protein UNR)	0.77267	0.58738	-0.55634	0	1
P09651	HNRNPA1 HNRPA1	Heterogeneous nuclear ribonucleoprotein A1 (hnRNP A1) (Helix-destabilizing protein) (Single-strand RNA-binding protein) (hnRNP core protein A1) [Cleaved into: Heterogeneous nuclear ribonucleoprotein A1, N-terminally processed]	0.85113	0.50775	-0.557582	0	0
P07910	HNRNPC HNRPC	Heterogeneous nuclear ribonucleoproteins C1/C2 (hnRNP C1/C2)	0.94037	0.41405	-0.562325	1	0
P25789	PSMA4 HC9 PSC9	Proteasome subunit alpha type-4 (Macropain subunit C9) (Multicatalytic endopeptidase complex subunit C9) (Proteasome component C9) (Proteasome subunit L)	0.8941	0.45378	-0.569308	0	0
P83731	RPL24	60S ribosomal protein L24 (60S ribosomal protein L30) (Large ribosomal subunit protein eL24)	0.82348	0.51892	-0.575185	0	1
P15531	NME1 NDPKA NM23	Nucleoside diphosphate kinase A (NDK A) (NDP kinase A) (EC 2.7.4.6) (Granzyme A-activated DNase) (GAAD) (Metastasis inhibition factor nm23) (NM23-H1) (Tumor metastatic process-associated protein)	0.82213	0.51307	-0.582944	0	0
P15880	RPS2 RPS4	40S ribosomal protein S2 (40S ribosomal protein S4) (Protein LLRep3) (Small ribosomal subunit protein uS5)	0.88789	0.44464	-0.585832	0	0
P62244	RPS15A OK/SW-cl.82	40S ribosomal protein S15a (Small ribosomal subunit protein uS8)	0.94518	0.38136	-0.592332	0	0
P30050	RPL12	60S ribosomal protein L12 (Large ribosomal subunit protein uL11)	0.96346	0.35977	-0.595936	0	0
P55072	VCP	Transitional endoplasmic reticulum ATPase (TER ATPase) (EC 3.6.4.6) (15S Mg(2+)-ATPase p97 subunit) (Valosin-containing protein) (VCP)	0.84997	0.47275	-0.596492	1	0
Q9Y265	RUVBL1 INO80H NMP238 TIP49 TIP49A	RuvB-like 1 (EC 3.6.4.12) (49 kDa TATA box-binding protein-interacting protein) (49 kDa TBP-interacting protein) (54 kDa erythrocyte cytosolic protein) (ECP-54) (INO80 complex subunit H) (Nuclear matrix protein 238) (NMP 238) (Pontin 52) (TIP49a) (TIP60-associated protein 54-alpha) (TAP54-alpha)	0.87443	0.44004	-0.605519	0	0
P26373	RPL13 BBC1 OK/SW-cl.46	60S ribosomal protein L13 (Breast basic conserved protein 1) (Large ribosomal subunit protein eL13)	0.75874	0.5517	-0.609949	1	0
P05387	RPLP2 D11S2243E RPP2	60S acidic ribosomal protein P2 (Large ribosomal subunit protein P2) (Renal carcinoma antigen NY-REN-44)	0.47496	0.82477	-0.621788	0	1
Q15365	PCBP1	Poly(rC)-binding protein 1 (Alpha-CP1) (Heterogeneous nuclear ribonucleoprotein E1) (hnRNP E1) (Nucleic acid-binding protein SUB2.3)	0.76079	0.5364	-0.62461	1	0
P39019	RPS19	40S ribosomal protein S19 (Small ribosomal subunit protein eS19)	1.0687	0.22133	-0.632595	1	0
Q02790	FKBP4 FKBP52	Peptidyl-prolyl cis-trans isomerase FKBP4 (PPIase FKBP4) (EC 5.2.1.8) (51 kDa FK506-binding protein) (FKBP51) (52 kDa FK506-binding protein) (52 kDa FKBP) (FKBP-52) (59 kDa immunophilin) (p59) (FK506-binding protein 4) (FKBP-4) (FKBP59) (HSP-binding immunophilin) (HBI) (Immunophilin FKBP52) (Rotamase) [Cleaved into: Peptidyl-prolyl cis-trans isomerase FKBP4, N-terminally processed]	0.87702	0.41227	-0.633423	0	0
P19338	NCL	Nucleolin (Protein C23)	0.74115	0.5388	-0.643913	1	0
P40429	RPL13A	60S ribosomal protein L13a (23 kDa highly basic protein) (Large ribosomal subunit protein uL13)	0.79138	0.4883	-0.644217	0	0
P04843	RPN1	Dolichyl-diphosphooligosaccharide--protein glycosyltransferase subunit 1 (Dolichyl-diphosphooligosaccharide--protein glycosyltransferase 67 kDa subunit) (Ribophorin I) (RPN-I) (Ribophorin-1)	0.84725	0.43188	-0.644837	0	1
P50991	CCT4 CCTD SRB	T-complex protein 1 subunit delta (TCP-1-delta) (CCT-delta) (Stimulator of TAR RNA-binding)	0.82467	0.45149	-0.648191	0	0
P62280	RPS11	40S ribosomal protein S11 (Small ribosomal subunit protein uS17)	0.83695	0.42749	-0.661501	0	0
P22314	UBA1 A1S9T UBE1	Ubiquitin-like modifier-activating enzyme 1 (EC 6.2.1.45) (Protein A1S9) (Ubiquitin-activating enzyme E1)	0.78232	0.47973	-0.664231	0	0
P05388	RPLP0	60S acidic ribosomal protein P0 (60S ribosomal protein L10E) (Large ribosomal subunit protein uL10)	0.9539	0.30464	-0.668249	0	0
P17987	TCP1 CCT1 CCTA	T-complex protein 1 subunit alpha (TCP-1-alpha) (CCT-alpha)	0.89089	0.36384	-0.672623	0	0
P04844	RPN2	Dolichyl-diphosphooligosaccharide--protein glycosyltransferase subunit 2 (Dolichyl-diphosphooligosaccharide--protein glycosyltransferase 63 kDa subunit) (RIBIIR) (Ribophorin II) (RPN-II) (Ribophorin-2)	0.7372	0.51619	-0.674165	0	0
P21796	VDAC1 VDAC	Voltage-dependent anion-selective channel protein 1 (VDAC-1) (hVDAC1) (Outer mitochondrial membrane protein porin 1) (Plasmalemmal porin) (Porin 31HL) (Porin 31HM)	0.84509	0.40741	-0.675189	0	0
P51148	RAB5C RABL	Ras-related protein Rab-5C (EC 3.6.5.2) (L1880) (RAB5L)	0.82131	0.42811	-0.678741	0	1
P39656	DDOST KIAA0115 OST48 OK/SW-cl.45	Dolichyl-diphosphooligosaccharide--protein glycosyltransferase 48 kDa subunit (DDOST 48 kDa subunit) (Oligosaccharyl transferase 48 kDa subunit)	0.71684	0.51913	-0.694356	0	1
P06748	NPM1 NPM	Nucleophosmin (NPM) (Nucleolar phosphoprotein B23) (Nucleolar protein NO38) (Numatrin)	0.58894	0.64136	-0.70099	0	0
P23528	CFL1 CFL	Cofilin-1 (18 kDa phosphoprotein) (p18) (Cofilin, non-muscle isoform)	0.38961	0.82688	-0.717276	0	0
Q92499	DDX1	ATP-dependent RNA helicase DDX1 (EC 3.6.4.13) (DEAD box protein 1) (DEAD box protein retinoblastoma) (DBP-RB)	0.68144	0.53009	-0.72317	0	0
P49368	CCT3 CCTG TRIC5	T-complex protein 1 subunit gamma (TCP-1-gamma) (CCT-gamma) (hTRiC5)	0.87813	0.32951	-0.72781	0	1
P46781	RPS9	40S ribosomal protein S9 (Small ribosomal subunit protein uS4)	0.7435	0.46229	-0.730021	0	0
P22392	NME2 NM23B	Nucleoside diphosphate kinase B (NDK B) (NDP kinase B) (EC 2.7.4.6) (C-myc purine-binding transcription factor PUF) (Histidine protein kinase NDKB) (EC 2.7.13.3) (nm23-H2)	0.84197	0.3536	-0.742301	0	0
P30101	PDIA3 ERP57 ERP60 GRP58	Protein disulfide-isomerase A3 (EC 5.3.4.1) (58 kDa glucose-regulated protein) (58 kDa microsomal protein) (p58) (Disulfide isomerase ER-60) (Endoplasmic reticulum resident protein 57) (ER protein 57) (ERp57) (Endoplasmic reticulum resident protein 60) (ER protein 60) (ERp60)	0.78303	0.41075	-0.744463	0	0
O14980	XPO1 CRM1	Exportin-1 (Exp1) (Chromosome region maintenance 1 protein homolog)	0.54715	0.61811	-0.779348	0	0
P13639	EEF2 EF2	Elongation factor 2 (EF-2)	0.77348	0.37728	-0.797413	0	0
P60900	PSMA6 PROS27	Proteasome subunit alpha type-6 (27 kDa prosomal protein) (PROS-27) (p27K) (Macropain iota chain) (Multicatalytic endopeptidase complex iota chain) (Proteasome iota chain)	0.75462	0.39501	-0.79883	0	0
Q14974	KPNB1 NTF97	Importin subunit beta-1 (Importin-90) (Karyopherin subunit beta-1) (Nuclear factor p97) (Pore targeting complex 97 kDa subunit) (PTAC97)	0.74178	0.40757	-0.799182	0	0
O60506	SYNCRIP HNRPQ NSAP1	Heterogeneous nuclear ribonucleoprotein Q (hnRNP Q) (Glycine- and tyrosine-rich RNA-binding protein) (GRY-RBP) (NS1-associated protein 1) (Synaptotagmin-binding, cytoplasmic RNA-interacting protein)	0.74303	0.4031	-0.803229	0	0
P62829	RPL23	60S ribosomal protein L23 (60S ribosomal protein L17) (Large ribosomal subunit protein uL14)	0.78075	0.35553	-0.815682	0	0
P18124	RPL7	60S ribosomal protein L7 (Large ribosomal subunit protein uL30)	0.72872	0.39388	-0.833156	0	0
P07195	LDHB	L-lactate dehydrogenase B chain (LDH-B) (EC 1.1.1.27) (LDH heart subunit) (LDH-H) (Renal carcinoma antigen NY-REN-46)	0.80134	0.31864	-0.836527	0	1
P62917	RPL8	60S ribosomal protein L8 (Large ribosomal subunit protein uL2)	0.70162	0.41187	-0.844911	0	1
P18669	PGAM1 PGAMA CDABP0006	Phosphoglycerate mutase 1 (EC 5.4.2.11) (EC 5.4.2.4) (BPG-dependent PGAM 1) (Phosphoglycerate mutase isozyme B) (PGAM-B)	0.84606	0.26347	-0.850051	0	0
P17980	PSMC3 TBP1	26S proteasome regulatory subunit 6A (26S proteasome AAA-ATPase subunit RPT5) (Proteasome 26S subunit ATPase 3) (Proteasome subunit P50) (Tat-binding protein 1) (TBP-1)	0.6392	0.4664	-0.85517	1	0
P62937	PPIA CYPA	Peptidyl-prolyl cis-trans isomerase A (PPIase A) (EC 5.2.1.8) (Cyclophilin A) (Cyclosporin A-binding protein) (Rotamase A) [Cleaved into: Peptidyl-prolyl cis-trans isomerase A, N-terminally processed]	0.77853	0.31981	-0.864675	0	0
Q96L21	RPL10L	60S ribosomal protein L10-like (Large ribosomal subunit protein uL16-like)	0.70955	0.3818	-0.873886	0	0
P00338	LDHA PIG19	L-lactate dehydrogenase A chain (LDH-A) (EC 1.1.1.27) (Cell proliferation-inducing gene 19 protein) (LDH muscle subunit) (LDH-M) (Renal carcinoma antigen NY-REN-59)	0.75517	0.33158	-0.87998	0	0
P62316	SNRPD2 SNRPD1	Small nuclear ribonucleoprotein Sm D2 (Sm-D2) (snRNP core protein D2)	0.66416	0.41631	-0.888341	0	0
P25398	RPS12	40S ribosomal protein S12 (Small ribosomal subunit protein eS12)	0.395	0.67168	-0.906873	0	0
P07900	HSP90AA1 HSP90A HSPC1 HSPCA	Heat shock protein HSP 90-alpha (EC 3.6.4.10) (Heat shock 86 kDa) (HSP 86) (HSP86) (Lipopolysaccharide-associated protein 2) (LAP-2) (LPS-associated protein 2) (Renal carcinoma antigen NY-REN-38)	0.77077	0.28303	-0.924399	0	0
Q9P035	HACD3 BIND1 PTPLAD1	Very-long-chain (3R)-3-hydroxyacyl-CoA dehydratase 3 (EC 4.2.1.134) (3-hydroxyacyl-CoA dehydratase 3) (HACD3) (Butyrate-induced protein 1) (B-ind1) (hB-ind1) (Protein-tyrosine phosphatase-like A domain-containing protein 1)	0.58711	0.46284	-0.929679	0	0
P0DMV9	HSPA1B HSP72	Heat shock 70 kDa protein 1B (Heat shock 70 kDa protein 2) (HSP70-2) (HSP70.2)	0.67561	0.37155	-0.933518	0	0
P12277	CKB CKBB	Creatine kinase B-type (EC 2.7.3.2) (Brain creatine kinase) (B-CK) (Creatine kinase B chain) (Creatine phosphokinase B-type) (CPK-B)	0.71905	0.32404	-0.939136	0	0
P06733	ENO1 ENO1L1 MBPB1 MPB1	Alpha-enolase (EC 4.2.1.11) (2-phospho-D-glycerate hydro-lyase) (C-myc promoter-binding protein) (Enolase 1) (MBP-1) (MPB-1) (Non-neural enolase) (NNE) (Phosphopyruvate hydratase) (Plasminogen-binding protein)	0.74636	0.27007	-0.976489	0	0
P15311	EZR VIL2	Ezrin (Cytovillin) (Villin-2) (p81)	0.63228	0.37473	-0.989922	0	0
Q5VTE0	EEF1A1P5 EEF1AL3	Putative elongation factor 1-alpha-like 3 (EF-1-alpha-like 3) (Eukaryotic elongation factor 1 A-like 3) (eEF1A-like 3) (Eukaryotic translation elongation factor 1 alpha-1 pseudogene 5)	0.70862	0.29669	-0.99236	1	0
P84077	ARF1	ADP-ribosylation factor 1	0.62232	0.38114	-0.995017	0	1
P61981	YWHAG	14-3-3 protein gamma (Protein kinase C inhibitor protein 1) (KCIP-1) [Cleaved into: 14-3-3 protein gamma, N-terminally processed]	0.6283	0.37311	-0.997967	0	1
P00918	CA2	Carbonic anhydrase 2 (EC 4.2.1.1) (Carbonate dehydratase II) (Carbonic anhydrase C) (CAC) (Carbonic anhydrase II) (CA-II) (Cyanamide hydratase CA2) (EC 4.2.1.69)	0.65159	0.33791	-1.01523	0	1
Q14697	GANAB G2AN KIAA0088	Neutral alpha-glucosidase AB (EC 3.2.1.207) (Alpha-glucosidase 2) (Glucosidase II subunit alpha)	0.56377	0.41965	-1.02412	0	1
P53396	ACLY	ATP-citrate synthase (EC 2.3.3.8) (ATP-citrate (pro-S-)-lyase) (ACL) (Citrate cleavage enzyme)	0.58267	0.39637	-1.03056	0	0
P36578	RPL4 RPL1	60S ribosomal protein L4 (60S ribosomal protein L1) (Large ribosomal subunit protein uL4)	0.54268	0.43409	-1.03391	1	0
P39023	RPL3 OK/SW-cl.32	60S ribosomal protein L3 (HIV-1 TAR RNA-binding protein B) (TARBP-B) (Large ribosomal subunit protein uL3)	0.68148	0.29442	-1.03519	0	0
P48643	CCT5 CCTE KIAA0098	T-complex protein 1 subunit epsilon (TCP-1-epsilon) (CCT-epsilon)	0.69762	0.278	-1.03561	0	0
P54577	YARS1 YARS	Tyrosine--tRNA ligase, cytoplasmic (EC 6.1.1.1) (Tyrosyl-tRNA synthetase) (TyrRS) [Cleaved into: Tyrosine--tRNA ligase, cytoplasmic, N-terminally processed]	0.61085	0.35289	-1.05328	0	0
P63241	EIF5A	Eukaryotic translation initiation factor 5A-1 (eIF-5A-1) (eIF-5A1) (Eukaryotic initiation factor 5A isoform 1) (eIF-5A) (Rev-binding factor) (eIF-4D)	0.41572	0.51954	-1.09656	0	0
Q15366	PCBP2	Poly(rC)-binding protein 2 (Alpha-CP2) (Heterogeneous nuclear ribonucleoprotein E2) (hnRNP E2)	0.57047	0.36345	-1.09863	0	0
P23526	AHCY SAHH	Adenosylhomocysteinase (AdoHcyase) (EC 3.3.1.1) (S-adenosyl-L-homocysteine hydrolase)	0.63757	0.28919	-1.10973	0	0
P08238	HSP90AB1 HSP90B HSPC2 HSPCB	Heat shock protein HSP 90-beta (HSP 90) (Heat shock 84 kDa) (HSP 84) (HSP84)	0.61871	0.30386	-1.11627	0	0
P11142	HSPA8 HSC70 HSP73 HSPA10	Heat shock cognate 71 kDa protein (EC 3.6.4.10) (Heat shock 70 kDa protein 8) (Lipopolysaccharide-associated protein 1) (LAP-1) (LPS-associated protein 1)	0.63158	0.27474	-1.14191	1	0
P49588	AARS1 AARS	Alanine--tRNA ligase, cytoplasmic (EC 6.1.1.7) (Alanyl-tRNA synthetase) (AlaRS) (Renal carcinoma antigen NY-REN-42)	0.57552	0.32081	-1.1579	0	1
P11940	PABPC1 PAB1 PABP PABP1 PABPC2	Polyadenylate-binding protein 1 (PABP-1) (Poly(A)-binding protein 1)	0.60212	0.29195	-1.16154	0	0
P18621	RPL17	60S ribosomal protein L17 (60S ribosomal protein L23) (Large ribosomal subunit protein uL22) (PD-1)	0.6007	0.29118	-1.16508	0	0
P46060	RANGAP1 KIAA1835 SD	Ran GTPase-activating protein 1 (RanGAP1)	0.60363	0.28151	-1.17602	0	0
Q9H0U4	RAB1B	Ras-related protein Rab-1B (EC 3.6.5.2)	0.58391	0.29848	-1.18051	0	1
P62701	RPS4X CCG2 RPS4 SCAR	40S ribosomal protein S4, X isoform (SCR10) (Single copy abundant mRNA protein) (Small ribosomal subunit protein eS4)	0.5659	0.31182	-1.18817	0	0
Q9BRA2	TXNDC17 TXNL5	Thioredoxin domain-containing protein 17 (14 kDa thioredoxin-related protein) (TRP14) (Protein 42-9-9) (Thioredoxin-like protein 5)	0.31856	0.55347	-1.19755	0	1
P62277	RPS13	40S ribosomal protein S13 (Small ribosomal subunit protein uS15)	0.58651	0.28088	-1.20525	0	0
Q9UNM6	PSMD13	26S proteasome non-ATPase regulatory subunit 13 (26S proteasome regulatory subunit RPN9) (26S proteasome regulatory subunit S11) (26S proteasome regulatory subunit p40.5)	0.52538	0.34069	-1.20744	1	0
P60891	PRPS1	Ribose-phosphate pyrophosphokinase 1 (EC 2.7.6.1) (PPRibP) (Phosphoribosyl pyrophosphate synthase I) (PRS-I)	0.46136	0.40436	-1.20803	0	1
P60842	EIF4A1 DDX2A EIF4A	Eukaryotic initiation factor 4A-I (eIF-4A-I) (eIF4A-I) (EC 3.6.4.13) (ATP-dependent RNA helicase eIF4A-1)	0.57641	0.28927	-1.20809	0	1
Q02878	RPL6 TXREB1	60S ribosomal protein L6 (Large ribosomal subunit protein eL6) (Neoplasm-related protein C140) (Tax-responsive enhancer element-binding protein 107) (TaxREB107)	0.48364	0.35789	-1.24891	0	0
Q9Y617	PSAT1 PSA	Phosphoserine aminotransferase (EC 2.6.1.52) (Phosphohydroxythreonine aminotransferase) (PSAT)	0.56052	0.27557	-1.25827	0	1
Q9Y295	DRG1 NEDD3	Developmentally-regulated GTP-binding protein 1 (DRG-1) (Neural precursor cell expressed developmentally down-regulated protein 3) (NEDD-3) (Translation factor GTPase DRG1) (TRAFAC GTPase DRG1) (EC 3.6.5.-)	0.35833	0.47537	-1.2624	0	0
Q14204	DYNC1H1 DHC1 DNCH1 DNCL DNECL DYHC KIAA0325	Cytoplasmic dynein 1 heavy chain 1 (Cytoplasmic dynein heavy chain 1) (Dynein heavy chain, cytosolic)	0.54764	0.28552	-1.26333	0	1
O00571	DDX3X DBX DDX3	ATP-dependent RNA helicase DDX3X (EC 3.6.4.13) (CAP-Rf) (DEAD box protein 3, X-chromosomal) (DEAD box, X isoform) (DBX) (Helicase-like protein 2) (HLP2)	0.57543	0.25357	-1.27056	0	0
Q9P2J5	LARS1 KIAA1352 LARS	Leucine--tRNA ligase, cytoplasmic (EC 6.1.1.4) (Leucyl-tRNA synthetase) (LeuRS)	0.43078	0.37149	-1.31784	0	0
P62906	RPL10A NEDD6	60S ribosomal protein L10a (CSA-19) (Large ribosomal subunit protein uL1) (Neural precursor cell expressed developmentally down-regulated protein 6) (NEDD-6)	0.5813	0.21124	-1.33544	0	0
O95433	AHSA1 C14orf3 HSPC322	Activator of 90 kDa heat shock protein ATPase homolog 1 (AHA1) (p38)	0.48405	0.30291	-1.34564	0	1
Q8NC51	SERBP1 PAIRBP1 CGI-55	Plasminogen activator inhibitor 1 RNA-binding protein (PAI1 RNA-binding protein 1) (PAI-RBP1) (SERPINE1 mRNA-binding protein 1)	0.45741	0.32297	-1.35775	0	0
Q9UQ80	PA2G4 EBP1	Proliferation-associated protein 2G4 (Cell cycle protein p38-2G4 homolog) (hG4-1) (ErbB3-binding protein 1)	0.55237	0.22467	-1.36394	0	0
P12268	IMPDH2 IMPD2	Inosine-5'-monophosphate dehydrogenase 2 (IMP dehydrogenase 2) (IMPD 2) (IMPDH 2) (EC 1.1.1.205) (Inosine-5'-monophosphate dehydrogenase type II) (IMP dehydrogenase II) (IMPDH-II)	0.45503	0.32118	-1.36548	0	0
P16989	YBX3 CSDA DBPA	Y-box-binding protein 3 (Cold shock domain-containing protein A) (DNA-binding protein A) (Single-strand DNA-binding protein NF-GMB)	0.4251	0.34849	-1.37036	0	0
P11586	MTHFD1 MTHFC MTHFD	C-1-tetrahydrofolate synthase, cytoplasmic (C1-THF synthase) (Epididymis secretory sperm binding protein) [Cleaved into: C-1-tetrahydrofolate synthase, cytoplasmic, N-terminally processed] [Includes: Methylenetetrahydrofolate dehydrogenase (EC 1.5.1.5); Methenyltetrahydrofolate cyclohydrolase (EC 3.5.4.9); Formyltetrahydrofolate synthetase (EC 6.3.4.3)]	0.50845	0.26506	-1.37051	0	1
P52907	CAPZA1	F-actin-capping protein subunit alpha-1 (CapZ alpha-1)	0.48024	0.28928	-1.37797	0	1
P32119	PRDX2 NKEFB TDPX1	Peroxiredoxin-2 (EC 1.11.1.24) (Natural killer cell-enhancing factor B) (NKEF-B) (PRP) (Thiol-specific antioxidant protein) (TSA) (Thioredoxin peroxidase 1) (Thioredoxin-dependent peroxide reductase 1) (Thioredoxin-dependent peroxiredoxin 2)	0.47945	0.28855	-1.38082	0	1
P31689	DNAJA1 DNAJ2 HDJ2 HSJ2 HSPF4	DnaJ homolog subfamily A member 1 (DnaJ protein homolog 2) (HSDJ) (Heat shock 40 kDa protein 4) (Heat shock protein J2) (HSJ-2) (Human DnaJ protein 2) (hDj-2)	0.52788	0.23666	-1.38734	0	0
P19623	SRM SPS1 SRML1	Spermidine synthase (SPDSY) (EC 2.5.1.16) (Putrescine aminopropyltransferase)	0.36113	0.40046	-1.39291	0	1
P62424	RPL7A SURF-3 SURF3	60S ribosomal protein L7a (Large ribosomal subunit protein eL8) (PLA-X polypeptide) (Surfeit locus protein 3)	0.45642	0.29072	-1.42055	0	0
Q16181	SEPTIN7 CDC10 SEPT7	Septin-7 (CDC10 protein homolog)	0.39771	0.34349	-1.43207	0	0
P04075	ALDOA ALDA	Fructose-bisphosphate aldolase A (EC 4.1.2.13) (Lung cancer antigen NY-LU-1) (Muscle-type aldolase)	0.5193	0.2199	-1.43596	0	0
P50990	CCT8 C21orf112 CCTQ KIAA0002	T-complex protein 1 subunit theta (TCP-1-theta) (CCT-theta) (Chaperonin containing T-complex polypeptide 1 subunit 8) (Renal carcinoma antigen NY-REN-15)	0.47675	0.25931	-1.4421	1	0
P14618	PKM OIP3 PK2 PK3 PKM2	Pyruvate kinase PKM (EC 2.7.1.40) (Cytosolic thyroid hormone-binding protein) (CTHBP) (Opa-interacting protein 3) (OIP-3) (Pyruvate kinase 2/3) (Pyruvate kinase muscle isozyme) (Threonine-protein kinase PKM2) (EC 2.7.11.1) (Thyroid hormone-binding protein 1) (THBP1) (Tumor M2-PK) (Tyrosine-protein kinase PKM2) (EC 2.7.10.2) (p58)	0.49559	0.23884	-1.4453	0	0
Q9Y266	NUDC	Nuclear migration protein nudC (Nuclear distribution protein C homolog)	0.52668	0.17788	-1.50521	0	0
P78371	CCT2 99D8.1 CCTB	T-complex protein 1 subunit beta (TCP-1-beta) (CCT-beta)	0.4753	0.21912	-1.52612	0	1
Q06210	GFPT1 GFAT GFPT	Glutamine--fructose-6-phosphate aminotransferase [isomerizing] 1 (EC 2.6.1.16) (D-fructose-6-phosphate amidotransferase 1) (Glutamine:fructose-6-phosphate amidotransferase 1) (GFAT 1) (GFAT1) (Hexosephosphate aminotransferase 1)	0.39872	0.28769	-1.54286	0	1
Q9UG63	ABCF2 HUSSY-18	ATP-binding cassette sub-family F member 2 (Iron-inhibited ABC transporter 2)	0.39684	0.28813	-1.54589	0	0
P40227	CCT6A CCT6 CCTZ	T-complex protein 1 subunit zeta (TCP-1-zeta) (Acute morphine dependence-related protein 2) (CCT-zeta-1) (HTR3) (Tcp20)	0.45332	0.22169	-1.56702	0	1
P17812	CTPS1 CTPS	CTP synthase 1 (EC 6.3.4.2) (CTP synthetase 1) (UTP--ammonia ligase 1)	0.40731	0.26004	-1.58348	0	1
P26641	EEF1G EF1G PRO1608	Elongation factor 1-gamma (EF-1-gamma) (eEF-1B gamma)	0.43969	0.22267	-1.59431	1	0
Q99832	CCT7 CCTH NIP7-1	T-complex protein 1 subunit eta (TCP-1-eta) (CCT-eta) (HIV-1 Nef-interacting protein) [Cleaved into: T-complex protein 1 subunit eta, N-terminally processed]	0.43436	0.22479	-1.60132	0	1
Q9Y3F4	STRAP MAWD UNRIP	Serine-threonine kinase receptor-associated protein (MAP activator with WD repeats) (UNR-interacting protein) (WD-40 repeat protein PT-WD)	0.46472	0.18938	-1.61242	0	0
O43324	EEF1E1 AIMP3 P18	Eukaryotic translation elongation factor 1 epsilon-1 (Aminoacyl tRNA synthetase complex-interacting multifunctional protein 3) (Elongation factor p18) (Multisynthase complex auxiliary component p18)	0.28068	0.36812	-1.62415	1	0
Q00610	CLTC CLH17 CLTCL2 KIAA0034	Clathrin heavy chain 1 (Clathrin heavy chain on chromosome 17) (CLH-17)	0.3809	0.26467	-1.63135	0	1
P23396	RPS3 OK/SW-cl.26	40S ribosomal protein S3 (EC 4.2.99.18) (Small ribosomal subunit protein uS3)	0.44165	0.20049	-1.63904	1	0
Q06830	PRDX1 PAGA PAGB TDPX2	Peroxiredoxin-1 (EC 1.11.1.24) (Natural killer cell-enhancing factor A) (NKEF-A) (Proliferation-associated gene protein) (PAG) (Thioredoxin peroxidase 2) (Thioredoxin-dependent peroxide reductase 2) (Thioredoxin-dependent peroxiredoxin 1)	0.37336	0.24982	-1.68228	0	0
P49327	FASN FAS	Fatty acid synthase (EC 2.3.1.85) (Type I fatty acid synthase) [Includes: [Acyl-carrier-protein] S-acetyltransferase (EC 2.3.1.38); [Acyl-carrier-protein] S-malonyltransferase (EC 2.3.1.39); 3-oxoacyl-[acyl-carrier-protein] synthase (EC 2.3.1.41); 3-oxoacyl-[acyl-carrier-protein] reductase (EC 1.1.1.100); 3-hydroxyacyl-[acyl-carrier-protein] dehydratase (EC 4.2.1.59); Enoyl-[acyl-carrier-protein]…	0.38164	0.22779	-1.71447	0	1
P29692	EEF1D EF1D	Elongation factor 1-delta (EF-1-delta) (Antigen NY-CO-4)	0.39143	0.2161	-1.71897	0	0
P30086	PEBP1 PBP PEBP	Phosphatidylethanolamine-binding protein 1 (PEBP-1) (HCNPpp) (Neuropolypeptide h3) (Prostatic-binding protein) (Raf kinase inhibitor protein) (RKIP) [Cleaved into: Hippocampal cholinergic neurostimulating peptide (HCNP)]	0.32072	0.2836	-1.72662	0	0
P61254	RPL26	60S ribosomal protein L26 (Large ribosomal subunit protein uL24)	0.35884	0.24046	-1.73865	1	0
P13797	PLS3	Plastin-3 (T-plastin)	0.366	0.22143	-1.76751	0	1
P07814	EPRS1 EPRS GLNS PARS QARS QPRS PIG32	Bifunctional glutamate/proline--tRNA ligase (Bifunctional aminoacyl-tRNA synthetase) (Cell proliferation-inducing gene 32 protein) (Glutamatyl-prolyl-tRNA synthetase) [Includes: Glutamate--tRNA ligase (EC 6.1.1.17) (Glutamyl-tRNA synthetase) (GluRS); Proline--tRNA ligase (EC 6.1.1.15) (Prolyl-tRNA synthetase)]	0.36381	0.20833	-1.80556	0	1
P68363	TUBA1B	Tubulin alpha-1B chain (Alpha-tubulin ubiquitous) (Tubulin K-alpha-1) (Tubulin alpha-ubiquitous chain) [Cleaved into: Detyrosinated tubulin alpha-1B chain]	0.36852	0.19349	-1.83133	0	1
P52209	PGD PGDH	6-phosphogluconate dehydrogenase, decarboxylating (EC 1.1.1.44)	0.32749	0.23168	-1.83864	0	0
P14868	DARS1 DARS PIG40	Aspartate--tRNA ligase, cytoplasmic (EC 6.1.1.12) (Aspartyl-tRNA synthetase) (AspRS) (Cell proliferation-inducing gene 40 protein)	0.35059	0.20444	-1.84936	0	1
O75369	FLNB FLN1L FLN3 TABP TAP	Filamin-B (FLN-B) (ABP-278) (ABP-280 homolog) (Actin-binding-like protein) (Beta-filamin) (Filamin homolog 1) (Fh1) (Filamin-3) (Thyroid autoantigen) (Truncated actin-binding protein) (Truncated ABP)	0.35782	0.19297	-1.86043	0	0
P50502	ST13 AAG2 FAM10A1 HIP SNC6	Hsc70-interacting protein (Hip) (Aging-associated protein 2) (Progesterone receptor-associated p48 protein) (Protein FAM10A1) (Putative tumor suppressor ST13) (Renal carcinoma antigen NY-REN-33) (Suppression of tumorigenicity 13 protein)	0.31123	0.21841	-1.91692	0	1
Q7KZF4	SND1 TDRD11	Staphylococcal nuclease domain-containing protein 1 (EC 3.1.31.1) (100 kDa coactivator) (EBNA2 coactivator p100) (Tudor domain-containing protein 11) (p100 co-activator)	0.33605	0.17542	-1.96728	1	0
P06737	PYGL	Glycogen phosphorylase, liver form (EC 2.4.1.1)	0.33142	0.17874	-1.97098	0	1
P31948	STIP1	Stress-induced-phosphoprotein 1 (STI1) (Hsc70/Hsp90-organizing protein) (Hop) (Renal carcinoma antigen NY-REN-11) (Transformation-sensitive protein IEF SSP 3521)	0.27059	0.23808	-1.9752	1	0
O43175	PHGDH PGDH3	D-3-phosphoglycerate dehydrogenase (3-PGDH) (EC 1.1.1.95) (2-oxoglutarate reductase) (EC 1.1.1.399) (Malate dehydrogenase) (EC 1.1.1.37)	0.30496	0.15785	-2.11151	0	1
P04406	GAPDH GAPD CDABP0047 OK/SW-cl.12	Glyceraldehyde-3-phosphate dehydrogenase (GAPDH) (EC 1.2.1.12) (Peptidyl-cysteine S-nitrosylase GAPDH) (EC 2.6.99.-)	0.24768	0.18109	-2.22172	1	0
P21333	FLNA FLN FLN1	Filamin-A (FLN-A) (Actin-binding protein 280) (ABP-280) (Alpha-filamin) (Endothelial actin-binding protein) (Filamin-1) (Non-muscle filamin)	0.25582	0.15074	-2.29846	0	0
P08865	RPSA LAMBR LAMR1	40S ribosomal protein SA (37 kDa laminin receptor precursor) (37LRP) (37/67 kDa laminin receptor) (LRP/LR) (67 kDa laminin receptor) (67LR) (Colon carcinoma laminin-binding protein) (Laminin receptor 1) (LamR) (Laminin-binding protein precursor p40) (LBP/p40) (Multidrug resistance-associated protein MGr1-Ag) (NEM/1CHD4) (Small ribosomal subunit protein uS2)	0.28133	0.12067	-2.31473	0	0
O43707	ACTN4	Alpha-actinin-4 (Non-muscle alpha-actinin 4)	0.22433	0.17445	-2.32634	0	0
O75083	WDR1	WD repeat-containing protein 1 (Actin-interacting protein 1) (AIP1) (NORI-1)	0.18809	0.14694	-2.57764	0	1

## Sheet: Table S4-3 true positive list
Protein Name	Gene Name	UniProt ID
NEDD8-conjugating enzyme Ubc12	UBE2M	A0A024R4T4
Metastasis-associated protein MTA2	MTA2	A0A024R534
Serine/threonine-protein kinase haspin	GSG2	A0PJ70
Histone-lysine N-methyltransferase EHMT2	EHMT2	A2ABF8
Transcription intermediary factor 1-alpha	TRIM24	A4D1R7
Actin-like protein 6B	ACTL6B	A4D2D0
Epidermal growth factor receptor substrate 15-like 1	EPS15L1	A5PL29
rRNA/tRNA 2'-O-methyltransferase fibrillarin-like protein 1	FBLL1	A6NHQ2
Zinc finger protein 92	ZNF92	A6NNF9
E3 ubiquitin-protein ligase RING1	RING1	A8JZZ0
Methyl-CpG-binding domain protein 3	MBD3	A8K4B7
DNA-directed RNA polymerase III subunit RPC6	POLR3F	A8K4C7
3'-5' exoribonuclease 1	ERI1	A8K4U7
Poly(U)-binding-splicing factor PUF60	PUF60	A8K8K8
Serine-threonine kinase receptor-associated protein	STRAP	B0AZV0
Exosome component 10	EXOSC10	B1AKQ1
Transcription elongation factor SPT4	SUPT4H1	B2R4X8
Jupiter microtubule associated homolog 1	JPT1	B2R6K3
PIN2/TERF1-interacting telomerase inhibitor 1	PINX1	B2R9B1
E3 ubiquitin-protein ligase UBR5	UBR5	B2RP24
Glutaredoxin-3	GLRX3	B3KMQ5
Protein arginine N-methyltransferase 7	PRMT7	B3KUG9
NGFI-A-binding protein 1	NAB1	B4DKG1
Transcription cofactor vestigial-like protein 4	VGLL4	B4DTS7
Peptidylprolyl isomerase domain and WD repeat-containing protein 1	PPWD1	B4DWR9
RNA-binding protein 5	RBM5	B4DZ63
Histone acetyltransferase KAT5 Histone acetyltransferase	KAT5	B4E3C7
Kinesin-like protein Kinesin-like protein KIF22	KIF22	B7Z9T5
Importin subunit beta-1	KPNB1	B7ZAV6
Probable global transcription activator SNF2L1	SMARCA1	B7ZLQ5
BCL-6 corepressor	BCOR	D3DWB3
GATA zinc finger domain-containing protein 1	GATAD1	D6W5Q5
Transcription initiation factor TFIID subunit 6	TAF6	D6W5U2
Ribosomal protein S6 kinase beta-1	RPS6KB1	E7ESB8
ATP-dependent RNA helicase DHX8	DHX8	F5H658
Histone-lysine N-methyltransferase SETD1B	SETD1B	F6MFW1
Ess-2-splicing factor homolog	DGCR14	F8WEF8
Menin	MEN1	O00632
Transmembrane protein 115	TMEM115	O14568
DNA-directed RNA polymerases I and III subunit RPAC1	POLR1C	O15160
U4/U6.U5 tri-snRNP-associated protein 1	SART1	O43290
Eukaryotic translation elongation factor 1 epsilon-1	EEF1E1	O43324
U4/U6 small nuclear ribonucleoprotein Prp3	PRPF3	O43395
SWI/SNF-related matrix-associated actin-dependent regulator of chromatin subfamily A member 5	SMARCA5	O60264
Zinc finger protein 292	ZNF292	O60281
Bromodomain-containing protein 4 NUT family member 1	BRD4	O60885
Sarcoplasmic/endoplasmic reticulum calcium ATPase 3 Calcium-transporting ATPase	ATP2A3	O60900
Zinc finger BED domain-containing protein 4	ZBED4	O75132
Mediator of RNA polymerase II transcription subunit 26	MED26	O95402
Cleavage and polyadenylation specificity factor subunit 4	CPSF4	O95639
Ribonuclease P protein subunit p29	POP4	O95707
Synaptosomal-associated protein 29	SNAP29	O95721
Actin-like protein 6A	ACTL6A	O96019
General transcription factor IIF subunit 2	GTF2F2	P13984
Nucleolar transcription factor 1	UBTF	P17480
Casein kinase II subunit alpha'	CSNK2A2	P19784
Transcription elongation factor A protein 1	TCEA1	P23193
NK-tumor recognition protein	NKTR	P30414
Serine/threonine-protein phosphatase PP1-gamma catalytic subunit Serine/threonine-protein phosphatase	PPP1CC	P36873
RNA-binding protein 34	RBM34	P42696
E3 SUMO-protein ligase RanBP2	RANBP2	P49792
Transcription initiation factor IIA subunit 1	GTF2A1	P52655
Protein HIRA	HIRA	P54198
Gem-associated protein 4	GEMIN4	P57678
Proteasome activator complex subunit 3	PSME3	P61289
40S ribosomal protein S8	RPS8	P62241
Small nuclear ribonucleoprotein Sm D1	SNRPD1	P62314
Dynein light chain 1, cytoplasmic	DYNLL1	P63167
General transcription factor 3C polypeptide 1	GTF3C1	Q12789
Chromodomain-helicase-DNA-binding protein 3	CHD3	Q12873
GA-binding protein alpha chain	GABPA	Q12939
DNA polymerase epsilon catalytic subunit A	POLE	Q13533
Cap-specific mRNA (nucleoside-2'-O-)-methyltransferase 1	CMTR1	Q14670
Bcl-2-associated transcription factor 1	BCLAF1	Q14673
Mediator of DNA damage checkpoint protein 1	MDC1	Q14676
Ribosome biogenesis protein BMS1 homolog	BMS1	Q14692
Myocyte-specific enhancer factor 2D	MEF2D	Q14814
Bromodomain-containing protein 3	BRD3	Q15059
AT-rich interactive domain-containing protein 2	ARID2	Q15KG9
Protein kinase C-binding protein 1	ZMYND8	Q2HXW2
PHD finger protein 12	PHF12	Q2TAK2
La-related protein 1B	LARP1B	Q2YDB6
Programmed cell death protein 4	PDCD4	Q53EL6
Survival motor neuron protein	SMN1	Q549U5
ATPase WRNIP1	WRNIP1	Q59ET8
DNA topoisomerase 1	TOP1	Q5TFY3
60S ribosomal protein L10a Ribosomal protein	RPL10A	Q5TZT6
Protein SET	SET	Q5VXV1
Breast cancer type 1 susceptibility protein	BRCA1	Q6IN79
E3 ubiquitin-protein ligase RNF169	RNF169	Q6N015
28S ribosomal protein S9, mitochondrial	MRPS9	Q6PG40
Centromere protein C	CENPC	Q6PIR0
Protein DBF4 homolog A	DBF4	Q75N01
Large subunit GTPase 1 homolog	LSG1	Q7L9H8
Nuclear pore complex protein Nup153	NUP153	Q7Z743
Protein LYRIC	MTDH	Q86UE4
DNA polymerase alpha catalytic subunit DNA polymerase	POLA1	Q86UQ7
Protein phosphatase 1 regulatory subunit 26	PPP1R26	Q86WU0
Polyhomeotic-like protein 2	PHC2	Q8IXK0
SRSF protein kinase 1	SRPK1	Q8IY12
Probable ATP-dependent RNA helicase DHX37	DHX37	Q8IY37
DNA (cytosine-5)-methyltransferase 3A	DNMT3A	Q8IZV0
N-acylneuraminate cytidylyltransferase	CMAS	Q8NFW8
Peptidyl-prolyl cis-trans isomerase-like 2	PPIL2	Q8TAH2
Cyclic AMP-dependent transcription factor ATF-2	ATF2	Q8TAR1
Protein FAM76A	FAM76A	Q8TAV0
Nucleolar protein 14	NOP14	Q8TBR6
Peptidyl-prolyl cis-trans isomerase-like 4	PPIL4	Q8WUA2
PEST proteolytic signal-containing nuclear protein	PCNP	Q8WW12
Nuclear autoantigenic sperm protein	NASP	Q96A69
PHD finger protein 21A	PHF21A	Q96BD5
ATP-dependent RNA helicase DDX42	DDX42	Q96BK1
Zinc finger and BTB domain-containing protein 10	ZBTB10	Q96DT7
Zinc finger MYM-type protein 3	ZMYM3	Q96E26
Protein LTV1 homolog	LTV1	Q96GA3
Chromobox protein homolog 8	CBX8	Q96H39
Pre-mRNA-splicing factor ATP-dependent RNA helicase PRP16	DHX38	Q96HN7
Zinc finger protein 512B	ZNF512B	Q96KM6
Zinc finger protein 830	ZNF830	Q96NB3
Msx2-interacting protein	SPEN	Q96T58
p21-activated protein kinase-interacting protein 1	PAK1IP1	Q96T87
LanC-like protein 2	LANCL2	Q9BSR1
Pre-mRNA-splicing factor ISY1 homolog	ISY1	Q9BT05
Bromodomain-containing protein 7	BRD7	Q9BV48
Suppressor of SWI4 1 homolog P2Y purinoceptor 11	PPAN	Q9BW97
MKI67 FHA domain-interacting nucleolar phosphoprotein	NIFK	Q9BYG3
Zinc finger protein 518B	ZNF518B	Q9C0D4
Methylcytosine dioxygenase TET1	TET1	Q9C0I7
Transcription initiation factor IIE subunit beta	GTF2E2	Q9H2B9
Serine/threonine-protein phosphatase 6 regulatory subunit 3	PPP6R3	Q9HCL4
Ribosomal RNA processing protein 1 homolog A	RRP1	Q9NST5
Teashirt homolog 3	TSHZ3	Q9P254
Glucocorticoid modulatory element-binding protein 2	GMEB2	Q9UF78
T-box transcription factor TBX3	TBX3	Q9UKF8
Bifunctional polynucleotide phosphatase/kinase	PNKP	Q9UKU8
Histone acetyltransferase KAT6B Histone acetyltransferase	KAT6B	Q9UKX0
Little elongation complex subunit 1	ICE1	Q9Y2F5
GA-binding protein subunit beta-1	GABPB1	A0A024R5X6
NEDD4-binding protein 2-like 2	N4BP2L2	A0A024RDV2
Serine/threonine-protein phosphatase 2A 55 kDa regulatory subunit B Serine/threonine-protein phosphatase 2A 55 kDa regulatory subunit B alpha isoform	PPP2R2A	A0A140VJT0
Centromere/kinetochore protein zw10 homolog	ZW10	A1A528
N-alpha-acetyltransferase 16, NatA auxiliary subunit	NAA16	A4FU51
Phosphatidylinositol 4-phosphate 5-kinase type-1 alpha	PIP5K1A	A6PW57
Lys-63-specific deubiquitinase BRCC36	BRCC3	A8MWH0
[Pyruvate dehydrogenase (acetyl-transferring)] kinase isozyme 1, mitochondrial	PDK1	B2R6T1
Gem-associated protein 6	GEMIN6	B2RDP8
U3 small nucleolar ribonucleoprotein protein IMP3	IMP3	B3KQ67
CDK5 and ABL1 enzyme substrate 1	CABLES1	B4DK60
Acetyl-CoA acetyltransferase, cytosolic	ACAT2	B7Z233
Nuclear pore complex protein Nup214	NUP214	B7ZAV2
Nuclear receptor coactivator 1	NCOA1	O00150
Serine/threonine-protein kinase Chk1	CHEK1	O14757
Ubiquitin carboxyl-terminal hydrolase isozyme L3 Ubiquitin carboxyl-terminal hydrolase	UCHL3	P15374
Zinc finger protein 40	HIVEP1	P15822
Probable ATP-dependent RNA helicase DDX5	DDX5	P17844
ETS translocation variant 3	ETV3	P41162
Chromobox protein homolog 5	CBX5	P45973
T-complex protein 1 subunit theta	CCT8	P50990
Serine/threonine-protein kinase PLK1	PLK1	P53350
Fermitin family homolog 2	FERMT2	Q14840
RISC-loading complex subunit TARBP2	TARBP2	Q15633
Non-specific lipid-transfer protein	SCP2	Q5VVZ1
THO complex subunit 3	THOC3	Q6NZ53
ATPase family AAA domain-containing protein 2	ATAD2	Q6PL18
Histone-arginine methyltransferase CARM1	CARM1	Q86X55
BMP-2-inducible protein kinase	BMP2K	Q8IYF2
Retinoblastoma-binding protein 5	RBBP5	Q8NDZ7
Transcription elongation factor A protein-like 4	TCEAL4	Q96EI5
Centromere protein N	CENPN	Q96H22
Pituitary homeobox 1	PITX1	Q9BTI5
Nuclear pore complex protein Nup85	NUP85	Q9BW27
WD repeat-containing protein 75	WDR75	Q9H8U8
Zinc finger CCCH domain-containing protein 7A	ZC3H7A	Q9NPE9
Vacuolar protein sorting-associated protein 4A	VPS4A	Q9UI03
REST corepressor 1	RCOR1	Q9UKL0
Dual specificity tyrosine-phosphorylation-regulated kinase 1A	DYRK1A	Q9UNM5
HIG1 domain family member 1A, mitochondrial	HIGD1A	Q9Y241
Probable ATP-dependent RNA helicase DDX23	DDX23	A0A024R0Z3
Microspherule protein 1	MCRS1	A0A024R134
Rac GTPase-activating protein 1	RACGAP1	A0A024R136
60S ribosomal protein L27	RPL27	A0A024R1V4
SPATS2-like protein	SPATS2L	A0A024R3V0
40S ribosomal protein S9	RPS9	A0A024R4M0
FACT complex subunit SSRP1	SSRP1	A0A024R4Z6
Sororin	CDCA5	A0A024R5D6
Nuclear mitotic apparatus protein 1	NUMA1	A0A024R5M9
Nucleus accumbens-associated protein 1	NACC1	A0A024R7E0
ATP-dependent DNA helicase Q5	RECQL5	A0A024R8M9
SWI/SNF complex subunit SMARCC2	SMARCC2	A0A024RB22
Protein lin-54 homolog	LIN54	A0A024RDD8
H/ACA ribonucleoprotein complex subunit H/ACA ribonucleoprotein complex subunit 1	GAR1	A0A024RDJ3
Ribosome biogenesis protein NSA2 homolog	NSA2	A0A0A0MQZ6
Protein SCAF8	SCAF8	A0A0A0MT33
Mitochondrial dicarboxylate carrier	SLC25A10	A0A0S2Z3G3
Calcium uptake protein 2, mitochondrial	MICU2	A0A0S2Z6V5
Putative pre-mRNA-splicing factor ATP-dependent RNA helicase DHX16	DHX16	A0A1U9X7L7
Negative elongation factor E	NELFE	A0A1U9X830
Zinc finger and BTB domain-containing protein 9	ZBTB9	A0A1U9X8U5
DNA topoisomerase 2-binding protein 1	TOPBP1	A0AV47
E3 ubiquitin-protein ligase UHRF1	UHRF1	A0JBR2
Ubiquitin carboxyl-terminal hydrolase 22	USP22	A0JNS3
Ubiquitin carboxyl-terminal hydrolase 1	USP1	A0PJ95
Transcription termination factor 1	TTF1	A1L160
Nuclear fragile X mental retardation-interacting protein 2	NUFIP2	A1L3A6
AT-rich interactive domain-containing protein 4B	ARID4B	A1L465
Rho GTPase-activating protein 19	ARHGAP19	A1XCP1
Histone-lysine N-methyltransferase NSD2	NSD2	A2A2T2
Zinc finger protein 644	ZNF644	A2RU71
WD repeat-containing protein 36	WDR36	A2RUS4
Metastasis-associated protein MTA1	MTA1	A5PLK4
Protein regulator of cytokinesis 1	PRC1	A6NC44
(E3-independent) E2 ubiquitin-conjugating enzyme	UBE2O	A6NDU5
Host cell factor 1	HCFC1	A6NEM2
Importin-11	IPO11	A6NGJ5
Pentatricopeptide repeat domain-containing protein 3, mitochondrial	PTCD3	A6NHD2
Integrator complex subunit 1	INTS1	A6NJ44
Kinesin-like protein KIF18B Kinesin-like protein	KIF18B	A6NJI2
Transcription initiation protein SPT3 homolog	SUPT3H	A6NKG9
NEDD8-activating enzyme E1 catalytic subunit	UBA3	A6NLB5
Exportin-T	XPOT	A6NLH1
Parafibromin	CDC73	A6NLZ8
Transcription elongation factor SPT6	SUPT6H	A7E2B4
E3 ubiquitin-protein ligase BRE1A	RNF20	A7MCT5
Replication protein A 70 kDa DNA-binding subunit	RPA1	A8K0Y9
Transcription initiation factor IIB	GTF2B	A8K1A7
Exportin-1	XPO1	A8K1K5
Wings apart-like protein homolog	WAPL	A8K273
Squamous cell carcinoma antigen recognized by T-cells 3	SART3	A8K2E4
Heterogeneous nuclear ribonucleoprotein A1	HNRNPA1	A8K4Z8
ADP-sugar pyrophosphatase	NUDT5	A8K516
Heterochromatin protein 1-binding protein 3	HP1BP3	A8K5D7
Uracil-DNA glycosylase	UNG	A8K5M6
Chromodomain Y-like protein	CDYL	A8K6D6
BUB3-interacting and GLEBS motif-containing protein ZNF207	ZNF207	A8K6Y6
Transcriptional adapter 3	TADA3	A8K899
U11/U12 small nuclear ribonucleoprotein 48 kDa protein	SNRNP48	A8K8P4
Adenylate kinase isoenzyme 6	AK6	A8MSZ6
Death-inducer obliterator 1	DIDO1	A8MY65
Active regulator of SIRT1	RPS19BP1	B0QY96
Lysine-specific demethylase 5C	KDM5C	B0QZ44
YY1-associated protein 1	YY1AP1	B0QZ54
Nuclear pore complex protein Nup50	NUP50	B1AHA4
Dual specificity protein kinase CLK2	CLK2	B1AVS9
E3 SUMO-protein ligase CBX4	CBX4	B1PJR7
40S ribosomal protein S3a	RPS3A	B2R4D4
40S ribosomal protein S17	RPS17	B2R4U4
Protein Mis18-alpha	MIS18A	B2R562
Lamin-B receptor	LBR	B2R5P3
Nucleosome assembly protein 1-like 4	NAP1L4	B2R6J4
Importin-7	IPO7	B2R786
Histone-lysine N-methyltransferase EZH2	EZH2	B2RAQ1
RNA exonuclease 4	REXO4	B2RAT2
Serine/threonine-protein kinase RIO1	RIOK1	B2RB28
pre-rRNA processing protein FTSJ3	FTSJ3	B2RCA5
Nucleolar RNA helicase 2	DDX21	B2RDL0
Mediator of RNA polymerase II transcription subunit 13	MED13	B2RU05
Little elongation complex subunit 2	ICE2	B2RU08
Zinc finger protein 281	ZNF281	B3KMX2
Mediator of RNA polymerase II transcription subunit 17	MED17	B3KN07
Fanconi anemia group I protein	FANCI	B3KNW8
Probable 28S rRNA (cytosine(4447)-C(5))-methyltransferase	NOP2	B3KPD6
Zinc finger and SCAN domain-containing protein 25	ZSCAN25	B3KPY4
E3 ubiquitin-protein ligase RING2	RNF2	B3KRH1
N-acetyltransferase ESCO2	ESCO2	B3KW59
Lactoylglutathione lyase	GLO1	B4DDV0
Small nuclear ribonucleoprotein Sm D3	SNRPD3	B4DJP7
Putative oxidoreductase GLYR1	GLYR1	B4DL47
PHD finger protein 23	PHF23	B4DLK6
Nucleolar protein 10	NOL10	B4DLV0
Nuclear valosin-containing protein-like	NVL	B4DP98
DNA helicase MCM9	MCM9	B4DR30
Histone-binding protein RBBP4	RBBP4	B4DRH0
Zinc finger MYM-type protein 1	ZMYM1	B4DSJ9
Splicing factor 3B subunit 2	SF3B2	B4DT19
MORC family CW-type zinc finger protein 4	MORC4	B4DTP6
Serine/threonine-protein kinase tousled-like 2	TLK2	B4DUC2
Nucleolus and neural progenitor protein	NEPRO	B4DUV5
Male-specific lethal 3 homolog	MSL3	B4DUV8
Nucleolar protein 16	NOP16	B4DV13
Chromosome-associated kinesin KIF4B	KIF4B	B4DYE2
REST corepressor 3	RCOR3	B4DYY7
DNA-directed RNA polymerase I subunit RPA49	POLR1E	B4E005
Acidic leucine-rich nuclear phosphoprotein 32 family member E	ANP32E	B4E0D5
Zinc finger transcription factor Trps1	TRPS1	B4E1Z5
Signal recognition particle 14 kDa protein	SRP14	B5BUF5
E3 ubiquitin-protein ligase TRAIP	TRAIP	B5BUL3
BCL-6 corepressor-like protein 1	BCORL1	B5MDQ8
ATR-interacting protein	ATRIP	B5MEB7
Transcription factor E2F7	E2F7	B5MED9
Nucleosome assembly protein 1-like 1	NAP1L1	B7Z2V4
Cell division cycle-associated protein 2	CDCA2	B7Z5Q5
Four and a half LIM domains protein 1	FHL1	B7Z5T4
Ubinuclein-1	UBN1	B7Z6D3
Origin recognition complex subunit 1	ORC1	B7Z8H0
Host cell factor 2	HCFC2	C0H5X3
Protein Spindly	SPDL1	C9JS47
Probable ATP-dependent RNA helicase DDX56	DDX56	C9JV95
Protein ecdysoneless homolog	ECD	C9JX46
DNA annealing helicase and endonuclease ZRANB3	ZRANB3	D3DP76
PC4 and SFRS1-interacting protein	PSIP1	D3DRI9
Histone-lysine N-methyltransferase NSD3	NSD3	D3DSX1
E3 ubiquitin-protein ligase XIAP	XIAP	D3DTF2
Protein HEXIM2	HEXIM2	D3DX66
Tyrosine-protein kinase BAZ1B	BAZ1B	D3DXE9
Replication factor C subunit 2	RFC2	D3DXG3
PR domain zinc finger protein 16	PRDM16	D6RDW0
Lysine-specific demethylase 3A	KDM3A	D6W5M3
Kinetochore-associated protein DSN1 homolog	DSN1	E1P5U9
Serine/arginine-rich splicing factor 6	SRSF6	E1P5W6
40S ribosomal protein S24	RPS24	E7EPK6
Nascent polypeptide-associated complex subunit alpha, muscle-specific form Nascent polypeptide-associated complex subunit alpha	NACA	E9PAV3
Transcription activator BRG1	SMARCA4	E9PBR8
Zinc finger protein with KRAB and SCAN domains 1	ZKSCAN1	E9PC66
Splicing factor 3B subunit 1	SF3B1	E9PCH3
RRP12-like protein	RRP12	E9PCK7
ETS-related transcription factor Elf-1	ELF1	E9PDQ9
U3 small nucleolar RNA-associated protein 14 homolog A	UTP14A	E9PEL7
Chromodomain-helicase-DNA-binding protein 4	CHD4	F5GWX5
BRCA1-associated RING domain protein 1	BARD1	F6MDH8
Sentrin-specific protease 6	SENP6	F8W6D9
Ubiquitin carboxyl-terminal hydrolase Ubiquitin carboxyl-terminal hydrolase BAP1	BAP1	F8W6N3
ATP synthase subunit f, mitochondrial	ATP5J2	F8W7V3
Cell division cycle protein 27 homolog	CDC27	G3V1C4
Transcription factor E2F6	E2F6	G5E936
Cleavage and polyadenylation specificity factor subunit 3	CPSF3	G5E9W3
Ubiquitin carboxyl-terminal hydrolase 7	USP7	H0Y3G8
Partner and localizer of BRCA2	PALB2	H3BN63
POU domain, class 2, transcription factor 1 POU domain protein	POU2F1	J3KP77
H/ACA ribonucleoprotein complex subunit 2	NHP2	J3QSY4
40S ribosomal protein S15	RPS15	K7ELC2
Hepatoma-derived growth factor-related protein 2	HDGFL2	K7EQZ6
RNA polymerase II-associated factor 1 homolog	PAF1	M0QX35
Importin subunit alpha-3	KPNA4	O00190
Far upstream element-binding protein 2	KHSRP	O00301
Zinc finger protein 148	ZNF148	O00389
Cohesin subunit SA-2	STAG2	O00540
Pescadillo homolog	PES1	O00541
U3 small nucleolar ribonucleoprotein protein MPP10	MPHOSPH10	O00566
Nucleolar protein 56	NOP56	O00567
Protein lin-37 homolog	LIN37	O14557
Programmed cell death protein 5	PDCD5	O14737
General transcription factor II-I	GTF2I	O14743
Transcription elongation regulator 1	TCERG1	O14776
Zinc finger protein 609	ZNF609	O15014
Zinc finger homeobox protein 3	ZFHX3	O15101
Importin-8	IPO8	O15397
E1A-binding protein p400	EP400	O15411
Apoptosis inhibitor 5	API5	O15441
Nucleoporin-like protein 2	NUPL2	O15504
mRNA cap guanine-N7 methyltransferase	RNMT	O43148
Importin subunit alpha-4 Importin subunit alpha	KPNA3	O43195
H/ACA ribonucleoprotein complex subunit 4	DKC1	O43845
Double-stranded RNA-specific adenosine deaminase	ADAR	O43860
Cyclin-T1	CCNT1	O60563
E3 ubiquitin-protein ligase BRE1B	RNF40	O75150
Nuclear receptor corepressor 1	NCOR1	O75376
Small subunit processome component 20 homolog	UTP20	O75691
HIRA-interacting protein 3	HIRIP3	O75707
WD repeat and HMG-box DNA-binding protein 1	WDHD1	O75717
E3 SUMO-protein ligase PIAS1	PIAS1	O75925
E3 SUMO-protein ligase PIAS4	PIAS4	O75926
Ribosomal L1 domain-containing protein 1	RSL1D1	O76021
Zinc finger protein 318	ZNF318	O94796
UBX domain-containing protein 7	UBXN7	O94888
Cyclin-dependent kinase 12	CDK12	O94978
Protein HEXIM1	HEXIM1	O94992
General transcription factor II-I repeat domain-containing protein 1	GTF2IRD1	O95444
Pre-mRNA-splicing factor SYF2	SYF2	O95926
DNA repair protein REV1	REV1	O95941
4F2 cell-surface antigen heavy chain	SLC3A2	P08195
Transcription factor Sp9	SP9	P0CG40
Cyclic AMP-dependent transcription factor ATF-3	ATF3	P18847
Nucleolin	NCL	P19338
Beta-arrestin-2	ARRB2	P32121
Replication protein A 14 kDa subunit	RPA3	P35244
Replication factor C subunit 1	RFC1	P35251
General transcription factor IIF subunit 1	GTF2F1	P35269
Zinc finger protein 76	ZNF76	P36508
60S ribosomal protein L4	RPL4	P36578
Alpha-synuclein	SNCA	P37840
Coilin	COIL	P38432
40S ribosomal protein S15a	RPS15A	P39027
Proliferation marker protein Ki-67	MKI67	P46013
Ubiquitin carboxyl-terminal hydrolase 11	USP11	P51784
Hepatoma-derived growth factor	HDGF	P51858
DNA-directed RNA polymerases I, II, and III subunit RPABC5	POLR2L	P52436
E3 ubiquitin-protein ligase TTC3	TTC3	P53804
Ras-related protein Rab-2A	RAB2A	P61019
Small nuclear ribonucleoprotein F	SNRPF	P62306
Casein kinase II subunit beta	CSNK2B	P67870
Ribonuclease P protein subunit p38	RPP38	P78345
Acidic leucine-rich nuclear phosphoprotein 32 family member B	ANP32B	P78459
SAP domain-containing ribonucleoprotein	SARNP	P82979
Chromobox protein homolog 1	CBX1	P83916
DNA repair protein complementing XP-C cells	XPC	Q01831
Kinesin-like protein KIF23	KIF23	Q02241
Protein ENL	MLLT1	Q03111
WD repeat-containing protein 76	WDR76	Q05CI4
ATP-dependent RNA helicase A	DHX9	Q05CI5
ATPase family AAA domain-containing protein 5	ATAD5	Q05DH0
Exosome complex component RRP45	EXOSC9	Q06265
Complement component 1 Q subcomponent-binding protein, mitochondrial	C1QBP	Q07021
Serine/threonine-protein phosphatase PP1-alpha catalytic subunit Serine/threonine-protein phosphatase	PPP1CA	Q07161
Heterogeneous nuclear ribonucleoprotein K	HNRNPK	Q07244
Chromobox protein homolog 2	CBX2	Q0VDA5
Zinc finger protein 112	ZNF112	Q0VG01
Transducin beta-like protein 3	TBL3	Q12788
Nucleosome-remodeling factor subunit BPTF	BPTF	Q12830
Deoxynucleotidyltransferase terminal-interacting protein 2	DNTTIP2	Q12987
Transcription initiation factor TFIID subunit 7	TAF7	Q13036
Serine/threonine-protein kinase PAK 1	PAK1	Q13153
Serine/arginine-rich splicing factor 9	SRSF9	Q13242
Polyadenylate-binding protein 4	PABPC4	Q13310
Origin recognition complex subunit 2	ORC2	Q13416
DNA repair protein XRCC4	XRCC4	Q13426
Diacylglycerol kinase zeta	DGKZ	Q13574
KRR1 small subunit processome component homolog	KRR1	Q13601
Casein kinase II subunit alpha	CSNK2A1	Q14013
Septin-2	SEPT2	Q14132
RNA-binding protein 10	RBM10	Q14136
Serine/threonine-protein kinase tousled-like 1	TLK1	Q14150
Elongin-A	ELOA	Q14241
Protein FAM50A	FAM50A	Q14320
Protein FRG1	FRG1	Q14331
PR domain zinc finger protein 2	PRDM2	Q14550
Lamina-associated polypeptide 2, isoform alpha Lamina-associated polypeptide 2, isoforms beta/gamma	TMPO	Q14860
Transcriptional repressor protein YY1	YY1	Q14935
HAUS augmin-like complex subunit 6	HAUS6	Q14CD9
RNA polymerase-associated protein CTR9 homolog	CTR9	Q15015
DNA polymerase delta subunit 3	POLD3	Q15054
Zinc finger protein OZF	ZNF146	Q15072
Polyadenylate-binding protein 1 Polyadenylate-binding protein	PABPC1	Q15097
Serine/threonine-protein kinase 38	STK38	Q15208
60S ribosomal protein L7	RPL7	Q15289
Nuclear factor related to kappa-B-binding protein	NFRKB	Q15312
Bromodomain-containing protein 8	BRD8	Q15355
Small nuclear ribonucleoprotein-associated proteins B and B' Small nuclear ribonucleoprotein-associated protein	SNRPB	Q15490
COP9 signalosome complex subunit 2	COPS2	Q15647
ETS-related transcription factor Elf-2	ELF2	Q15723
Splicing factor 1	SF1	Q15913
General transcription factor IIE subunit 1	GTF2E1	Q16103
Protein NPAT	NPAT	Q16580
Flap endonuclease GEN homolog 1	GEN1	Q17RS7
Protein diaphanous homolog 3	DIAPH3	Q18PA1
Lysine-rich nucleolar protein 1	KNOP1	Q1ED39
Sister chromatid cohesion protein PDS5 homolog A	PDS5A	Q29RF7
Serine/threonine-protein phosphatase 1 regulatory subunit 10	PPP1R10	Q2L6I0
Protein virilizer homolog	KIAA1429	Q2M1N0
TP53-binding protein 1	TP53BP1	Q2M1Z7
Ubiquitin carboxyl-terminal hydrolase 48	USP48	Q2M3I4
Zinc finger protein 516	ZNF516	Q2YDX2
DNA repair protein RAD51 homolog 3	RAD51C	Q3B783
La-related protein 7	LARP7	Q3B7A9
Ubiquitin carboxyl-terminal hydrolase 42	USP42	Q3C166
5'-3' exoribonuclease 2	XRN2	Q3L8N4
Chromodomain-helicase-DNA-binding protein 9	CHD9	Q3L8U1
Pre-mRNA-splicing factor SLU7	SLU7	Q3LUJ0
Protein MCM10 homolog	MCM10	Q3MIR3
Zinc finger protein 445	ZNF445	Q3MJD1
Serine/threonine-protein phosphatase 4 regulatory subunit 2	PPP4R2	Q498B8
Protein Wiz	WIZ	Q4G0E0
Calcium homeostasis endoplasmic reticulum protein	CHERP	Q4G0Y5
Sin3 histone deacetylase corepressor complex component SDS3	SUDS3	Q4KMQ5
Teashirt homolog 1	TSHZ1	Q4LE29
ATP-dependent RNA helicase DDX24	DDX24	Q4V9L5
40S ribosomal protein S6	RPS6	Q4VBY7
NF-kappa-B-repressing factor	NKRF	Q4VC41
FLYWCH-type zinc finger-containing protein 1	FLYWCH1	Q4VC44
Kinesin-like protein KIF18A	KIF18A	Q4VPE3
Lysine-specific demethylase PHF2	PHF2	Q4VXG0
Polyglutamine-binding protein 1	PQBP1	Q4VY26
Bloom syndrome protein	BLM	Q52M96
Transcription factor jun-D	JUND	Q53EK9
Pinin	PNN	Q53EM7
Nucleolar and spindle-associated protein 1	NUSAP1	Q53GW2
Borealin	CDCA8	Q53HL2
E3 ubiquitin-protein ligase TRIP12	TRIP12	Q53R87
Ubiquitin carboxyl-terminal hydrolase 37	USP37	Q53S10
Putative Polycomb group protein ASXL2 Histone acetyltransferase KAT6A	ASXL2	Q53TC9
Centrin-2	CETN2	Q53XW1
Zinc finger protein 24	ZNF24	Q53YE4
Pericentriolar material 1 protein Proto-oncogene tyrosine-protein kinase receptor Ret	PCM1	Q58F13
Probable ATP-dependent RNA helicase DDX10	DDX10	Q5BJD8
Nucleophosmin Retinoic acid receptor alpha	NPM1	Q5EU96
U3 small nucleolar RNA-associated protein 14 homolog C	UTP14C	Q5FWG3
WD repeat-containing protein 26	WDR26	Q5GLZ9
Cleavage stimulation factor subunit 2	CSTF2	Q5H951
Selenocysteine insertion sequence-binding protein 2	SECISBP2	Q5HYY1
Histone-binding protein RBBP7	RBBP7	Q5JP00
Transcription factor Dp-1	TFDP1	Q5JSB4
Lysine-specific demethylase 6A	KDM6A	Q5JVQ7
Ribosomal biogenesis protein LAS1L	LAS1L	Q5JXQ0
Serum response factor-binding protein 1	SRFBP1	Q5QFI2
Interleukin enhancer-binding factor 2	ILF2	Q5SR11
OTU domain-containing protein 7B	OTUD7B	Q5SZ60
Histone-lysine N-methyltransferase SETDB1	SETDB1	Q5SZE0
Zinc finger protein 362	ZNF362	Q5T0B9
Nucleolar GTP-binding protein 2	GNL2	Q5T0F3
Survival of motor neuron-related-splicing factor 30	SMNDC1	Q5T3K6
Zinc finger MYM-type protein 4	ZMYM4	Q5T5E2
General transcription factor 3C polypeptide 5	GTF3C5	Q5T7U3
60S ribosomal protein L7a	RPL7A	Q5T8U4
WD repeat-containing protein 3	WDR3	Q5TDG3
mRNA turnover protein 4 homolog Ribosome assembly factor mrt4	MRTO4	Q5TG55
Serine/threonine-protein phosphatase PP1-beta catalytic subunit Serine/threonine-protein phosphatase	PPP1CB	Q5U087
Transcription initiation factor TFIID subunit 9	TAF9	Q5U0D1
Protein lin-9 homolog	LIN9	Q5U7E1
Regulation of nuclear pre-mRNA domain-containing protein 2	RPRD2	Q5VT53
Polycomb protein SCMH1	SCMH1	Q5VT76
Carboxyl-terminal PDZ ligand of neuronal nitric oxide synthase protein	NOS1AP	Q5VU95
RNA 3'-terminal phosphate cyclase	RTCA	Q5VVL5
Centromere protein F	CENPF	Q5VVM7
Importin subunit alpha-7	KPNA6	Q5VVU3
Serine/arginine-rich splicing factor 4	SRSF4	Q5VXP1
Probable ATP-dependent RNA helicase DDX31	DDX31	Q5VZJ9
Splicing factor 45	RBM17	Q5W009
Sentrin-specific protease 3	SENP3	Q66K15
NFATC2-interacting protein	NFATC2IP	Q66K34
Histone H2A deubiquitinase MYSM1	MYSM1	Q68DD3
Protein PRRC2A	PRRC2A	Q68DW9
Paired amphipathic helix protein Sin3b	SIN3B	Q68GC2
Zinc finger protein 48	ZNF48	Q69YP3
ATP-binding cassette sub-family F member 1	ABCF1	Q69YP6
Double-stranded RNA-binding protein Staufen homolog 2	STAU2	Q6AHY7
Round spermatid basic protein 1	RSBN1	Q6AI21
KAT8 regulatory NSL complex subunit 1	KANSL1	Q6AW85
Chromodomain-helicase-DNA-binding protein 8	CHD8	Q6DKH9
Pre-mRNA-splicing factor SPF27	BCAS2	Q6FGS0
Prefoldin subunit 3	VBP1	Q6FH24
SMC5-SMC6 complex localization factor protein 2	SLF2	Q6GMU6
60S ribosomal protein L22	RPL22	Q6IBD1
60S ribosomal protein L15 Ribosomal protein L15	RPL15	Q6IPX6
Protein SDE2 homolog	SDE2	Q6IQ49
Aprataxin	APTX	Q6JV85
Nipped-B-like protein	NIPBL	Q6KCD6
Polyhomeotic-like protein 3	PHC3	Q6NSG2
Anillin	ANLN	Q6NSK5
Ubinuclein-2	UBN2	Q6P1K0
GON-4-like protein	GON4L	Q6P1Q6
Protein RRP5 homolog	PDCD11	Q6P2J3
Lysine-specific demethylase 4B	KDM4B	Q6P3R5
Bromodomain-containing protein 2	BRD2	Q6P3U2
RNA-binding protein 25	RBM25	Q6P665
60S ribosomal protein L12	RPL12	Q6PB27
Coiled-coil domain-containing protein 174	CCDC174	Q6PII3
Coiled-coil domain-containing protein 137	CCDC137	Q6PK04
ELM2 and SANT domain-containing protein 1	ELMSAN1	Q6PK59
Chromodomain-helicase-DNA-binding protein 1-like	CHD1L	Q6PK83
Ankyrin repeat domain-containing protein 11	ANKRD11	Q6QMF8
Histone-lysine N-methyltransferase 2A	KMT2A	Q6UBD1
Heterogeneous nuclear ribonucleoprotein A3	HNRNPA3	Q6URK5
Peptidyl-prolyl cis-trans isomerase CWC27 homolog	CWC27	Q6UX04
Alpha-endosulfine	ENSA	Q6VUC7
Zinc finger homeobox protein 4	ZFHX4	Q6ZN20
Histone-lysine N-methyltransferase SETD2	SETD2	Q6ZN53
Ras GTPase-activating protein-binding protein 1	G3BP1	Q6ZP53
Zinc finger protein 746	ZNF746	Q6ZRF9
Helicase SRCAP	SRCAP	Q6ZRS2
Heterogeneous nuclear ribonucleoprotein U-like protein 1	HNRNPUL1	Q6ZSZ0
Pseudouridylate synthase 7 homolog	PUS7	Q75MG4
Homeobox protein cut-like 1 Protein CASP	CUX1	Q75MT2
General transcription factor IIH subunit 4	GTF2H4	Q76KU4
Zinc finger protein 423	ZNF423	Q76N04
Cell division cycle 5-like protein	CDC5L	Q76N46
tRNA (adenine(58)-N(1))-methyltransferase non-catalytic subunit TRM6	TRMT6	Q76P92
Transcriptional repressor p66-alpha	GATAD2A	Q7L3J2
Polynucleotide 5'-hydroxyl-kinase NOL9	NOL9	Q7L4D6
BRCA1-associated protein	BRAP	Q7Z569
Kinesin-like protein KIF20B	KIF20B	Q7Z5E1
Alpha- and gamma-adaptin-binding protein p34	AAGAB	Q7Z5X9
Pre-mRNA 3'-end-processing factor FIP1	FIP1L1	Q7Z608
Transcription intermediary factor 1-beta	TRIM28	Q7Z632
Chromodomain-helicase-DNA-binding protein 7	CHD7	Q7Z6C0
Interferon-induced, double-stranded RNA-activated protein kinase	EIF2AK2	Q7Z6F6
Inhibitor of growth protein 3	ING3	Q7Z762
UPF0469 protein KIAA0907	KIAA0907	Q7Z7F0
Transcriptional regulator Kaiso	ZBTB33	Q86T24
Ligand-dependent corepressor	LCOR	Q86T33
M-phase phosphoprotein 8	MPHOSPH8	Q86TK3
Chromosome-associated kinesin KIF4A	KIF4A	Q86TN3
Transcription factor Sp1	SP1	Q86TN8
Polyadenylate-binding protein 2	PABPN1	Q86U42
PHD finger protein 20-like protein 1	PHF20L1	Q86U89
Zinc finger protein 322	ZNF322	Q86W72
Histone-lysine N-methyltransferase 2E	KMT2E	Q86WL2
Zinc finger protein 227	ZNF227	Q86WZ6
Activating transcription factor 7-interacting protein 1	ATF7IP	Q86XW5
Shugoshin 2	SGO2	Q86XY4
Spartin	SPG20	Q86Y67
Probable ATP-dependent RNA helicase DDX52	DDX52	Q86YG1
SWI/SNF complex subunit SMARCC1	SMARCC1	Q8IWH2
Homeobox and leucine zipper protein Homez	HOMEZ	Q8IX15
ATP-dependent RNA helicase DDX51	DDX51	Q8IXK5
Chromatin complexes subunit BAP18	BAP18	Q8IXM2
Ribonucleoprotein PTB-binding 1	RAVER1	Q8IY67
Serine/arginine repetitive matrix protein 1	SRRM1	Q8IYB3
ZZ-type zinc finger-containing protein 3	ZZZ3	Q8IYP0
E3 ubiquitin-protein ligase RNF168	RNF168	Q8IYW5
Chromodomain-helicase-DNA-binding protein 6	CHD6	Q8IZR2
60S ribosomal protein L13a	RPL13A	Q8J015
Zinc finger protein 687	ZNF687	Q8N1G0
Forkhead box protein P1 Paired box protein Pax-5	FOXP1	Q8N2P0
DNA replication licensing factor MCM2	MCM2	Q8N2V1
PiggyBac transposable element-derived protein 3 DNA excision repair protein ERCC-6	ERCC6	Q8N328
Transcription factor E2F8	E2F8	Q8N340
WD repeat-containing protein 48	WDR48	Q8N3Z1
Zinc finger CCCH-type with G patch domain-containing protein	ZGPAT	Q8N5A5
Zinc finger CCCH domain-containing protein 8	ZC3H8	Q8N5P1
Zinc finger protein 777	ZNF777	Q8N659
Zinc finger protein 1 homolog	ZFP1	Q8N9F9
Zinc finger protein 503	ZNF503	Q8NAC5
THO complex subunit 6 homolog	THOC6	Q8NBR1
Histone-lysine N-methyltransferase 2C	KMT2C	Q8NC02
Ubiquitin carboxyl-terminal hydrolase 36	USP36	Q8NDM8
CCAAT/enhancer-binding protein zeta	CEBPZ	Q8NE75
Ubiquitin carboxyl-terminal hydrolase 16	USP16	Q8NEL3
Periphilin-1	PPHLN1	Q8NEY8
Inositol polyphosphate multikinase	IPMK	Q8NFU5
NudC domain-containing protein 1	NUDCD1	Q8NG18
Scaffold attachment factor B2	SAFB2	Q8TB13
Pre-mRNA-processing factor 40 homolog A	PRPF40A	Q8TBQ1
Ribosomal RNA processing protein 1 homolog B	RRP1B	Q8TBZ4
Zinc finger protein 638	ZNF638	Q8TCA1
Chromodomain-helicase-DNA-binding protein 5	CHD5	Q8TDI0
Testis-expressed protein 10	TEX10	Q8TDY0
Splicing factor, arginine/serine-rich 19	SCAF1	Q8WVA1
Nuclear fragile X mental retardation-interacting protein 1	NUFIP1	Q8WVM5
60S ribosomal protein L6	RPL6	Q8WW97
General transcription factor 3C polypeptide 3	GTF3C3	Q8WX84
Transcriptional repressor p66-beta	GATAD2B	Q8WXI9
DnaJ homolog subfamily C member 9	DNAJC9	Q8WXX5
HMG box transcription factor BBX	BBX	Q8WY36
Histone deacetylase 2	HDAC2	Q92769
Zinc finger protein ubi-d4	DPF2	Q92785
DNA repair endonuclease XPF	ERCC4	Q92889
G patch domain and KOW motifs-containing protein	GPKOW	Q92917
Lethal(3)malignant brain tumor-like protein 2	L3MBTL2	Q969R5
Zinc finger protein 622	ZNF622	Q969S3
Heterogeneous nuclear ribonucleoprotein F	HNRNPF	Q96AU2
Crossover junction endonuclease EME1	EME1	Q96AY2
RAD51-associated protein 1	RAD51AP1	Q96B01
Polycomb protein SUZ12	SUZ12	Q96BD9
Transcriptional adapter 1	TADA1	Q96BN2
RNA polymerase-associated protein RTF1 homolog	RTF1	Q96BX6
2-amino-3-ketobutyrate coenzyme A ligase, mitochondrial	GCAT	Q96CA9
UDP-N-acetylglucosamine--peptide N-acetylglucosaminyltransferase 110 kDa subunit	OGT	Q96CC1
Chromobox protein homolog 3	CBX3	Q96CD7
SAP30-binding protein	SAP30BP	Q96D27
Deoxynucleotidyltransferase terminal-interacting protein 1	DNTTIP1	Q96DE3
PAX3- and PAX7-binding protein 1	PAXBP1	Q96DU8
Sperm-associated antigen 7	SPAG7	Q96EU5
Probable ATP-dependent RNA helicase DDX20	DDX20	Q96F72
Nitric oxide synthase-interacting protein	NOSIP	Q96FD2
Transcription factor AP-1	JUN	Q96G93
BRCA2 and CDKN1A-interacting protein	BCCIP	Q96GC4
Aurora kinase B	AURKB	Q96GD4
SWI/SNF-related matrix-associated actin-dependent regulator of chromatin subfamily D member 1	SMARCD1	Q96GM5
Serine/threonine-protein kinase greatwall	MASTL	Q96GX5
DNA replication factor Cdt1	CDT1	Q96H67
Sentrin-specific protease 5	SENP5	Q96HI0
PAX-interacting protein 1	PAXIP1	Q96HP2
Nucleolar complex protein 4 homolog	NOC4L	Q96I14
Centromere protein T	CENPT	Q96IC6
Eukaryotic translation initiation factor 3 subunit K	EIF3K	Q96IQ0
Ran GTPase-activating protein 1	RANGAP1	Q96JJ2
Lethal(3)malignant brain tumor-like protein 3	L3MBTL3	Q96JM7
Enhancer of polycomb homolog 1	EPC1	Q96LF4
Zinc finger protein 354B	ZNF354B	Q96LW1
Protein polybromo-1	PBRM1	Q96MS2
RNA polymerase-associated protein LEO1	LEO1	Q96N99
Nucleolar pre-ribosomal-associated protein 1	URB1	Q96NX1
Histone-lysine N-methyltransferase, H3 lysine-36 and H4 lysine-20 specific	NSD1	Q96PD8
BRCA1-A complex subunit RAP80	UIMC1	Q96RL1
Cyclin-L2	CCNL2	Q96S94
Ribonucleases P/MRP protein subunit POP1	POP1	Q99575
Protein SCAF11	SCAF11	Q99590
Telomere-associated protein RIF1	RIF1	Q99772
Treacle protein	TCOF1	Q99860
Probable RNA-binding protein 19	RBM19	Q9BPY6
ATP-dependent RNA helicase DDX50	DDX50	Q9BQ39
ATP-dependent RNA helicase DDX18 RNA helicase	DDX18	Q9BQB7
Sentrin-specific protease 7	SENP7	Q9BQF6
Transcription initiation factor TFIID subunit 3	TAF3	Q9BQS9
U2 snRNP-associated SURP motif-containing protein	U2SURP	Q9BR70
Tudor-interacting repair regulator protein	NUDT16L1	Q9BRJ7
ATP-dependent RNA helicase DDX54	DDX54	Q9BRZ1
Chromosome alignment-maintaining phosphoprotein 1	CHAMP1	Q9BST0
RNA-binding protein 42	RBM42	Q9BTD8
Plasminogen activator inhibitor 1 RNA-binding protein	SERBP1	Q9BTY3
Zinc finger protein 205	ZNF205	Q9BU95
Spermatid perinuclear RNA-binding protein	STRBP	Q9BUE1
Pre-mRNA-splicing factor 18	PRPF18	Q9BUI9
Transcription initiation factor TFIID subunit 4	TAF4	Q9BX42
Polycomb group RING finger protein 6	PCGF6	Q9BYE7
Lysine-specific demethylase 3B	KDM3B	Q9BZ52
Protein PML Retinoic acid receptor alpha	PML	Q9BZX7
pre-mRNA 3' end processing protein WDR33	WDR33	Q9C0J8
Protein FAM192A	FAM192A	Q9GZU8
RNA cytidine acetyltransferase	NAT10	Q9H0A0
Cleavage stimulation factor subunit 2 tau variant	CSTF2T	Q9H0L4
Zinc finger CCCH domain-containing protein 13	ZC3H13	Q9H0L6
Regulator of nonsense transcripts 2	UPF2	Q9H1J2
Retinoblastoma-like protein 1	RBL1	Q9H1L5
Mediator of RNA polymerase II transcription subunit 28	MED28	Q9H204
Zinc finger protein 106	ZNF106	Q9H2Y7
Cleavage and polyadenylation specificity factor subunit 2	CPSF2	Q9H3W7
Nucleolar complex protein 3 homolog	NOC3L	Q9H5M6
Biorientation of chromosomes in cell division protein 1-like 1	BOD1L1	Q9H6G0
Protein KRI1 homolog	KRI1	Q9H6I1
U5 small nuclear ribonucleoprotein 200 kDa helicase	SNRNP200	Q9H7S0
Protein SDA1 homolog	SDAD1	Q9H831
SWI/SNF-related matrix-associated actin-dependent regulator of chromatin subfamily A containing DEAD/H box 1	SMARCAD1	Q9H860
Poly(A) polymerase gamma	PAPOLG	Q9H8L2
Jupiter microtubule associated homolog 2	JPT2	Q9H910
39S ribosomal protein L44, mitochondrial	MRPL44	Q9H9J2
Zinc phosphodiesterase ELAC protein 2	ELAC2	Q9HAS8
Claspin	CLSPN	Q9HAW4
Transcription initiation factor TFIID subunit 9B	TAF9B	Q9HBM6
Mesoderm induction early response protein 1	MIER1	Q9HCG2
H/ACA ribonucleoprotein complex subunit 3	NOP10	Q9NPE3
Pre-mRNA-splicing factor ATP-dependent RNA helicase DHX15	DHX15	Q9NQT7
Targeting protein for Xklp2	TPX2	Q9NRA3
FACT complex subunit SPT16	SUPT16H	Q9NRX0
E3 ubiquitin-protein ligase RAD18	RAD18	Q9NS91
Lysine-specific demethylase 2B	KDM2B	Q9NS96
Protein downstream neighbor of Son	DONSON	Q9NSR9
Sister chromatid cohesion protein PDS5 homolog B	PDS5B	Q9NTI5
RNA-binding protein 12	RBM12	Q9NTZ6
Zinc finger protein Rlf	RLF	Q9NU60
Gamma-taxilin	TXLNG	Q9NUQ3
Exosome complex component RRP4	EXOSC2	Q9NUY4
DnaJ homolog subfamily C member 17	DNAJC17	Q9NVM6
Histone chaperone ASF1B	ASF1B	Q9NVP2
Pre-rRNA-processing protein TSR1 homolog	TSR1	Q9NVT0
RNA-binding protein 28	RBM28	Q9NW13
Cell division cycle and apoptosis regulator protein 1	CCAR1	Q9NWM6
Telomeric repeat-binding factor 2-interacting protein 1	TERF2IP	Q9NWR2
WD repeat-containing protein 5	WDR5	Q9NWX7
ESF1 homolog	ESF1	Q9NX93
RNA-binding protein 40	RNPC3	Q9NXX2
Nuclear cap-binding protein subunit 3	NCBP3	Q9NXZ4
Cell growth-regulating nucleolar protein	LYAR	Q9NYS1
Zinc finger CCCH domain-containing protein 15	ZC3H15	Q9NZ37
Methionine adenosyltransferase 2 subunit beta	MAT2B	Q9NZL9
CASP8-associated protein 2	CASP8AP2	Q9NZV9
Nucleolar protein 58	NOP58	Q9P036
Protein AATF	AATF	Q9P0A4
Myb-binding protein 1A	MYBBP1A	Q9P0V5
Protein quaking	QKI	Q9P0Y1
Pogo transposable element with KRAB domain	POGK	Q9P215
DNA methyltransferase 1-associated protein 1	DMAP1	Q9P2C2
Histone-lysine N-methyltransferase ASH1L	ASH1L	Q9P2C7
Methyl-CpG-binding domain protein 2	MBD2	Q9UBB5
DNA (cytosine-5)-methyltransferase 3B	DNMT3B	Q9UBC3
Serine/threonine-protein kinase PRP4 homolog	PRPF4B	Q9UEE6
Craniofacial development protein 1	CFDP1	Q9UEE9
Activity-dependent neuroprotector homeobox protein	ADNP	Q9UG34
Origin recognition complex subunit 3	ORC3	Q9UG44
Probable ATP-dependent RNA helicase DDX27	DDX27	Q9UGD6
AF4/FMR2 family member 4	AFF4	Q9UHB7
Prefoldin subunit 2	PFDN2	Q9UHV9
Homeobox protein SIX4	SIX4	Q9UIU6
Zinc finger protein 391	ZNF391	Q9UJN7
Protein Red	IK	Q9UK43
Protein TASOR	FAM208A	Q9UK61
Activator of basal transcription 1	ABT1	Q9ULW3
Pre-mRNA-processing factor 19	PRPF19	Q9UMS4
Methyl-CpG-binding domain protein 1	MBD1	Q9UNZ9
Zinc finger Ran-binding domain-containing protein 2	ZRANB2	Q9UP63
rRNA 2'-O-methyltransferase fibrillarin	FBL	Q9UPI6
Serine/arginine repetitive matrix protein 2	SRRM2	Q9UQ36
Nuclear migration protein nudC	NUDC	Q9Y2B6
DNA-directed RNA polymerases I and III subunit RPAC2	POLR1D	Q9Y2S0
Thyroid hormone receptor-associated protein 3	THRAP3	Q9Y2W1
WW domain-binding protein 11	WBP11	Q9Y2W2
Ribosomal RNA-processing protein 7 homolog A	RRP7A	Q9Y3A4
Peptidyl-prolyl cis-trans isomerase-like 1 Peptidyl-prolyl cis-trans isomerase	PPIL1	Q9Y3C6
Nucleolar complex protein 2 homolog	NOC2L	Q9Y3T9
Zinc finger protein 711	ZNF711	Q9Y462
Ubiquitin carboxyl-terminal hydrolase 15	USP15	Q9Y4E8
G2 and S phase-expressed protein 1	GTSE1	Q9Y557
Glucocorticoid modulatory element-binding protein 1	GMEB1	Q9Y692
Cilia- and flagella-associated protein 20	CFAP20	Q9Y6A4
Programmed cell death protein 7	PDCD7	Q9Y6D7
TAF6-like RNA polymerase II p300/CBP-associated factor-associated factor 65 kDa subunit 6L	TAF6L	Q9Y6J9
Zinc fingers and homeoboxes protein 2	ZHX2	Q9Y6X8
Polycomb complex protein BMI-1	COMMD3-BMI1	R4GMX3
Tyrosine-protein kinase Tyrosine-protein kinase Fer	FER	W0S1B5
Tudor domain-containing protein 3	TDRD3	A0A024QZE0
Symplekin	SYMPK	A0A024R0R6
Ubiquitin carboxyl-terminal hydrolase 4	USP4	A0A024R2T0
Zinc finger protein 324A	ZNF324	A0A024R4R8
Non-canonical poly(A) RNA polymerase PAPD5	PAPD5	A0A024R6Q7
Cytoskeleton-associated protein 4	CKAP4	A0A024RBH2
DNA endonuclease RBBP8	RBBP8	A0A024RC34
Farnesyl pyrophosphate synthase	FDPS	A0A087X090
Muscleblind-like protein 1	MBNL1	A0A0A0MQX8
rRNA adenine N(6)-methyltransferase Probable dimethyladenosine transferase	DIMT1	A0A0C4DGB1
Ribonuclease inhibitor	RNH1	A0A140VJT8
Ligand-dependent nuclear receptor corepressor-like protein	LCORL	A0A1B0GVP4
Zinc finger E-box-binding homeobox 2	ZEB2	A0JP09
Cell division cycle protein 16 homolog	CDC16	A2A365
DNA polymerase epsilon subunit 2	POLE2	A4LBB7
Nuclear prelamin A recognition factor	NARF	A6NCJ3
Ubiquitin-conjugating enzyme E2 D3	UBE2D3	A6NJB1
G2/mitotic-specific cyclin-B1	CCNB1	A8K066
Zinc finger protein 280C	ZNF280C	A8K2V8
Peptidyl-prolyl cis-trans isomerase NIMA-interacting 1	PIN1	A8K4V9
ATP-dependent DNA helicase Q1	RECQL	A8K6G2
Small nuclear ribonucleoprotein Sm D2	SNRPD2	A8K797
SNW domain-containing protein 1	SNW1	A8K8A9
Inner centromere protein	INCENP	A8MQD2
Lysine-specific demethylase 5A	KDM5A	A8MV76
Trinucleotide repeat-containing gene 18 protein	TNRC18	A8MX41
40S ribosomal protein S4 40S ribosomal protein S4, X isoform	RPS4X	B2R491
Serine/arginine-rich splicing factor 1	SRSF1	B2R6Z7
Signal recognition particle 54 kDa protein	SRP54	B2R759
Cell cycle and apoptosis regulator protein 2	CCAR2	B2RB79
28S ribosomal protein S31, mitochondrial	MRPS31	B2RCS3
Polypyrimidine tract-binding protein 3	PTBP3	B3KME7
Cytosol aminopeptidase	LAP3	B3KMQ3
Centromere protein P	CENPP	B3KS17
Cell division control protein 45 homolog	CDC45	B4DDB4
PIH1 domain-containing protein 1	PIH1D1	B4DGN7
Ubiquitin-associated protein 2	UBAP2	B4DH66
PHD finger protein 14	PHF14	B4DI82
DNA-directed RNA polymerases I, II, and III subunit RPABC1	POLR2E	B4DJ89
Kinesin-like protein KIF20A	KIF20A	B4DL79
MOB kinase activator 1B	MOB1B	B4DRY3
Neuroblast differentiation-associated protein AHNAK	AHNAK	B4DTV0
Serine/threonine-protein kinase N2	PKN2	B4DVG1
Nuclear pore complex protein Nup107	NUP107	B4DZ67
Holliday junction recognition protein	HJURP	B4DZV4
Elongator complex protein 1	IKBKAP	B4E3I9
STAM-binding protein	STAMBP	B5M0B6
Ribosomal protein S6 kinase alpha-5	RPS6KA5	B7Z2Y5
Origin recognition complex subunit 4	ORC4	B7Z5F1
Protein Jumonji	JARID2	B7Z5S5
Importin subunit alpha-1	KPNA2	B9EJD6
Anaphase-promoting complex subunit 16	ANAPC16	C5H3H2
Ashwin	C2orf49	C9J4K0
Serine/arginine-rich splicing factor 7	SRSF7	C9JAB2
PMS1 protein homolog 1	PMS1	D3DPI1
Cleavage stimulation factor subunit 3	CSTF3	D3DR04
Metastasis-associated protein MTA3	MTA3	D6W5A2
Adenosylhomocysteinase	AHCY	E1P5P2
Spermatogenesis-associated protein 2	SPATA2	E1P626
Protein SON	SON	E7EVW3
Scaffold attachment factor B1	SAFB	F5H0H3
Cytosolic Fe-S cluster assembly factor NUBP2	NUBP2	H3BQR2
Lysine-specific demethylase 2A	KDM2A	I3VM53
Methylosome subunit pICln	CLNS1A	J3KN38
Breast cancer type 2 susceptibility protein	BRCA2	O00183
Nuclear receptor subfamily 6 group A member 1	NR6A1	O00551
Segment polarity protein dishevelled homolog DVL-2	DVL2	O14641
Kinetochore protein NDC80 homolog	NDC80	O14777
Transcription regulator protein BACH1	BACH1	O43285
Telomere length regulation protein TEL2 homolog	TELO2	O75168
Very-long-chain enoyl-CoA reductase	TECR	O75350
Dedicator of cytokinesis protein 4	DOCK4	O94824
Ubiquitin conjugation factor E4 B	UBE4B	O95155
Zinc finger and BTB domain-containing protein 7A	ZBTB7A	O95365
Proteasome assembly chaperone 1	PSMG1	O95456
Pre-mRNA-splicing factor RBM22	RBM22	O95607
60S ribosomal protein L30	RPL30	P04645
ADP/ATP translocase 1	SLC25A4	P12235
Ski-like protein	SKIL	P12757
40S ribosomal protein S13	RPS13	P19116
RAC-beta serine/threonine-protein kinase	AKT2	P31751
NHP2-like protein 1	SNU13	P55769
40S ribosomal protein S14	RPS14	P62263
Phosphatidylinositol 5-phosphate 4-kinase type-2 beta	PIP4K2B	P78356
DNA-dependent protein kinase catalytic subunit	PRKDC	P78527
Transcription factor AP-4	TFAP4	Q01664
Transcription factor Sp2	SP2	Q02086
Homeobox protein DLX-2	DLX2	Q07687
Nuclear cap-binding protein subunit 1	NCBP1	Q09161
Centromere protein U	CENPU	Q09GN2
Protein ECT2	ECT2	Q0MT80
Dual specificity protein kinase CLK1	CLK1	Q0P694
Trophinin	TRO	Q12816
Serine/threonine-protein kinase PAK 2	PAK2	Q13154
Unhealthy ribosome biogenesis protein 2 homolog	URB2	Q14146
Steroid hormone receptor ERR1	ESRRA	Q14514
Periodic tryptophan protein 2 homolog	PWP2	Q15269
T-box transcription factor TBX1	TBX1	Q152R5
Small nuclear ribonucleoprotein E	SNRPE	Q15498
PWWP domain-containing protein MUM1	MUM1	Q2TAK8
Ubiquitin carboxyl-terminal hydrolase 8	USP8	Q2TB31
Tyrosyl-DNA phosphodiesterase 2	TDP2	Q2TBE2
Zinc finger protein 518A	ZNF518A	Q32MP4
Rab11 family-interacting protein 2	RAB11FIP2	Q3I768
Erythroid differentiation-related factor 1	EDRF1	Q3KR40
Serine/threonine-protein kinase VRK1	VRK1	Q3SYL2
Nucleoporin GLE1	GLE1	Q53GS7
Eukaryotic translation initiation factor 3 subunit L	EIF3L	Q53HT4
SH3 domain-binding protein 4	SH3BP4	Q53QD0
TFIIH basal transcription factor complex helicase XPB subunit	ERCC3	Q53QM0
Signal transducer and activator of transcription 1-alpha/beta	STAT1	Q53XW4
60S ribosomal protein L9	RPL9	Q53Z07
Probable ATP-dependent RNA helicase DDX17	DDX17	Q59F66
Histone lysine demethylase PHF8	PHF8	Q5JPS2
Large proline-rich protein BAG6	BAG6	Q5SRP9
MAP kinase-activated protein kinase 2	MAPKAPK2	Q5SY41
Ceramide synthase 2	CERS2	Q5SZE5
Nucleolar protein 7	NOL7	Q5T297
Nuclear pore complex protein Nup133	NUP133	Q5T8N0
Protein MAK16 homolog	MAK16	Q5U5T1
Receptor of activated protein C kinase 1	RACK1	Q5VLR4
Centrosome-associated protein 350	CEP350	Q5VT06
Microcephalin	MCPH1	Q66GU1
HAUS augmin-like complex subunit 3	HAUS3	Q68CZ6
Target of rapamycin complex 2 subunit MAPKAP1	MAPKAP1	Q699U2
Protein SPT2 homolog	SPTY2D1	Q6AWA5
STAGA complex 65 subunit gamma	SUPT7L	Q6IB21
Mitochondrial 2-oxoglutarate/malate carrier protein	SLC25A11	Q6IBH0
Splicing factor 3B subunit 3	SF3B3	Q6NTI8
Trinucleotide repeat-containing gene 6A protein	TNRC6A	Q6NVB5
Mis18-binding protein 1	MIS18BP1	Q6P0N0
Retinoic acid receptor RXR-alpha	RXRA	Q6P3U7
SURP and G-patch domain-containing protein 1	SUGP1	Q6P3X9
60S ribosomal protein L23	RPL23	Q6P5S1
Zinc finger protein 8	ZNF8	Q6PI99
Phospholipid hydroperoxide glutathione peroxidase, mitochondrial Glutathione peroxidase	GPX4	Q6PJ59
Zinc finger protein 770	ZNF770	Q6ZMZ6
Pogo transposable element with ZNF domain	POGZ	Q7Z3K3
Retinoic acid-induced protein 1	RAI1	Q7Z5J4
E3 ubiquitin-protein ligase SHPRH	SHPRH	Q7Z5J5
E3 ubiquitin-protein ligase HERC2	HERC2	Q86SV7
Lysine-specific histone demethylase 1A	KDM1A	Q86VT7
Poly [ADP-ribose] polymerase 1 Poly [ADP-ribose] polymerase	PARP1	Q8IUZ9
Copine-3	CPNE3	Q8IYA1
WD repeat and FYVE domain-containing protein 3	WDFY3	Q8IZQ1
DNA repair protein complementing XP-G cells	ERCC5	Q8N1B7
Kinetochore scaffold 1	KNL1	Q8NHE1
Peroxisome proliferator-activated receptor gamma coactivator 1-beta	PPARGC1B	Q8TDE5
Trimethylguanosine synthase	TGS1	Q8TDG9
S-phase kinase-associated protein 2	SKP2	Q8TDZ1
A-kinase anchor protein 13	AKAP13	Q8WXQ6
Breast carcinoma-amplified sequence 3 Breast carcinoma-amplified sequence 4	BCAS3	Q8WY55
Nuclear pore complex protein Nup205	NUP205	Q92621
SWI/SNF-related matrix-associated actin-dependent regulator of chromatin subfamily D member 2	SMARCD2	Q92925
Transportin-1	TNPO1	Q92957
ADP/ATP translocase 3	SLC25A6	Q96C49
Synapse-associated protein 1	SYAP1	Q96C60
F-box DNA helicase 1	FBXO18	Q96E82
Ribosomal RNA processing protein 36 homolog	RRP36	Q96EU6
Pre-mRNA-splicing factor SYF1	XAB2	Q96IW0
Zinc finger protein 286A	ZNF286A	Q96JF3
Zinc finger protein 157	ZNF157	Q96LE9
Crossover junction endonuclease MUS81	MUS81	Q96NY9
RNA-binding protein Musashi homolog 1	MSI1	Q96PU2
Serine/threonine-protein kinase Nek1	NEK1	Q96PY6
Alpha-ketoglutarate-dependent dioxygenase alkB homolog 3	ALKBH3	Q96Q83
RAC-gamma serine/threonine-protein kinase	AKT3	Q96QV3
Ubiquitin-conjugating enzyme E2 D2	UBE2D2	Q96RP6
Integrator complex subunit 14	INTS14	Q96SY0
Transcription factor 12	TCF12	Q99081
SWI/SNF-related matrix-associated actin-dependent regulator of chromatin subfamily D member 3	SMARCD3	Q9BUH1
Polypyrimidine tract-binding protein 1	PTBP1	Q9BUQ0
EKC/KEOPS complex subunit TPRKB	TPRKB	Q9H3K4
Centromere protein H	CENPH	Q9H3R5
Transcription factor 20	TCF20	Q9H4M0
Coiled-coil and C2 domain-containing protein 1A	CC2D1A	Q9H603
Histone-lysine N-methyltransferase SMYD3	SMYD3	Q9H7B4
5' exonuclease Apollo	DCLRE1B	Q9H816
Tubulin beta-6 chain Tubulin beta chain	TUBB6	Q9HA42
Casein kinase I isoform gamma-1	CSNK1G1	Q9HCP0
Prolactin regulatory element-binding protein	PREB	Q9HCU5
Histone deacetylase 8	HDAC8	Q9NP76
Lymphokine-activated killer T-cell-originated protein kinase	PBK	Q9NPD9
Midasin	MDN1	Q9NU22
Serine/threonine-protein kinase RIO2	RIOK2	Q9NUT0
HEAT repeat-containing protein 1	HEATR1	Q9NW23
B-cell lymphoma/leukemia 11A	BCL11A	Q9NWA7
MBT domain-containing protein 1	MBTD1	Q9NXU1
Ribosome biogenesis protein WDR12	WDR12	Q9NYI8
FAST kinase domain-containing protein 2, mitochondrial	FASTKD2	Q9NYY8
Protein cramped-like	CRAMP1	Q9P2C1
KAT8 regulatory NSL complex subunit 3	KANSL3	Q9P2N6
Serine/threonine-protein kinase N1	PKN1	Q9UD44
Developmentally-regulated GTP-binding protein 1	DRG1	Q9UGF2
Dynactin subunit 4	DCTN4	Q9UJW0
E3 ubiquitin-protein ligase AMFR	AMFR	Q9UKV5
Unconventional myosin-VI	MYO6	Q9UM54
Huntingtin	HTT	Q9UQB7
Ubiquitin carboxyl-terminal hydrolase isozyme L5	UCHL5	Q9Y5K5
Brefeldin A-inhibited guanine nucleotide-exchange protein 1	ARFGEF1	Q9Y6D6
Cytosolic non-specific dipeptidase	CNDP2	V9HWE5
Ribosomal protein S6 kinase alpha-2	RPS6KA2	X5D337
DNA excision repair protein ERCC-1	ERCC1	A0A024R0Q6
Bromodomain-containing protein 1	BRD1	A0A024R4W4
High mobility group protein B1	HMGB1	A0A024RDR0
Protein BANP	BANP	A0A0S2Z5C2
Lysine-specific histone demethylase 1B	KDM1B	A2A2C6
60S ribosomal protein L5	RPL5	A2RUM7
High mobility group protein 20A	HMG20A	A6NHY3
rRNA-processing protein UTP23 homolog	UTP23	B2RE25
DDB1- and CUL4-associated factor 5	DCAF5	B2RN31
Pleiotropic regulator 1	PLRG1	B3KMK4
Zinc finger protein 512	ZNF512	B7Z9P6
Gem-associated protein 8	GEMIN8	C4AMC4
Heterogeneous nuclear ribonucleoprotein A/B	HNRNPAB	D3DWP7
DNA-directed RNA polymerase I subunit RPA1	POLR1A	D6W5M0
Nuclear receptor coactivator 6	NCOA6	F6M2K3
Pre-mRNA-processing-splicing factor 8	PRPF8	O14547
Histone-lysine N-methyltransferase 2D	KMT2D	O14686
mRNA export factor	RAE1	O15306
THO complex subunit 4	ALYREF	O43672
HIV Tat-specific factor 1	HTATSF1	O43719
Endothelial differentiation-related factor 1	EDF1	O60869
DNA/RNA-binding protein KIN17	KIN	O60870
F-box-like/WD repeat-containing protein TBL1X	TBL1X	O60907
Transcription initiation factor TFIID subunit 1	TAF1	P21675
DnaJ homolog subfamily B member 1	DNAJB1	P25685
DNA-(apurinic or apyrimidinic site) lyase	APEX1	P27695
Stress-induced-phosphoprotein 1	STIP1	P31948
Activated RNA polymerase II transcriptional coactivator p15	SUB1	P53999
Protein AF-10	MLLT10	P55197
Splicing factor 3A subunit 2	SF3A2	Q05DF2
Recombining binding protein suppressor of hairless	RBPJ	Q06330
Splicing factor 3A subunit 3	SF3A3	Q12874
Chromatin assembly factor 1 subunit B	CHAF1B	Q13112
LIM domain-containing protein 1	LIMD1	Q17RQ1
Nibrin	NBN	Q32NF7
Aryl hydrocarbon receptor nuclear translocator	ARNT	Q59ED4
Transcriptional repressor CTCF	CTCF	Q59EL8
Centrosomal protein of 170 kDa	CEP170	Q5SW77
General transcription factor 3C polypeptide 4	GTF3C4	Q5VZJ7
DNA oxidative demethylase ALKBH2	ALKBH2	Q5XLE3
Structure-specific endonuclease subunit SLX4	SLX4	Q69YT8
Ribosomal oxygenase 2	RIOX2	Q6AHW4
Poly(ADP-ribose) glycohydrolase	PARG	Q6E4P7
Nuclear speckle splicing regulatory protein 1	NSRP1	Q6FI71
Something about silencing protein 10	UTP3	Q6FI82
Protein FRA10AC1	FRA10AC1	Q70Z51
Eukaryotic translation initiation factor 5A-1	EIF5A	Q7L7L3
COP9 signalosome complex subunit 5	COPS5	Q86WQ4
Non-structural maintenance of chromosomes element 3 homolog	NSMCE3	Q8IW16
Ribonuclease H2 subunit B	RNASEH2B	Q8N451
Transcription factor SPT20 homolog	SUPT20H	Q8NEM7
Protein mago nashi homolog 2	MAGOHB	Q96A72
RNA polymerase II subunit A C-terminal domain phosphatase	CTDP1	Q96BZ1
E3 ubiquitin-protein ligase UHRF2	UHRF2	Q96PU4
DNA polymerase alpha subunit B	POLA2	Q9BPV3
Ribosome biogenesis regulatory protein homolog	RRS1	Q9BUX8
Helicase ARIP4	RAD54L2	Q9BV54
N-terminal Xaa-Pro-Lys N-methyltransferase 1	NTMT1	Q9BV86
F-box-like/WD repeat-containing protein TBL1XR1	TBL1XR1	Q9BZK7
Anamorsin	CIAPIN1	Q9H0W1
Nuclear ubiquitous casein and cyclin-dependent kinase substrate 1	NUCKS1	Q9H1E3
Protein YIPF5	YIPF5	Q9H3U4
DNA primase large subunit	PRIM2	Q9H413
Centrosomal protein of 290 kDa	CEP290	Q9H8I0
N6-adenosine-methyltransferase 70 kDa subunit	METTL3	Q9HB32
DNA repair protein XRCC1	XRCC1	Q9HCB1
Sal-like protein 1	SALL1	Q9NSC2
Integrator complex subunit 13	INTS13	Q9NVM9
DNA-directed RNA polymerase III subunit RPC2 DNA-directed RNA polymerase subunit beta	POLR3B	Q9NW08
Spliceosome-associated protein CWC15 homolog	CWC15	Q9P013
Heterogeneous nuclear ribonucleoproteins A2/B1	HNRNPA2B1	Q9UDJ2
Protein kinase C beta type	PRKCB	Q9UJ30
DDB1- and CUL4-associated factor 1	DCAF1	Q9Y4B6
RNA-binding protein 3	RBM3	A0A024QYX3
Mitogen-activated protein kinase Serine/threonine-protein kinase NLK	NLK	A0A024QZ12
High mobility group nucleosome-binding domain-containing protein 4	HMGN4	A0A024R046
Chloride channel CLIC-like protein 1	CLCC1	A0A024R0G0
DENN domain-containing protein 2D	DENND2D	A0A024R0H5
Fukutin-related protein	FKRP	A0A024R0R7
E3 ubiquitin-protein ligase RNF126	RNF126	A0A024R206
Fanconi anemia group D2 protein	FANCD2	A0A024R2G2
Protein kinase C delta type Protein kinase C	PRKCD	A0A024R328
Carboxy-terminal domain RNA polymerase II polypeptide A small phosphatase 1	CTDSP1	A0A024R461
Zinc finger protein 329	ZNF329	A0A024R4Q4
Epsin-1	EPN1	A0A024R4S1
Serine/threonine/tyrosine-interacting protein	STYX	A0A024R641
BRISC and BRCA1-A complex member 1	BABAM1	A0A024R7L2
Regulator of nonsense transcripts 1	UPF1	A0A024R7L5
Regulator of G-protein signaling 14	RGS14	A0A024R7N4
Cyclin-dependent kinase 9	CDK9	A0A024R880
Guanine nucleotide-binding protein subunit alpha-13	GNA13	A0A024R8M0
Antizyme inhibitor 1	AZIN1	A0A024R9C7
2,4-dienoyl-CoA reductase, mitochondrial	DECR1	A0A024R9D7
F-box only protein 32	FBXO32	A0A024R9F3
Pre-rRNA-processing protein TSR2 homolog	TSR2	A0A024R9U9
Oxidized low-density lipoprotein receptor 1	OLR1	A0A024RAU0
Anaphase-promoting complex subunit 7	ANAPC7	A0A024RBJ3
60S acidic ribosomal protein P0	RPLP0	A0A024RBS2
Small muscular protein	SMPX	A0A024RBY1
Zinc finger and SCAN domain-containing protein 26	ZSCAN26	A0A024RCN4
Zinc finger SWIM domain-containing protein 7	ZSWIM7	A0A024RD64
TSC22 domain family protein 1	TSC22D1	A0A024RDV8
Ubiquitin carboxyl-terminal hydrolase 17-like protein 15	USP17L15	A0A087WUW7
PR domain-containing protein 11	PRDM11	A0A087WWZ6
tRNA pseudouridine synthase tRNA pseudouridine(38/39) synthase	PUS3	A0A087WY59
Pleckstrin homology domain-containing family A member 2	PLEKHA2	A0A087WZ32
BolA-like protein 2	BOLA2	A0A087WZT3
Prostaglandin G/H synthase 1	PTGS1	A0A087X296
U6 snRNA-associated Sm-like protein LSm5	LSM5	A0A090N8Y5
DNA-directed RNA polymerase III subunit RPC5	POLR3E	A0A0C4DH01
Zinc finger protein 821	ZNF821	A0A0C4DH12
Transcription factor 7-like 2	TCF7L2	A0A0D9SGH8
Non-POU domain-containing octamer-binding protein	NONO	A0A0S2Z4Z9
RNA-binding protein 14	RBM14	A0A0S2Z567
Dynein assembly factor 4, axonemal	DNAAF4	A0A0S2Z5Z4
Metallothionein Metallothionein-1H	MT1H	A0A140VJP7
Superoxide dismutase [Cu-Zn] Extracellular superoxide dismutase [Cu-Zn]	SOD3	A0A140VJU8
Leukotriene A(4) hydrolase Leukotriene A-4 hydrolase	LTA4H	A0A140VK27
Chromosome 17 open reading frame 113	ZNF385C	A0A1B0GUU1
Putative zinc finger protein 705E	ZNF705E	A0A1W2PRR0
Angiopoietin-2	ANGPT2	A0AV38
Integrin beta-3	ITGB3	A0PJW2
Coiled-coil alpha-helical rod protein 1	CCHCR1	A2ABH6
Zinc finger protein 320	ZNF320	A2RRD8
UPF0600 protein C5orf51	C5orf51	A2RRM9
Flt3-interacting zinc finger protein 1	FIZ1	A2RU72
E3 ubiquitin-protein ligase parkin	PRKN	A3FG77
U6 snRNA-associated Sm-like protein LSm8	LSM8	A4D0W0
Lysine-specific demethylase 7A	KDM7A	A4D1S9
Ribonuclease P protein subunit p20	POP7	A4D2E0
Adenylate cyclase type 1	ADCY1	A4D2L8
Cytohesin-3	CYTH3	A4D2N8
Tumor necrosis factor receptor superfamily member 8	TNFRSF8	A5D8T4
Synaptopodin	SYNPO	A5PKZ8
WD repeat-containing protein 27	WDR27	A5PLM8
Lysine-specific demethylase 5D	KDM5D	A6H8V7
Ubiquitin carboxyl-terminal hydrolase 17-like protein 3	USP17L3	A6NCW0
Putative methyl-CpG-binding domain protein 3-like 3	MBD3L3	A6NE82
Pantothenate kinase 1	PANK1	A6NIP0
Ribonuclease P/MRP protein subunit POP5	POP5	A6NL80
Alpha-ketoglutarate-dependent dioxygenase alkB homolog 6	ALKBH6	A6NLP1
Rho GTPase-activating protein 35	ARHGAP35	A7E2A4
Brain-derived neurotrophic factor	BDNF	A7LA92
Sine oculis-binding protein homolog	SOBP	A7XYQ1
Pygopus homolog 1	PYGO1	A7Y2D6
Coiled-coil-helix-coiled-coil-helix domain-containing protein 10, mitochondrial	CHCHD10	A8K0J5
Inhibitor of growth protein 5	ING5	A8K1P3
Centromere-associated protein E	CENPE	A8K2U7
Zinc finger protein 30	ZNF30	A8K320
Jerky protein homolog-like	JRKL	A8K3G4
Aminomethyltransferase, mitochondrial Aminomethyltransferase	AMT	A8K3I5
Serine/threonine-protein phosphatase 2A 56 kDa regulatory subunit delta isoform	PPP2R5D	A8K3I9
Zinc finger protein 513	ZNF513	A8K3S5
Malate dehydrogenase, mitochondrial Malate dehydrogenase	MDH2	A8K414
DNA helicase B	HELB	A8K4C9
Histone H1.2	HIST1H1C	A8K4I2
ATP-dependent RNA helicase DDX3X	DDX3X	A8K538
Interferon-inducible protein AIM2	AIM2	A8K7M7
PR domain zinc finger protein 8	PRDM8	A8K7X2
Prostaglandin G/H synthase 2	PTGS2	A8K802
Tubulin beta-3 chain Tubulin beta chain	TUBB3	A8K854
TNF receptor-associated factor 6	TRAF6	A8KAB3
Zinc finger protein 561	ZNF561	A8KAD9
Neural cell adhesion molecule 2	NCAM2	A8MQ06
Ubiquitin carboxyl-terminal hydrolase 17-like protein 24	USP17L24	A8MRA9
DNA-directed RNA polymerase III subunit RPC7	POLR3G	A8MTH0
Aminoacyl tRNA synthase complex-interacting multifunctional protein 2	AIMP2	A8MU58
Ubiquitin carboxyl-terminal hydrolase 17-like protein 5	USP17L5	A8MUK1
Type-1 angiotensin II receptor-associated protein	AGTRAP	A8MVQ5
Ubiquitin recognition factor in ER-associated degradation protein 1	UFD1	A8MW31
CCR4-NOT transcription complex subunit 7	CNOT7	A8MZM5
One cut domain family member 3	ONECUT3	A8MZM7
DEP domain-containing protein 1A	DEPDC1	A8QXE1
RAD52 motif-containing protein 1	RDM1	A8RCU3
Protein fosB	FOSB	A8VJE1
Zinc finger protein 12	ZNF12	A8WFQ8
Zinc finger protein 593	ZNF593	A9J4F5
Mitogen-activated protein kinase 3 Mitogen-activated protein kinase	MAPK3	B0LPG3
Structural maintenance of chromosomes protein 1B	SMC1B	B0QY23
SUN domain-containing protein 2	SUN2	B0QY62
Rab11 family-interacting protein 3	RAB11FIP3	B0QYT8
Hepatocyte nuclear factor 3-beta	FOXA2	B0ZTD4
Sodium/hydrogen exchanger 1 Sodium/hydrogen exchanger	SLC9A1	B1ALD6
Protein CROC-4	C1orf61	B1ALL5
Putative zinc finger protein 487 (KRAB domain only protein 1)	ZNF487	B1APH4
Ventral anterior homeobox 1	VAX1	B1AVW5
60S ribosomal protein L17	RPL17	B2R4H3
Ubiquinol-cytochrome-c reductase complex assembly factor 2	UQCC2	B2R4I0
Radial spoke head 1 homolog	RSPH1	B2RBN9
CLOCK-interacting pacemaker	CIPC	B2RCI1
Cyclin-dependent kinase 17	CDK17	B2RCQ2
Programmed cell death protein 6	PDCD6	B2RD16
THAP domain-containing protein 7	THAP7	B2RD97
TATA box-binding protein-associated factor RNA polymerase I subunit A	TAF1A	B2RDZ8
Mitogen-activated protein kinase kinase kinase 7	MAP3K7	B2RE27
Zinc finger protein 233	ZNF233	B2RN78
Fanconi anemia group M protein	FANCM	B2RTQ9
Arf-GAP with Rho-GAP domain, ANK repeat and PH domain-containing protein 1	ARAP1	B2RTS2
Myosin-10	MYH10	B2RWP9
Nuclear pore complex-interacting protein family member B6	NPIPB6	B2RXF8
Lysine-specific demethylase 4E	KDM4E	B2RXH2
Heterogeneous nuclear ribonucleoprotein C-like 2	HNRNPCL2	B2RXH8
Alpha N-terminal protein methyltransferase 1B	METTL11B	B2RXI0
Geminin	GMNN	B3KMM8
SUN domain-containing protein 1	SUN1	B3KMV7
Phospholysine phosphohistidine inorganic pyrophosphate phosphatase	LHPP	B3KP20
Protein mab-21-like 2	MAB21L2	B3KP37
Zinc finger protein 669	ZNF669	B3KP94
Telomerase Cajal body protein 1	WRAP53	B3KPR9
INO80 complex subunit D	INO80D	B3KU68
Ankyrin repeat domain-containing protein 6	ANKRD6	B3KUC3
Protein NDRG2	NDRG2	B3KUE3
Splicing factor 3B subunit 4	SF3B4	B3KUJ0
39S ribosomal protein L40, mitochondrial	MRPL40	B3KVZ7
Endothelial PAS domain-containing protein 1	EPAS1	B3KW07
RUN and SH3 domain-containing protein 1	RUSC1	B3KWM9
Zinc finger protein GLIS2	GLIS2	B3KX84
Cysteine-rich PAK1 inhibitor	CRIPAK	B3KX85
Peptidyl-prolyl cis-trans isomerase NIMA-interacting 4	PIN4	B3KXM0
Target of EGR1 protein 1	TOE1	B4DEM6
Fibroblast growth factor receptor 2 Fibroblast growth factor receptor	FGFR2	B4DFC2
TERF1-interacting nuclear factor 2	TINF2	B4DFJ1
Zinc finger protein 674	ZNF674	B4DHE2
Ectoderm-neural cortex protein 1	ENC1	B4DHJ1
DNA mismatch repair protein Mlh1	MLH1	B4DI13
TGF-beta-activated kinase 1 and MAP3K7-binding protein 2	TAB2	B4DIR9
Armadillo repeat-containing protein 5	ARMC5	B4DIU9
Huntingtin-interacting protein 1	HIP1	B4DK46
Aldo-keto reductase family 1 member C3	AKR1C3	B4DL37
Methyltransferase-like protein 8	METTL8	B4DLT0
Nuclear pore complex protein Nup155	NUP155	B4DLT2
Calcium-responsive transactivator	SS18L1	B4DSR7
LIM domain-binding protein 1	LDB1	B4DUC4
Syntenin-1	SDCBP	B4DUH3
Cytohesin-interacting protein	CYTIP	B4DWH9
Protein SOX-15	SOX15	B4DWU7
Zinc finger protein 736	ZNF736	B4DX44
Mediator of RNA polymerase II transcription subunit 4	MED4	B4DX67
Zinc finger and SCAN domain-containing protein 5A	ZSCAN5A	B4DX98
[Pyruvate dehydrogenase (acetyl-transferring)] kinase isozyme 3, mitochondrial	PDK3	B4DXG6
Target of rapamycin complex subunit LST8	MLST8	B4DY00
Protein FAM71F1	FAM71F1	B4DY15
Zinc finger protein 79	ZNF79	B4DY65
Nucleoporin NUP53	NUP35	B4DYB4
DNA mismatch repair protein Msh2	MSH2	B4E2Z2
U8 snoRNA-decapping enzyme	NUDT16	B4E3B4
Homeobox protein Hox-D12	HOXD12	B5MCP0
Ankyrin repeat domain-containing protein 54	ANKRD54	B5MCX7
Nuclear receptor subfamily 2 group E member 1	NR2E1	B6ZGT9
DNA dC->dU-editing enzyme APOBEC-3H	APOBEC3H	B7TQM3
Single-stranded DNA-binding protein, mitochondrial	SSBP1	B7WNJ6
Histone-lysine N-methyltransferase KMT5B Histone-lysine N-methyltransferase	KMT5B	B7WNX7
Cell division cycle protein 23 homolog	CDC23	B7WP05
Rab-3A-interacting protein	RAB3IP	B7WPJ6
Inositol hexakisphosphate and diphosphoinositol-pentakisphosphate kinase 1	PPIP5K1	B7WPL9
Pro-neuregulin-1, membrane-bound isoform	NRG1	B7Z1E3
Zinc finger protein 552	ZNF552	B7Z1H1
Single-stranded DNA-binding protein 2	SSBP2	B7Z1J2
Tubulin alpha chain Tubulin alpha-1C chain	TUBA1C	B7Z1K5
Major facilitator superfamily domain-containing protein 8	MFSD8	B7Z205
Death domain-containing protein CRADD	CRADD	B7Z2Q5
Cyclin-dependent kinase 1	CDK1	B7Z3D6
E3 ubiquitin-protein ligase RNF14	RNF14	B7Z3J5
WW domain-binding protein 4	WBP4	B7Z4M2
Nuclear factor 1 Nuclear factor 1 C-type	NFIC	B7Z4T6
Inositol polyphosphate 5-phosphatase K	INPP5K	B7Z4V9
Homeobox protein Hox-B3	HOXB3	B7Z5P8
Phosphatidylinositol 4-phosphate 5-kinase type-1 gamma	PIP5K1C	B7Z9E7
ETS translocation variant 4	ETV4	B7Z9J6
Eomesodermin homolog	EOMES	B7ZA51
Trafficking kinesin-binding protein 1	TRAK1	B7ZAE5
Double-strand-break repair protein rad21-like protein 1	RAD21L1	B7ZBB1
Transcription factor IIIA	GTF3A	B7ZBK5
TATA element modulatory factor	TMF1	B7ZLJ2
Forkhead box protein P2	FOXP2	B7ZLK5
Hairy and enhancer of split-related protein HELT	HELT	B7ZMI7
Acidic repeat-containing protein	GCNA	B9EG62
E3 ubiquitin-protein ligase Arkadia	RNF111	C9JUS4
Protein FRG2-like-2	FRG2C	C9JUX3
Zinc finger protein 717	ZNF717	C9JVC3
Ubiquitin carboxyl-terminal hydrolase 17-like protein 11	USP17L11	C9JVI0
Nucleoside diphosphate-linked moiety X motif 22	NUDT22	C9JY06
UAP56-interacting factor	FYTTD1	C9JY50
Methyl-CpG-binding domain protein 4	MBD4	D3DNC4
Transcription factor RFX3	RFX3	D3DRH8
Max-binding protein MNT	MNT	D3DTI7
BTB/POZ domain-containing protein 3	BTBD3	D3DW19
Proteasome subunit alpha type-4 Proteasome endopeptidase complex Proteasome subunit alpha type	PSMA4	D3DW86
Chorion-specific transcription factor GCMb	GCM2	D3GDV6
Proteasome maturation protein	POMP	D6MXU3
Pumilio homolog 2	PUM2	D6W527
Homeobox protein SIX3	SIX3	D6W5A5
Max dimerization protein 1	MXD1	D6W5G2
Uncharacterized protein C2orf42	C2orf42	D6W5G3
Sepiapterin reductase	SPR	D6W5H2
Probable inactive tRNA-specific adenosine deaminase-like protein 3	ADAT3	D6W601
Transcription regulator protein BACH2	BACH2	E1P518
Glucose-induced degradation protein 8 homolog	GID8	E1P5I3
Phosphorylated CTD-interacting factor 1	PCIF1	E1P5P1
Fatty acid-binding protein, epidermal	FABP5	E7DVW5
Ribonuclease 3	DROSHA	E7EMP9
N-alpha-acetyltransferase 50	NAA50	E7EQ69
Protein maelstrom homolog	MAEL	E9JVC3
Zinc finger protein ZFAT	ZFAT	E9PER3
Microphthalmia-associated transcription factor	MITF	E9PFN0
Diacylglycerol kinase Diacylglycerol kinase iota	DGKI	E9PFX6
Anomalous homeobox protein	ANHX	E9PGG2
UMP-CMP kinase	CMPK1	E9PGI8
Nuclear pore complex-interacting protein family member A7 Nuclear pore complex-interacting protein family member A8	NPIPA8	E9PJI5
Nuclear receptor subfamily 0 group B member 1	NR0B1	F1D8P4
Protein atonal homolog 7	ATOH7	F1T0H4
Regulatory-associated protein of mTOR	RPTOR	F5H7J5
Homeobox protein GBX-2	GBX2	F8VY47
Zinc finger C4H2 domain-containing protein	ZC4H2	G3V1L3
Peroxisome proliferator-activated receptor gamma coactivator 1-alpha	PPARGC1A	G8DM16
Homeobox protein Meis3	MEIS3	H0YNA8
CST complex subunit TEN1	TEN1	I3L0C7
Host cell factor C1 regulator 1	HCFC1R1	I3L1N5
Bcl-2-like protein 12	BCL2L12	I6LJZ6
Armadillo repeat-containing protein 7	ARMC7	J3KTE5
Zinc finger protein 99	ZNF99	M0R335
Alkyldihydroxyacetonephosphate synthase, peroxisomal Alkylglycerone-phosphate synthase	AGPS	O00116
Nuclear factor 1 B-type Nuclear factor 1	NFIB	O00166
26S proteasome non-ATPase regulatory subunit 11	PSMD11	O00231
Na(+)/H(+) exchange regulatory cofactor NHE-RF2	SLC9A3R2	O00272
Adenosine kinase	ADK	O00741
Histone H2A type 1-C Histone H2A	HIST1H2AC	O00778
Mothers against decapentaplegic homolog 3 Mothers against decapentaplegic homolog	SMAD3	O09064
Suppressor of cytokine signaling 7	SOCS7	O14512
Ras association domain-containing protein 1	RASSF1	O14571
Testis-specific basic protein Y 2	BPY2	O14599
Zinc finger protein 213	ZNF213	O14771
Regulator of G-protein signaling 12	RGS12	O14924
Nuclear pore complex-interacting protein family member A1	NPIPA2	O15102
Nuclear pore complex-interacting protein family member A3	NPIPA3	O15103
Centrin-3	CETN3	O15182
DNA repair protein RAD51 homolog 2	RAD51B	O15315
Zinc finger protein 200	ZNF200	O15361
Histone deacetylase 3	HDAC3	O15379
Pyrin	MEFV	O15553
Forkhead box protein M1	FOXM1	O43258
Peptidyl-prolyl cis-trans isomerase E Peptidyl-prolyl cis-trans isomerase	PPIE	O43635
LIM domain-binding protein 2	LDB2	O43679
Mitotic checkpoint protein BUB3	BUB3	O43684
A-kinase anchor protein 7 isoforms alpha and beta A-kinase anchor protein 7 isoform gamma	AKAP7	O43687
Double homeobox protein 1 Double homeobox protein 5	DUX1	O43812
Forkhead box protein O4	FOXO4	O43821
A-kinase anchor protein 8	AKAP8	O43823
Zinc finger protein 73 (Zinc finger protein 186) (hZNF2)	ZNF73	O43830
Autoimmune regulator	AIRE	O43918
BCL2/adenovirus E1B 19 kDa protein-interacting protein 3-like	BNIP3L	O60238
NUAK family SNF1-like kinase 1	NUAK1	O60285
Dynamin-like 120 kDa protein, mitochondrial	OPA1	O60313
Homeobox protein DLX-3	DLX3	O60479
DNA polymerase zeta catalytic subunit	REV3L	O60673
Myosin-9	MYH9	O60805
T-box transcription factor TBX19	TBX19	O60806
Protein diaphanous homolog 2	DIAPH2	O60879
Glycosaminoglycan xylosylkinase	FAM20B	O75063
DENN domain-containing protein 4B	DENND4B	O75064
NEDD4-binding protein 1	N4BP1	O75113
CCR4-NOT transcription complex subunit 3	CNOT3	O75175
Nuclear pore complex-interacting protein family member B7	NPIPB7	O75200
NAD-dependent protein deacetylase sirtuin-6	SIRT6	O75291
Zinc finger protein ZPR1	ZPR1	O75312
Beta-arrestin-1	ARRB1	O75625
Cyclin-dependent kinase 2-associated protein 2 Cyclin-dependent kinase 2-associated protein	CDK2AP2	O75956
Protein lyl-1	LYL1	O76102
Protein FAM131B Lipolysis-stimulated lipoprotein receptor	FAM131B	O94871
Sorbin and SH3 domain-containing protein 2	SORBS2	O94875
Tau-tubulin kinase 2	TTBK2	O94932
Ankyrin repeat domain-containing protein 12	ANKRD12	O94951
Centrosomal protein of 152 kDa	CEP152	O94986
G2/mitotic-specific cyclin-B2	CCNB2	O95067
Amyloid protein-binding protein 2	APPBP2	O95095
Homeobox protein Nkx-2.2	NKX2-2	O95096
Nucleoside diphosphate-linked moiety X motif 6	NUDT6	O95097
Paraneoplastic antigen Ma1	PNMA1	O95144
Zinc finger protein-like 1	ZFPL1	O95159
TGFB1-induced anti-apoptotic factor 1	TIAF1	O95411
Acyl-coenzyme A thioesterase 13	ACOT13	O95549
Calcium/calmodulin-dependent protein kinase type II subunit beta	CAMK2B	O95599
Cadherin EGF LAG seven-pass G-type receptor 1	CELSR1	O95722
Heat shock protein 105 kDa	HSPH1	O95739
Securin	PTTG1	O95997
Cystatin-B	CSTB	P04080
Wee1-like protein kinase 2	WEE2	P0C1S8
Zinc finger protein 806	ZNF806	P0C7X5
Putative zinc finger and SCAN domain-containing protein 5D (Zinc finger and SCAN domain-containing protein 5D pseudogene)	ZSCAN5DP	P0CG00
Putative zinc finger protein 286B	ZNF286B	P0CG31
Zinc finger CCHC domain-containing protein 18	ZCCHC18	P0CG32
Double homeobox protein 4-like protein 6	DUX4L6	P0CJ89
STAG3-like protein 3 (Stromal antigen 3-like protein 3)	STAG3L3	P0CL85
High mobility group protein HMG-I/HMG-Y	HMGA1	P10910
Heat shock cognate 71 kDa protein	HSPA8	P11142
X-ray repair cross-complementing protein 5	XRCC5	P13010
Metallothionein-1G	MT1G	P13640
Keratin, type II cytoskeletal 5	KRT5	P13647
Zinc finger protein 3	ZNF3	P13683
Tyrosinase	TYR	P14679
Protein C-ets-1	ETS1	P14921
Zinc finger protein 823	ZNF823	P16415
Dipeptidase 1 Dipeptidase	DPEP1	P16444
Zinc finger protein 45	ZNF45	P17016
Zinc finger protein 14	ZNF14	P17017
Zinc finger protein 16	ZNF16	P17020
Zinc finger protein 43	ZNF43	P17038
Homeobox protein Hox-B4	HOXB4	P17483
T-cell acute lymphocytic leukemia protein 1	TAL1	P17542
Transcription factor PU.1	SPI1	P17947
26S proteasome regulatory subunit 6A	PSMC3	P17980
POU domain, class 3, transcription factor 2	POU3F2	P20265
Arachidonate 5-lipoxygenase-activating protein	ALOX5AP	P20292
B-cell lymphoma 3 protein	BCL3	P20749
Hepatocyte nuclear factor 1-alpha	HNF1A	P20823
Phosducin	PDC	P20941
Calretinin	CALB2	P22676
Myogenic factor 6	MYF6	P23409
Proteasome subunit alpha type-1 Proteasome subunit alpha type	PSMA1	P25786
60S ribosomal protein L13	RPL13	P26373
Homeobox protein Hox-D9	HOXD9	P28356
Sorcin	SRI	P30626
Glutathione S-transferase theta-2 Glutathione S-transferase theta-2B	GSTT2B	P30712
POU domain, class 5, transcription factor 1 POU domain protein	POU5F1	P31359
Caspase-14	CASP14	P31944
Protein S100-A11 Protein S100	S100A11	P31949
Forkhead box protein N2	FOXN2	P32314
Mas-related G-protein coupled receptor MRG	MAS1L	P35410
Homeobox protein Hox-D13	HOXD13	P35453
Insulin receptor substrate 1	IRS1	P35568
DNA damage-inducible transcript 3 protein	DDIT3	P35638
Zinc finger protein 93	ZNF93	P35789
Lon protease homolog, mitochondrial	LONP1	P36776
DNA-directed RNA polymerase II subunit RPB9	POLR2I	P36954
Thyroid hormone receptor beta	THRB	P37243
Replication factor C subunit 5	RFC5	P40937
Cyclin-F	CCNF	P41002
Leucine-rich PPR motif-containing protein, mitochondrial	LRPPRC	P42704
26S proteasome regulatory subunit 6B	PSMC4	P43686
Phosphatidylinositol 5-phosphate 4-kinase type-2 alpha	PIP4K2A	P48426
Transcription factor SOX-9	SOX9	P48436
Deoxyribonuclease-1-like 1	DNASE1L1	P49184
DNA primase small subunit	PRIM1	P49642
CCAAT/enhancer-binding protein alpha	CEBPA	P49715
Proteasome subunit beta type-3	PSMB3	P49720
Histidine triad nucleotide-binding protein 1	HINT1	P49773
Fragile X mental retardation syndrome-related protein 2	FXR2	P51116
Dual specificity mitogen-activated protein kinase kinase 6	MAP2K6	P52564
Zinc finger protein 131	ZNF131	P52739
Stanniocalcin-1	STC1	P52823
Tricarboxylate transport protein, mitochondrial	SLC25A1	P53007
Oxysterols receptor LXR-beta	NR1H2	P55055
cAMP-regulated phosphoprotein 19	ARPP19	P56211
Histone H2A type 1-D Histone H2A	HIST1H2AD	P57754
Sestrin-3	SESN3	P58005
Visual system homeobox 2	VSX2	P58304
Anaphase-promoting complex subunit 15	ANAPC15	P60006
Serine/threonine-protein phosphatase 4 catalytic subunit Serine/threonine-protein phosphatase	PPP4C	P60510
Ubiquitin-conjugating enzyme E2 B	UBE2B	P63146
Homeobox protein Nkx-3.2	NKX3-2	P78367
Brain acid soluble protein 1	BASP1	P80723
28S ribosomal protein S15, mitochondrial	MRPS15	P82914
Hydroxyacyl-thioester dehydratase type 2, mitochondrial	HTD2	P86397
Cyclin-dependent kinase 3	CDK3	Q00526
Peptidyl-prolyl cis-trans isomerase FKBP3	FKBP3	Q00688
Filaggrin	FLG	Q01720
DNA-binding protein inhibitor ID-2	ID2	Q02363
Copper-transporting ATPase 1	ATP7A	Q04656
Cyclic AMP-responsive element-binding protein 5	CREB5	Q05886
Dual specificity protein phosphatase 2	DUSP2	Q05923
Transcription factor LBX1	LBX1	Q05BB2
PAS domain-containing serine/threonine-protein kinase	PASK	Q05BE4
TCDD-inducible poly [ADP-ribose] polymerase	TIPARP	Q05BQ2
Mitochondrial tRNA-specific 2-thiouridylase 1	TRMU	Q05C99
Zinc finger protein 488	ZNF488	Q05CE0
AT-rich interactive domain-containing protein 4A	ARID4A	Q05CG0
Zinc finger protein 33B	ZNF33B	Q06732
Golgin subfamily A member 2	GOLGA2	Q08379
Histone H2A Histone H2A type 1-B/E	HIST1H2AB	Q08AJ9
Lon protease homolog 2, peroxisomal	LONP2	Q0D2H6
Non-histone chromosomal protein HMG-17	HMGN2	Q0VGD5
Protein FAM71F2	FAM71F2	Q0VGF6
Thyrotroph embryonic factor	TEF	Q10587
HMG domain-containing protein 3	HMGXB3	Q12766
Rho guanine nucleotide exchange factor 5	ARHGEF5	Q12774
Cell division cycle protein 20 homolog	CDC20	Q12834
POU domain, class 4, transcription factor 2	POU4F2	Q12837
Cytoplasmic tyrosine-protein kinase BMX	BMX	Q12871
Splicing factor, suppressor of white-apricot homolog	SFSWAP	Q12872
Aminoacyl tRNA synthase complex-interacting multifunctional protein 1	AIMP1	Q12904
Forkhead box protein L1	FOXL1	Q12952
T-lymphoma invasion and metastasis-inducing protein 1	TIAM1	Q13009
ATP-citrate synthase	ACLY	Q13037
Translation initiation factor eIF-2B subunit epsilon	EIF2B5	Q13144
Serine/threonine-protein kinase 3	STK3	Q13188
Serine/arginine-rich splicing factor 5	SRSF5	Q13243
Zinc finger protein 177	ZNF177	Q13360
Endonuclease G, mitochondrial	ENDOG	Q14249
Meiotic recombination protein DMC1/LIM15 homolog	DMC1	Q14565
Inositol 1,4,5-trisphosphate receptor type 2	ITPR2	Q14571
Zinc finger protein 268	ZNF268	Q14587
Inositol 1,4,5-trisphosphate receptor type 3	ITPR3	Q14649
Maternal embryonic leucine zipper kinase Non-specific serine/threonine protein kinase	MELK	Q14680
Metabotropic glutamate receptor 1	GRM1	Q14757
Myeloperoxidase	MPO	Q14862
Outer dense fiber protein 1	ODF1	Q14990
Nuclear receptor subfamily 1 group I member 3	NR1I3	Q14994
Lysine--tRNA ligase	KARS	Q15046
Paired box protein Pax-2	PAX2	Q15105
POU domain, class 5, transcription factor 2	POU5F2	Q15169
Interferon regulatory factor 4	IRF4	Q15306
E3 ubiquitin-protein ligase TRIM22	TRIM22	Q15521
Surfeit locus protein 2	SURF2	Q15527
Transcription initiation factor TFIID subunit 13	TAF13	Q15543
POU domain, class 6, transcription factor 1 POU domain protein	POU6F1	Q15944
Zinc finger protein 124	ZNF124	Q15973
H2.0-like homeobox protein	HLX	Q15988
Acyl-CoA desaturase	SCD	Q16150
Transcription factor E2F5	E2F5	Q16601
Transcription factor NF-E2 45 kDa subunit	NFE2	Q16621
Dual specificity protein phosphatase 7	DUSP7	Q16829
Microtubule-associated protein 2 Microtubule-associated protein	MAP2	Q17S04
High mobility group protein HMGI-C	HMGA2	Q1M188
Histone-lysine N-methyltransferase PRDM9	PRDM9	Q27Q50
Protein FAM9A	FAM9A	Q2M2D1
Glycine dehydrogenase (decarboxylating), mitochondrial	GLDC	Q2M2F8
Zinc finger protein ZIC 1	ZIC1	Q2M3N1
Transcription factor 25	TCF25	Q2MK75
Serine/threonine-protein phosphatase 2A 56 kDa regulatory subunit alpha isoform	PPP2R5A	Q2NL72
Ral GTPase-activating protein subunit alpha-2	RALGAPA2	Q2PPJ7
Syntaxin-1B	STX1B	Q2VPS2
Transcription factor Sp4	SP4	Q32M51
Sorting nexin-27	SNX27	Q32Q36
Protein-arginine deiminase type-6	PADI6	Q330K5
Putative NOL1/NOP2/Sun domain family member 5B (EC 2.1.1.-) (Williams-Beuren syndrome chromosomal region 20B protein)	NSUN5P1	Q3KNT7
Tubulin polymerization-promoting protein	TPPP	Q4L233
Cathepsin B	CTSB	Q503A6
Tyrosine-protein kinase HCK Tyrosine-protein kinase	HCK	Q504R5
Bcl-2-like protein 10	BCL2L10	Q52LQ9
Zinc finger protein 585B	ZNF585B	Q52M93
Calcium/calmodulin-dependent protein kinase type II subunit delta	CAMK2D	Q52PK4
E3 ubiquitin-protein ligase RNF25	RNF25	Q53HQ5
Musculin	MSC	Q53XZ2
Caspase-9	CASP9	Q53Y70
Zinc finger protein 165	ZNF165	Q53Z40
Semenogelin-1	SEMG1	Q53ZV2
COP9 signalosome complex subunit 4	COPS4	Q561W7
Annexin A2 Annexin	ANXA2	Q567R4
DDB1- and CUL4-associated factor 6	DCAF6	Q58WW2
Shadow of prion protein	SPRN	Q5BIV9
Ubiquitin carboxyl-terminal hydrolase 21	USP21	Q5BKT5
DNA repair protein RAD52 homolog	RAD52	Q5DR82
Ceramide kinase-like protein	CERKL	Q5DVJ4
Melanoma-associated antigen 11	MAGEA11	Q5ETU4
Lethal(3)malignant brain tumor-like protein 1	L3MBTL1	Q5H8Y8
EKC/KEOPS complex subunit LAGE3	LAGE3	Q5HY39
ARL14 effector protein	ARL14EP	Q5HYH9
Zinc finger protein 844	ZNF844	Q5JPI8
Protein SSX3	SSX3	Q5JQZ3
Swi5-dependent recombination DNA repair protein 1 homolog	SFR1	Q5JT39
Zinc finger protein ZIC 3	ZIC3	Q5JY75
Spindlin-2B	SPIN2B	Q5JZB7
Ankyrin repeat domain-containing protein 33	ANKRD33	Q5K619
Zinc finger protein 599	ZNF599	Q5PRG1
Recombining binding protein suppressor of hairless-like protein	RBPJL	Q5QPU9
Carnitine O-palmitoyltransferase 2, mitochondrial	CPT2	Q5SW68
Telomere zinc finger-associated protein	ZBTB48	Q5SY19
Ephrin type-B receptor 2 Receptor protein-tyrosine kinase	EPHB2	Q5T0U7
Ubiquitin carboxyl-terminal hydrolase 49	USP49	Q5T3E0
Synaptonemal complex protein 2-like	SYCP2L	Q5T4T6
MutS protein homolog 4	MSH4	Q5T4U6
DNA excision repair protein ERCC-6-like 2	ERCC6L2	Q5T890
LEM domain-containing protein 2	LEMD2	Q5T972
Circadian-associated transcriptional repressor	CIART	Q5TB12
Histidine triad nucleotide-binding protein 2, mitochondrial	HINT2	Q5TCW3
Ribosyldihydronicotinamide dehydrogenase [quinone]	NQO2	Q5TD07
Bcl-2-like protein 1	BCL2L1	Q5TE63
Serine/threonine-protein kinase mTOR	MTOR	Q5TER1
Nuclear factor of activated T-cells, cytoplasmic 2	NFATC2	Q5TFW8
RNA-binding E3 ubiquitin-protein ligase MEX3C	MEX3C	Q5U5Q3
Anaphase-promoting complex subunit 2	ANAPC2	Q5VSG1
Myopalladin	MYPN	Q5VV35
WD repeat-containing protein 11	WDR11	Q5VWA1
Putative homeodomain transcription factor 1	PHTF1	Q5VWP7
Growth arrest and DNA damage-inducible protein GADD45 gamma	GADD45G	Q5VZ87
Bax inhibitor 1	TMBIM6	Q643A7
Protein FRG2	FRG2	Q64ET8
Clusterin-associated protein 1	CLUAP1	Q65ZA3
Formin-1	FMN1	Q68DA7
ATM interactor	ATMIN	Q68DC9
Ubiquitin thioesterase ZRANB1	ZRANB1	Q69YK3
Serine/threonine-protein kinase SIK2	SIK2	Q6AZE2
Sjoegren syndrome nuclear autoantigen 1	SSNA1	Q6FG70
Chloride intracellular channel protein Chloride intracellular channel protein 3	CLIC3	Q6FGP1
Folate receptor alpha	FOLR1	Q6FGT8
Baculoviral IAP repeat-containing protein 5	BIRC5	Q6FHL2
2-iminobutanoate/2-iminopropanoate deaminase	RIDA	Q6FHU9
PRKC apoptosis WT1 regulator protein	PAWR	Q6FHY9
Caveolae-associated protein 1	CAVIN1	Q6GMY1
40S ribosomal protein S23	RPS23	Q6IB08
Class E basic helix-loop-helix protein 40	BHLHE40	Q6IB83
Cleavage and polyadenylation specificity factor subunit 5	NUDT21	Q6IB85
Dynein light chain Tctex-type 3	DYNLT3	Q6ICS3
Protein NOXP20	FAM114A1	Q6MZV4
Frizzled-10	FZD10	Q6NSL8
Modulator of retrovirus infection homolog	MRI	Q6NWZ4
SET-binding protein	SETBP1	Q6P6C3
Von Hippel-Lindau disease tumor suppressor	VHL	Q6PDA9
ZNF287 protein	ZNF287	Q6PEZ3
Integrator complex subunit 4	INTS4	Q6PJG4
BRCA1-associated ATM activator 1	BRAT1	Q6PJG6
26S proteasome non-ATPase regulatory subunit 1	PSMD1	Q6PJM7
DNA cross-link repair 1A protein	DCLRE1A	Q6PJP8
Forkhead box protein R2	FOXR2	Q6PJQ5
Paired box protein Pax-5 Zinc finger protein 521 Forkhead box protein P1 Transcription factor ETV6	PAX5	Q6S729
Zinc finger protein 615	ZNF615	Q6ZMT7
Isochorismatase domain-containing protein 2	ISOC2	Q6ZN91
Zinc finger protein 600	ZNF600	Q6ZNG1
Putative zinc finger protein 818	ZNF818P	Q6ZRF7
Ankyrin and armadillo repeat-containing protein	ANKAR	Q6ZU02
Ankyrin repeat and SOCS box protein 18	ASB18	Q6ZVZ8
Endonuclease V	ENDOV	Q6ZW30
Zinc finger protein ZFP69	ZFP69	Q6ZWK8
Resistin	RETN	Q76B53
40S ribosomal protein S12	RPS12	Q76M58
General transcription factor IIH subunit 3	GTF2H3	Q7L0G0
Protein FAM214B	FAM214B	Q7L5A3
COP9 signalosome complex subunit 6	COPS6	Q7L5N1
Dihydrolipoyllysine-residue succinyltransferase component of 2-oxoglutarate dehydrogenase complex, mitochondrial	DLST	Q7LDY7
Transcription factor 23	TCF23	Q7RTU1
PHD finger-like domain-containing protein 5A	PHF5A	Q7RTV0
Splicing factor 3B subunit 5	SF3B5	Q7RTV1
Zinc finger protein 366	ZNF366	Q7RTV4
Ubiquitin carboxyl-terminal hydrolase 17-like protein 1	USP17L1	Q7RTZ2
Pyridoxal kinase	PDXK	Q7Z2Y0
Protein shisa-5	SHISA5	Q7Z433
Zinc finger protein 827	ZNF827	Q7Z4S7
Hydroxysteroid 11-beta-dehydrogenase 1-like protein	HSD11B1L	Q7Z5P7
Transcription factor EB	TFEB	Q7Z6P9
RNA binding protein fox-1 homolog 1 RNA binding protein fox-1 homolog	RBFOX1	Q7Z7I7
Developmental pluripotency-associated protein 2	DPPA2	Q7Z7J5
RNA-binding Raly-like protein	RALYL	Q86SE5
Type 1 phosphatidylinositol 4,5-bisphosphate 4-phosphatase	TMEM55B	Q86T03
Zinc finger protein 605	ZNF605	Q86T29
Guanylate-binding protein 4	GBP4	Q86T99
Ubiquitin carboxyl-terminal hydrolase 45 Ubiquitinyl hydrolase 1	USP45	Q86TC0
Fizzy-related protein homolog	FZR1	Q86U66
Forkhead box protein C1	FOXC1	Q86UP7
Retinal homeobox protein Rx	RAX	Q86V11
5'-AMP-activated protein kinase catalytic subunit alpha-1	PRKAA1	Q86VS1
Phosphatidylcholine:ceramide cholinephosphotransferase 1	SGMS1	Q86VZ5
Zinc finger protein 714	ZNF714	Q86W65
Casein kinase I isoform gamma-3	CSNK1G3	Q86WZ7
Splicing regulatory glutamine/lysine-rich protein 1	SREK1	Q86X37
MAP kinase-activated protein kinase 5	MAPKAPK5	Q86X46
RNA-binding protein MEX3D	MEX3D	Q86XN8
E3 ubiquitin-protein ligase DTX1	DTX1	Q86Y01
MICOS complex subunit MIC13	MIC13	Q86YE5
Testis development-related protein	TDRP	Q86YL5
DNA-binding protein RFX6	RFX6	Q8HWS3
Calcium/calmodulin-dependent protein kinase type 1D	CAMK1D	Q8IU85
Transmembrane channel-like protein 6 Transmembrane channel-like protein	TMC6	Q8IU98
Homeobox protein TGIF2LX	TGIF2LX	Q8IUE1
Myoferlin	MYOF	Q8IWH0
Putative exonuclease GOR (EC 3.1.-.-) (Antigen GOR homolog) (RNA exonuclease 1 homolog-like 1)	REXO1L1P	Q8IX06
Doublesex- and mab-3-related transcription factor C2	DMRTC2	Q8IXT2
Katanin p60 ATPase-containing subunit A-like 2	KATNAL2	Q8IYT4
E3 ubiquitin-protein ligase TRIM69	TRIM69	Q8IYY3
Uncharacterized protein C7orf61	C7orf61	Q8IZ16
Sortilin	SORT1	Q8IZ49
Retinoblastoma-associated protein	RB1	Q8IZL4
Cyclin-dependent kinase 20	CDK20	Q8IZL9
Zinc finger protein 444	ZNF444	Q8N0Y2
Zinc finger protein 567	ZNF567	Q8N184
Neurogenin-2	NEUROG2	Q8N416
Zinc finger protein 283	ZNF283	Q8N7M2
Tetra-peptide repeat homeobox protein 1	TPRX1	Q8N7U7
Testis-specific Y-encoded-like protein 6	TSPYL6	Q8N831
Transcription elongation factor A N-terminal and central domain-containing protein 2	TCEANC2	Q8N8N2
Zinc finger protein 441	ZNF441	Q8N8Z8
Zinc finger protein 384	ZNF384	Q8N938
ATPase family AAA domain-containing protein 2B	ATAD2B	Q8N9E7
Testis-expressed protein 35	TEX35	Q8NA15
Serine/threonine-protein kinase BRSK1	BRSK1	Q8NDR4
SET domain-containing protein 9	SETD9	Q8NE22
RNA-binding motif protein, Y chromosome, family 1 member C RNA-binding motif protein, Y chromosome, family 1 member A1 RNA-binding motif protein, Y chromosome, family 1 member D	RBMY1D	Q8NHR0
RNA-binding protein 47	RBM47	Q8NI52
DNA-binding protein RFX2	RFX2	Q8SNA2
Oligodendrocyte transcription factor 1	OLIG1	Q8TAK6
Zinc finger protein 519	ZNF519	Q8TB69
Zinc finger CCHC-type and RNA-binding motif-containing protein 1	ZCRB1	Q8TBF4
N-lysine methyltransferase SETD6	SETD6	Q8TBK2
HMG box-containing protein 1	HBP1	Q8TBM1
Unconventional prefoldin RPB5 interactor 1	URI1	Q8TC23
Protein FAM71B	FAM71B	Q8TC56
Transketolase-like protein 1	TKTL1	Q8TC75
Zinc finger protein 10	ZNF10	Q8TC91
LIM homeobox transcription factor 1-alpha	LMX1A	Q8TE11
Grainyhead-like protein 3 homolog	GRHL3	Q8TE85
Leucine zipper protein 1	LUZP1	Q8TEH1
Nuclear pore membrane glycoprotein 210	NUP210	Q8TEM1
Zinc finger protein 721	ZNF721	Q8TF20
Zinc finger protein 17	ZNF17	Q8TF54
Kinetochore protein Nuf2	NUF2	Q8WU69
Zinc finger protein 296	ZNF296	Q8WUU4
Intracellular hyaluronan-binding protein 4	HABP4	Q8WV33
Hexosaminidase D	HEXDC	Q8WVB3
Eukaryotic translation initiation factor 3 subunit E	EIF3E	Q8WVK4
Odontogenic ameloblast-associated protein	ODAM	Q8WWE5
Solute carrier family 2, facilitated glucose transporter member 11	SLC2A11	Q8WXF9
Autism susceptibility gene 2 protein	AUTS2	Q8WXX7
Phosphoinositide 3-kinase regulatory subunit 5	PIK3R5	Q8WYR1
Histone-lysine N-methyltransferase KMT5C Histone-lysine N-methyltransferase	KMT5C	Q8WZ10
Esterase OVCA2	OVCA2	Q8WZ82
Fanconi anemia group A protein	FANCA	Q92497
Keratin, type II cytoskeletal 7	KRT7	Q92676
snRNA-activating protein complex subunit 3	SNAPC3	Q92966
ATP-dependent DNA helicase DDX11	DDX11	Q92998
Histone H2B type 1-C/E/F/G/I Histone H2B	HIST1H2BC	Q93078
Zinc finger protein 775	ZNF775	Q96BV0
Zinc finger BED domain-containing protein 1	ZBED1	Q96BY4
TBC1 domain family member 20	TBC1D20	Q96BZ9
Zinc finger protein 773	ZNF773	Q96DL8
Nuclear pore complex protein Nup98-Nup96	NUP98	Q96E54
UDP-GlcNAc:betaGal beta-1,3-N-acetylglucosaminyltransferase 9	B3GNT9	Q96EK0
Dynein light chain 2, cytoplasmic	DYNLL2	Q96FJ2
Signal-induced proliferation-associated protein 1	SIPA1	Q96FS4
DPH3 homolog	DPH3	Q96FX2
Cilia- and flagella-associated protein 36	CFAP36	Q96G28
Nuclear factor interleukin-3-regulated protein	NFIL3	Q96HS0
Tumor necrosis factor ligand superfamily member 13	TNFSF13	Q96HV6
DDB1- and CUL4-associated factor 13	DCAF13	Q96JY7
F-actin-capping protein subunit alpha-3	CAPZA3	Q96KX2
Sodium channel protein type 1 subunit alpha	SCN1A	Q96LA3
Putative E3 ubiquitin-protein ligase SH3RF2	SH3RF2	Q96LP8
Probable C-mannosyltransferase DPY19L2	DPY19L2	Q96LZ9
SCAN domain-containing protein 3	ZBED9	Q96MV9
Zinc finger protein 558	ZNF558	Q96NG5
Ankyrin repeat and SOCS box protein 16	ASB16	Q96NS5
Sterile alpha motif domain-containing protein 11	SAMD11	Q96NU1
Gasdermin-D	GSDMD	Q96Q98
Cathepsin L1	CTSL	Q96QJ0
Cdc42-interacting protein 4	TRIP10	Q96RJ1
Zinc finger protein 587	ZNF587	Q96SQ5
Thioredoxin reductase 1, cytoplasmic	TXNRD1	Q99475
Calcineurin B homologous protein 1	CHP1	Q99653
Cell growth regulator with RING finger domain protein 1	CGRRF1	Q99675
Baculoviral IAP repeat-containing protein 1	NAIP	Q99796
Forkhead box protein B1	FOXB1	Q99853
Pyruvate dehydrogenase E1 component subunit beta, mitochondrial	PDHB	Q9BQ27
U6 snRNA phosphodiesterase	USB1	Q9BQ65
Glutamate-rich WD repeat-containing protein 1	GRWD1	Q9BQ67
Zinc finger protein 343	ZNF343	Q9BQB0
GTPase HRas	HRAS	Q9BR65
Zinc finger protein 251	ZNF251	Q9BRH9
Zinc finger protein 397	ZNF397	Q9BRM2
Protein pelota homolog	PELO	Q9BRX2
Perilipin-2 Perilipin	PLIN2	Q9BSC3
40S ribosomal protein S27-like	RPS27L	Q9BTJ1
DNA replication licensing factor MCM5 DNA helicase	MCM5	Q9BTJ4
PAXIP1-associated glutamate-rich protein 1	PAGR1	Q9BTK6
Calcipressin-1	RCAN1	Q9BU69
Alpha-aminoadipic semialdehyde dehydrogenase	ALDH7A1	Q9BUL4
Developmentally-regulated GTP-binding protein 2	DRG2	Q9BWB2
Cell division cycle-associated protein 7	CDCA7	Q9BWT1
Testis-specific serine/threonine-protein kinase 1	TSSK1B	Q9BXA7
Oxysterol-binding protein-related protein 11 Oxysterol-binding protein	OSBPL11	Q9BXB4
Cell division cycle-associated protein 4	CDCA4	Q9BXL8
Protein DGCR6	DGCR6	Q9BY28
Chitinase domain-containing protein 1	CHID1	Q9BY52
Dual specificity protein phosphatase 16	DUSP16	Q9BY84
Zinc finger protein 429	ZNF429	Q9BZE6
Tripartite motif-containing protein 6 Tripartite motif-containing protein 34	TRIM6	Q9C030
C-Maf-inducing protein	CMIP	Q9C0G9
SRA stem-loop-interacting RNA-binding protein, mitochondrial	SLIRP	Q9GZT3
Cell death activator CIDE-3	CIDEC	Q9GZY9
Toll-interacting protein	TOLLIP	Q9H0E2
Pterin-4-alpha-carbinolamine dehydratase 2	PCBD2	Q9H0N5
5-demethoxyubiquinone hydroxylase, mitochondrial	COQ7	Q9H0T5
Cysteine/serine-rich nuclear protein 2	CSRNP2	Q9H175
Interferon regulatory factor 2-binding protein-like	IRF2BPL	Q9H1B7
Homeobox protein Hox-C9	HOXC9	Q9H1I0
Neurogenic locus notch homolog protein 2	NOTCH2	Q9H240
TSC22 domain family protein 2	TSC22D2	Q9H2Z7
BTB/POZ domain-containing adapter for CUL3-mediated RhoA degradation protein 3	KCTD10	Q9H3F6
Semaphorin-4A	SEMA4A	Q9H3S1
Putative testis-specific Y-encoded-like protein 3 (TSPY-like protein 3) (Testis-specific Y-encoded protein 26 pseudogene)	TSPY26P	Q9H489
PHD finger protein 20	PHF20	Q9H4J6
Zinc finger and BTB domain-containing protein 3	ZBTB3	Q9H5J0
TATA box-binding protein-associated factor RNA polymerase I subunit D	TAF1D	Q9H5J8
TNFAIP3-interacting protein 2	TNIP2	Q9H682
Zinc finger protein 385D	ZNF385D	Q9H6B1
dCTP pyrophosphatase 1	DCTPP1	Q9H773
Zinc finger protein 696	ZNF696	Q9H7X3
Tankyrase-2	TNKS2	Q9H8F2
Nuclear body protein SP140-like protein	SP140L	Q9H930
Exportin-4	XPO4	Q9H934
Actin-related protein 5	ACTR5	Q9H9F9
T-box transcription factor TBX6	TBX6	Q9HA44
GrpE protein homolog 1, mitochondrial	GRPEL1	Q9HAV7
Homeobox protein aristaless-like 4	ALX4	Q9HAY9
Retinol dehydrogenase 14	RDH14	Q9HBH5
Sentrin-specific protease 2	SENP2	Q9HC62
Steroid hormone receptor ERR2	ESRRB	Q9HCB4
Prolyl 3-hydroxylase OGFOD1	OGFOD1	Q9HCG0
Transcription factor 7-like 1	TCF7L1	Q9HCS4
Adenylate cyclase type 10	ADCY10	Q9NNX0
CUGBP Elav-like family member 1	CELF1	Q9NP83
Myozenin-1	MYOZ1	Q9NP98
RING finger protein 10	RNF10	Q9NPP8
Hairy/enhancer-of-split related with YRPW motif-like protein	HEYL	Q9NQ87
SH2B adapter protein 1	SH2B1	Q9NRF2
N-lysine methyltransferase SMYD2	SMYD2	Q9NRG4
RNA-binding protein PNO1	PNO1	Q9NRX1
Phospholipid scramblase 2	PLSCR2	Q9NRY7
Sperm protein associated with the nucleus on the X chromosome A	SPANXA1	Q9NS26
Forkhead box protein J3	FOXJ3	Q9NSS7
Vacuolar protein sorting-associated protein 54	VPS54	Q9NT07
NUT family member 1 Bromodomain-containing protein 4	NUTM1	Q9NTB3
Cytochrome c oxidase assembly protein COX15 homolog	COX15	Q9NTN0
AP-5 complex subunit sigma-1	AP5S1	Q9NUS5
ATP-dependent RNA helicase DDX19A	DDX19A	Q9NUU7
Developmental pluripotency-associated protein 4	DPPA4	Q9NVI6
Protein FAM193B	FAM193B	Q9NW00
Uveal autoantigen with coiled-coil domains and ankyrin repeats	UACA	Q9NWC6
Denticleless protein homolog	DTL	Q9NWM5
Zinc finger protein 446	ZNF446	Q9NWS9
Succinate dehydrogenase assembly factor 2, mitochondrial	SDHAF2	Q9NX18
PR domain zinc finger protein 10	PRDM10	Q9NXI4
Dipeptidyl peptidase 3	DPP3	Q9NY33
Sphingosine kinase 1	SPHK1	Q9NYA1
Putative pituitary tumor-transforming gene 3 protein (hPTTG3) (Securin-3) (rcPTTG1)	PTTG3P	Q9NZH4
Grainyhead-like protein 1 homolog	GRHL1	Q9NZI5
Nuclear pore-associated protein 1	NPAP1	Q9NZP6
Methionine-R-sulfoxide reductase B1	MSRB1	Q9NZV6
Zinc finger imprinted 2	ZIM2	Q9NZV7
Zinc finger MYM-type protein 5	ZMYM5	Q9NZY5
Ubiquitin thioesterase OTUB1	OTUB1	Q9P0B8
Protein Hikeshi	HIKESHI	Q9P0N1
Zinc finger protein 581	ZNF581	Q9P0T4
Acylamino-acid-releasing enzyme	APEH	Q9P0Y2
MyoD family inhibitor domain-containing protein	MDFIC	Q9P1T7
Zinc finger protein 264	ZNF264	Q9P1V0
Chorion-specific transcription factor GCMa	GCM1	Q9P1X3
ATP-dependent RNA helicase DHX36	DHX36	Q9P240
Zinc finger protein 319	ZNF319	Q9P2F9
Alpha-protein kinase 3	ALPK3	Q9P2L6
Testicular haploid expressed gene protein	THEG	Q9P2T0
Elongin-A2	ELOA2	Q9P2V9
COMM domain-containing protein 3	COMMD3	Q9UBI1
Cullin-3	CUL3	Q9UBI8
Ribosomal protein S6 kinase beta-2	RPS6KB2	Q9UBS0
NF-kappa-B inhibitor-like protein 1	NFKBIL1	Q9UBX4
Platelet-derived growth factor receptor alpha	PDGFRA	Q9UD28
Pituitary-specific positive transcription factor 1	POU1F1	Q9UD34
NK1 transcription factor-related protein 2	NKX1-2	Q9UD57
Upstream-binding protein 1	UBP1	Q9UD76
Post-GPI attachment to proteins factor 2	PGAP2	Q9UF01
StAR-related lipid transfer protein 9	STARD9	Q9UF70
E3 ubiquitin-protein ligase RNF138	RNF138	Q9UF87
Testin	TES	Q9UGI8
Axin-2	AXIN2	Q9UH84
ATP-dependent RNA helicase DDX25	DDX25	Q9UHL0
Heat shock protein 75 kDa, mitochondrial	TRAP1	Q9UHL5
Cyclin-D1-binding protein 1	CCNDBP1	Q9UHX9
Krueppel-like factor 15	KLF15	Q9UIH9
Apoptotic protease-activating factor 1	APAF1	Q9UJ62
Zinc finger protein 580	ZNF580	Q9UK33
Heat shock protein beta-8	HSPB8	Q9UKS3
Zinc finger protein 215	ZNF215	Q9UL58
E3 ubiquitin-protein ligase CBL-C	CBLC	Q9ULV8
Nucleosome assembly protein 1-like 2	NAP1L2	Q9ULW6
Retinoic acid receptor beta	RARB	Q9UN48
Mediator of RNA polymerase II transcription subunit 12	MED12	Q9UND7
Securin-2	PTTG2	Q9UNJ6
26S proteasome non-ATPase regulatory subunit 13	PSMD13	Q9UNM6
Mitogen-activated protein kinase 13 Mitogen-activated protein kinase	MAPK13	Q9UNU0
Leydig cell tumor 10 kDa protein homolog	C19orf53	Q9UNZ5
Forkhead box protein F2	FOXF2	Q9UQ85
RelA-associated inhibitor	PPP1R13L	Q9Y290
Zinc finger protein 443	ZNF443	Q9Y2A4
Myelin regulatory factor	MYRF	Q9Y2G1
Inner nuclear membrane protein Man1	LEMD3	Q9Y2U8
DNA-directed RNA polymerase III subunit RPC10	POLR3K	Q9Y2Y1
N-acetylglucosamine-6-phosphate deacetylase	AMDHD2	Q9Y303
Copper homeostasis protein cutC homolog	CUTC	Q9Y321
NTF2-related export protein 2	NXT2	Q9Y3M5
Bromodomain adjacent to zinc finger domain protein 2B	BAZ2B	Q9Y4N8
POZ-, AT hook-, and zinc finger-containing protein 1	PATZ1	Q9Y529
Calpain-3	CAPN3	Q9Y5S7
Lysyl oxidase homolog 2	LOXL2	Q9Y5Y8
Nuclear receptor corepressor 2	NCOR2	Q9Y618
2'-5'-oligoadenylate synthase 3	OAS3	Q9Y6K5
NAD-dependent protein deacetylase sirtuin-2	SIRT2	U5TP13
Protein ABHD14B	ABHD14B	V9HW87
Pentaxin Serum amyloid P-component	APCS	V9HWP0
Proteasome subunit beta type Proteasome subunit beta type-8	PSMB8	X5CMJ9
Calcium-dependent secretion activator 2	CADPS2	X5D8X0
Splicing factor 3A subunit 1	SF3A1	A0A024R1K8
Protein max	MAX	A0A024R682
tRNA (guanine(26)-N(2))-dimethyltransferase	TRMT1	A0A024R7I5
cAMP-dependent protein kinase catalytic subunit alpha	PRKACA	A0A024R7J0
Transcription factor MafG	MAFG	A0A024R8X1
E3 SUMO-protein ligase NSE2	NSMCE2	A0A024R9J6
Heterogeneous nuclear ribonucleoprotein D-like	HNRNPDL	A0A087WUK2
Disks large homolog 1	DLG1	A0A0C4DFT3
Negative elongation factor A	NELFA	A0A0C4DFX9
Homeobox protein Nkx-2.5	NKX2-5	A0A0S2Z3K2
Zinc finger protein with KRAB and SCAN domains 4	ZKSCAN4	A0A0S2Z658
Paired box protein Pax-6	PAX6	A0A1W2PRA8
Nuclear export mediator factor NEMF	NEMF	A0JLQ3
Mediator of RNA polymerase II transcription subunit 19	MED19	A0JLT2
Histone-lysine N-methyltransferase setd3 Histone-lysine N-methyltransferase	SETD3	A0PJU3
Protein lin-28 homolog B	LIN28B	A1L165
Zinc finger CCCH-type antiviral protein 1	ZC3HAV1	A4D1S4
Transformation/transcription domain-associated protein	TRRAP	A4D265
Protein BUD31 homolog	BUD31	A4D274
DNA helicase INO80	INO80	A6H8X4
Heterogeneous nuclear ribonucleoprotein L	HNRNPL	A6ND69
Coatomer subunit epsilon	COPE	A6NE29
E3 ubiquitin-protein ligase ZFP91	ZFP91	A6NHC4
Zinc finger protein 75D	ZNF75D	A6NK62
MRG/MORF4L-binding protein	MRGBP	A8C4L5
Ribosome biogenesis protein BRX1 homolog	BRIX1	A8K0P5
WW domain-containing adapter protein with coiled-coil	WAC	A8K2A9
Zinc finger protein 143	ZNF143	A8K518
DnaJ homolog subfamily B member 6	DNAJB6	A8KAG0
Heat shock 70 kDa protein 1-like	HSPA1L	B0UXW8
Probable global transcription activator SNF2L2	SMARCA2	B1ALG3
Ubiquitin-conjugating enzyme E2 L3	UBE2L3	B2R4A7
40S ribosomal protein S25	RPS25	B2R4M7
Histone H4	HIST1H4A	B2R4R0
RNA-binding protein 7	RBM7	B2R6K8
Acidic leucine-rich nuclear phosphoprotein 32 family member A	ANP32A	B2R6T4
28S ribosomal protein S23, mitochondrial	MRPS23	B2R6V3
U3 small nucleolar RNA-interacting protein 2	RRP9	B2R996
Leucine-rich repeat and WD repeat-containing protein 1	LRWD1	B2R9G2
NSFL1 cofactor p47	NSFL1C	B2RD74
Homeobox protein Hox-B9	HOXB9	B2RDB7
Probable ATP-dependent RNA helicase DDX41	DDX41	B2RDC8
CD2 antigen cytoplasmic tail-binding protein 2	CD2BP2	B2RDX2
Exosome complex component RRP42	EXOSC7	B2RDZ9
Transcription initiation factor TFIID subunit 5	TAF5	B2RMR0
Kelch-like ECH-associated protein 1	KEAP1	B3KPD5
Uncharacterized protein C9orf78	C9orf78	B3KPX8
CDKN2A-interacting protein	CDKN2AIP	B3KTW3
Male-specific lethal 1 homolog	MSL1	B3KWR7
DNA polymerase lambda	POLL	B4DE17
THUMP domain-containing protein 1	THUMPD1	B4DFY9
116 kDa U5 small nuclear ribonucleoprotein component	EFTUD2	B4DK30
Replication factor C subunit 4	RFC4	B4DM41
ATP-dependent RNA helicase DDX1	DDX1	B4DME8
Nuclear receptor coactivator 2	NCOA2	B4DPW8
Cyclic AMP-dependent transcription factor ATF-7	ATF7	B4DQL4
Condensin complex subunit 2	NCAPH	B4DRG7
mRNA-capping enzyme	RNGTT	B4DSJ8
DNA ligase 1 DNA ligase	LIG1	B4DTU4
U3 small nucleolar RNA-associated protein 15 homolog	UTP15	B4DU75
RNA demethylase ALKBH5	ALKBH5	B4DVJ4
Poly(A)-specific ribonuclease PARN	PARN	B4DWR4
Coiled-coil domain-containing protein 86	CCDC86	B4DY99
Metal-response element-binding transcription factor 2	MTF2	B4DZG1
Heat shock 70 kDa protein 4L	HSPA4L	B4DZR0
Death domain-associated protein 6	DAXX	B4E1C1
cAMP-dependent protein kinase catalytic subunit beta	PRKACB	B4E2Q1
Clathrin interactor 1	CLINT1	B7Z6F8
DNA-directed RNA polymerase I subunit RPA43	TWISTNB	B7Z724
Nucleolar GTP-binding protein 1	GTPBP4	B7Z7A3
Cip1-interacting zinc finger protein	CIZ1	B7ZAS8
Transcription factor GATA-4	GATA4	B7ZKZ4
MDS1 and EVI1 complex locus protein EVI1 MDS1 and EVI1 complex locus protein MDS1 Runt-related transcription factor 1	MECOM	B7ZLQ4
DNA (cytosine-5)-methyltransferase 1 DNA (cytosine-5)-methyltransferase	DNMT1	B7ZLW6
Chromodomain-helicase-DNA-binding protein 2	CHD2	C6G482
High mobility group protein B2	HMGB2	D3DP37
Peptidyl-prolyl cis-trans isomerase G	PPIG	D3DPC5
PHD finger protein 6	PHF6	D3DTG3
CGG triplet repeat-binding protein 1	CGGBP1	D3DU38
Polyhomeotic-like protein 1	PHC1	D3DUV4
Zinc finger protein 30 homolog	ZFP30	D3Y2A0
BRISC and BRCA1-A complex member 2	BABAM2	D6W562
Protein dpy-30 homolog	DPY30	D6W578
Heterogeneous nuclear ribonucleoprotein Q	SYNCRIP	E1P502
DNA ligase 3	LIG3	E5KLB6
Histone acetyltransferase KAT7	KAT7	E7ER15
Far upstream element-binding protein 1	FUBP1	E9PCF5
RNA-binding protein 4B	RBM4B	E9PLB0
Nuclear receptor subfamily 2 group C member 2	NR2C2	F2YGU2
DNA mismatch repair protein Msh6	MSH6	F5H2F9
DNA-3-methyladenine glycosylase	MPG	G5E9E2
Rab-like protein 6	RABL6	H0Y4Z8
Ataxin-2-like protein	ATXN2L	H3BUF6
Histone deacetylase complex subunit SAP130	SAP130	H7BXF5
Tyrosine-protein phosphatase non-receptor type Tyrosine-protein phosphatase non-receptor type 2	PTPN2	K7EQG9
Histone deacetylase complex subunit SAP18	SAP18	O00422
Bromodomain adjacent to zinc finger domain protein 2A	BAZ2A	O00536
TATA-binding protein-associated factor 172	BTAF1	O14981
Histone-lysine N-methyltransferase 2B	KMT2B	O15022
Zinc finger and BTB domain-containing protein 5	ZBTB5	O15062
Importin subunit alpha-6	KPNA5	O15131
Protein CASC3	CASC3	O15234
Protein phosphatase 1G	PPM1G	O15355
Ribosomal RNA-processing protein 8	RRP8	O43159
U4/U6 small nuclear ribonucleoprotein Prp4	PRPF4	O43445
Double-strand break repair protein MRE11	MRE11	O43475
Lysine-specific demethylase 4A	KDM4A	O75164
Zinc finger protein 217	ZNF217	O75362
Deformed epidermal autoregulatory factor 1 homolog	DEAF1	O75398
Polycomb protein EED	EED	O75530
Nucleoplasmin-3	NPM3	O75607
[truncated: 4,711 more rows]

## Sheet: Table S4-4 false positive list
Protein Name	Gene Name	UniProt ID
Queuine tRNA-ribosyltransferase accessory subunit 2 (Queuine tRNA-ribosyltransferase domain-containing protein 1)	QTRT2	Q9H974
Pyridoxal-dependent decarboxylase domain-containing protein 1 (EC 4.1.1.-)	PDXDC1	Q6P996
Glutamate--cysteine ligase regulatory subunit (GCS light chain) (Gamma-ECS regulatory subunit) (Gamma-glutamylcysteine synthetase regulatory subunit) (Glutamate--cysteine ligase modifier subunit)	GCLM	P48507
tRNA-dihydrouridine(20) synthase [NAD(P)+]-like (EC 1.3.1.-) (Dihydrouridine synthase 2) (Up-regulated in lung cancer protein 8) (URLC8) (tRNA-dihydrouridine synthase 2-like) (hDUS2)	DUS2	Q9NX74
ADP-ribosylation factor GTPase-activating protein 1 (ARF GAP 1) (ADP-ribosylation factor 1 GTPase-activating protein) (ARF1 GAP) (ARF1-directed GTPase-activating protein)	ARFGAP1	Q8N6T3
OTU domain-containing protein 3 (EC 3.4.19.12)	OTUD3	Q5T2D3
GRB10-interacting GYF protein 2 (PERQ amino acid-rich with GYF domain-containing protein 2) (Trinucleotide repeat-containing gene 15 protein)	GIGYF2	Q6Y7W6
TBC1 domain family member 17	TBC1D17	Q9HA65
Microtubule-associated protein 1B (MAP-1B) [Cleaved into: MAP1B heavy chain; MAP1 light chain LC1]	MAP1B	P46821
Caprin-1 (Cell cycle-associated protein 1) (Cytoplasmic activation- and proliferation-associated protein 1) (GPI-anchored membrane protein 1) (GPI-anchored protein p137) (GPI-p137) (p137GPI) (Membrane component chromosome 11 surface marker 1) (RNA granule protein 105)	CAPRIN1	Q14444
HBS1-like protein (ERFS)	HBS1L	Q9Y450
Cytochrome c oxidase assembly protein COX11, mitochondrial	COX11	Q9Y6N1
Autophagy-related protein 2 homolog B	ATG2B	Q96BY7
MICOS complex subunit MIC27 (Apolipoprotein O-like) (Protein FAM121A)	APOOL	Q6UXV4
Intraflagellar transport protein 56 (Tetratricopeptide repeat protein 26) (TPR repeat protein 26)	TTC26	A0AVF1
Peroxisomal targeting signal 1 receptor (PTS1 receptor) (PTS1R) (PTS1-BP) (Peroxin-5) (Peroxisomal C-terminal targeting signal import receptor) (Peroxisome receptor 1)	PEX5	P50542
Phosphofurin acidic cluster sorting protein 1 (PACS-1)	PACS1	Q6VY07
Serine/threonine-protein kinase Sgk3 (EC 2.7.11.1) (Cytokine-independent survival kinase) (Serum/glucocorticoid-regulated kinase 3) (Serum/glucocorticoid-regulated kinase-like)	SGK3	Q96BR1
Derlin-2 (Degradation in endoplasmic reticulum protein 2) (DERtrin-2) (Der1-like protein 2) (F-LAN-1) (F-LANa)	DERL2	Q9GZP9
Phosphatidylinositol glycan anchor biosynthesis class U protein (Cell division cycle protein 91-like 1) (Protein CDC91-like 1) (GPI transamidase component PIG-U)	PIGU	Q9H490
Phosducin-like protein (PHLP)	PDCL	Q13371
Calcium uniporter protein, mitochondrial (HsMCU) (Coiled-coil domain-containing protein 109A)	MCU	Q8NE86
Eukaryotic translation initiation factor 4B (eIF-4B)	EIF4B	P23588
AP-3 complex subunit mu-2 (Adaptor-related protein complex 3 subunit mu-2) (Clathrin assembly protein assembly protein complex 3 mu-2 medium chain) (Clathrin coat assembly protein AP47 homolog 2) (Clathrin coat-associated protein AP47 homolog 2) (Golgi adaptor AP-1 47 kDa protein homolog 2) (HA1 47 kDa subunit homolog 2) (Mu3B-adaptin) (P47B)	AP3M2	P53677
Endophilin-A2 (EEN fusion partner of MLL) (Endophilin-2) (Extra eleven-nineteen leukemia fusion gene protein) (EEN) (SH3 domain protein 2B) (SH3 domain-containing GRB2-like protein 1)	SH3GL1	Q99961
Putative ATP-dependent RNA helicase DHX57 (EC 3.6.4.13) (DEAH box protein 57)	DHX57	Q6P158
Kinesin light chain 2 (KLC 2)	KLC2	Q9H0B6
Beta-synuclein	SNCB	Q16143
Asparagine--tRNA ligase, cytoplasmic (EC 6.1.1.22) (Asparaginyl-tRNA synthetase) (AsnRS)	NARS	O43776
Double-stranded RNA-binding protein Staufen homolog 1	STAU1	O95793
Immunoglobulin-binding protein 1 (B-cell signal transduction molecule alpha 4) (Protein alpha-4) (CD79a-binding protein 1) (Protein phosphatase 2/4/6 regulatory subunit) (Renal carcinoma antigen NY-REN-16)	IGBP1	P78318
Eukaryotic translation initiation factor 3 subunit J (eIF3j) (Eukaryotic translation initiation factor 3 subunit 1) (eIF-3-alpha) (eIF3 p35)	EIF3J	O75822
Cold shock domain-containing protein E1 (N-ras upstream gene protein) (Protein UNR)	CSDE1	O75534
Microtubule-associated serine/threonine-protein kinase 2 (EC 2.7.11.1)	MAST2	Q6P0Q8
AP-3 complex subunit mu-1 (AP-3 adaptor complex mu3A subunit) (Adaptor-related protein complex 3 subunit mu-1) (Mu-adaptin 3A) (Mu3A-adaptin)	AP3M1	Q9Y2T2
MAP7 domain-containing protein 3	MAP7D3	Q8IWC1
Glycylpeptide N-tetradecanoyltransferase 1 (EC 2.3.1.97) (Myristoyl-CoA:protein N-myristoyltransferase 1) (NMT 1) (Type I N-myristoyltransferase) (Peptide N-myristoyltransferase 1)	NMT1	P30419
BAG family molecular chaperone regulator 2 (BAG-2) (Bcl-2-associated athanogene 2)	BAG2	O95816
Zinc finger MYM-type protein 2 (Fused in myeloproliferative disorders protein) (Rearranged in atypical myeloproliferative disorder protein) (Zinc finger protein 198)	ZMYM2	Q9UBW7
DnaJ homolog subfamily C member 16	DNAJC16	Q9Y2G8
Phospholipid phosphatase 6 (EC 3.1.3.-) (Phosphatidic acid phosphatase type 2 domain-containing protein 2) (PPAP2 domain-containing protein 2) (Presqualene diphosphate phosphatase)	PLPP6	Q8IY26
AP-3 complex subunit sigma-1 (AP-3 complex subunit sigma-3A) (Adaptor-related protein complex 3 subunit sigma-1) (Clathrin-associated/assembly/adaptor protein, small 3) (Sigma-3A-adaptin) (Sigma3A-adaptin) (Sigma-adaptin 3a)	AP3S1	Q92572
RalBP1-associated Eps domain-containing protein 1 (RalBP1-interacting protein 1)	REPS1	Q96D71
Aspartyl/asparaginyl beta-hydroxylase (EC 1.14.11.16) (Aspartate beta-hydroxylase) (ASP beta-hydroxylase) (Peptide-aspartate beta-dioxygenase)	ASPH	Q12797
Son of sevenless homolog 2 (SOS-2)	SOS2	Q07890
Signal recognition particle subunit SRP72 (SRP72) (Signal recognition particle 72 kDa protein)	SRP72	O76094
60S ribosomal protein L24 (60S ribosomal protein L30) (Large ribosomal subunit protein eL24)	RPL24	P83731
Peroxisomal membrane protein PMP34 (34 kDa peroxisomal membrane protein) (Solute carrier family 25 member 17)	SLC25A17	O43808
TBC domain-containing protein kinase-like protein	TBCK	Q8TEA7
Ragulator complex protein LAMTOR1 (Late endosomal/lysosomal adaptor and MAPK and MTOR activator 1) (Lipid raft adaptor protein p18) (Protein associated with DRMs and endosomes) (p27Kip1-releasing factor from RhoA) (p27RF-Rho)	LAMTOR1	Q6IAA8
AP-3 complex subunit delta-1 (AP-3 complex subunit delta) (Adaptor-related protein complex 3 subunit delta-1) (Delta-adaptin)	AP3D1	O14617
Stathmin (Leukemia-associated phosphoprotein p18) (Metablastin) (Oncoprotein 18) (Op18) (Phosphoprotein p19) (pp19) (Prosolin) (Protein Pr22) (pp17)	STMN1	P16949
Transgelin-2 (Epididymis tissue protein Li 7e) (SM22-alpha homolog)	TAGLN2	P37802
Caldesmon (CDM)	CALD1	Q05682
Putative tyrosine-protein phosphatase auxilin (EC 3.1.3.48) (DnaJ homolog subfamily C member 6)	DNAJC6	O75061
DDB1- and CUL4-associated factor 12 (Centrosome-related protein TCC52) (Testis cancer centrosome-related protein) (WD repeat-containing protein 40A)	DCAF12	Q5T6F0
Eukaryotic translation initiation factor 5 (eIF-5)	EIF5	P55010
Angiomotin	AMOT	Q4VCS5
Desmoglein-2 (Cadherin family member 5) (HDGC)	DSG2	Q14126
Protocadherin Fat 3 (hFat3) (Cadherin family member 15) (FAT tumor suppressor homolog 3)	FAT3	Q8TDW7
Centrosomal protein of 97 kDa (Cep97) (Leucine-rich repeat and IQ domain-containing protein 2)	CEP97	Q8IW35
Golgin subfamily B member 1 (372 kDa Golgi complex-associated protein) (GCP372) (Giantin) (Macrogolgin)	GOLGB1	Q14789
Enhancer of mRNA-decapping protein 3 (LSM16 homolog) (YjeF N-terminal domain-containing protein 2) (YjeF_N2) (hYjeF_N2) (YjeF domain-containing protein 1)	EDC3	Q96F86
Stromal interaction molecule 1	STIM1	Q13586
Coronin-7 (Crn7) (70 kDa WD repeat tumor rejection antigen homolog)	CORO7	P57737
Sphingosine-1-phosphate lyase 1 (S1PL) (SP-lyase 1) (SPL 1) (hSPL) (EC 4.1.2.27) (Sphingosine-1-phosphate aldolase)	SGPL1	O95470
Neurochondrin	NCDN	Q9UBB6
F-actin-capping protein subunit alpha-1 (CapZ alpha-1)	CAPZA1	P52907
Eukaryotic peptide chain release factor GTP-binding subunit ERF3A (Eukaryotic peptide chain release factor subunit 3a) (eRF3a) (G1 to S phase transition protein 1 homolog)	GSPT1	P15170
Actin-related protein 2/3 complex subunit 4 (Arp2/3 complex 20 kDa subunit) (p20-ARC)	ARPC4	P59998
Shootin-1 (Shootin1)	SHTN1	A0MZ66
Actin-related protein 2/3 complex subunit 2 (Arp2/3 complex 34 kDa subunit) (p34-ARC)	ARPC2	O15144
WD repeat-containing protein 6	WDR6	Q9NNW5
28S ribosomal protein S27, mitochondrial (MRP-S27) (S27mt) (Mitochondrial small ribosomal subunit protein mS27)	MRPS27	Q92552
Myosin regulatory light chain 12A (Epididymis secretory protein Li 24) (HEL-S-24) (MLC-2B) (Myosin RLC) (Myosin regulatory light chain 2, nonsarcomeric) (Myosin regulatory light chain MRLC3)	MYL12A	P19105
Signal recognition particle receptor subunit alpha (SR-alpha) (Docking protein alpha) (DP-alpha)	SRPRA	P08240
Eukaryotic translation initiation factor 4 gamma 2 (eIF-4-gamma 2) (eIF-4G 2) (eIF4G 2) (Death-associated protein 5) (DAP-5) (p97)	EIF4G2	P78344
Septin-9 (MLL septin-like fusion protein MSF-A) (MLL septin-like fusion protein) (Ovarian/Breast septin) (Ov/Br septin) (Septin D1)	SEPT9	Q9UHD8
Serine/threonine-protein phosphatase 6 regulatory subunit 2 (SAPS domain family member 2)	PPP6R2	O75170
Acetoacetyl-CoA synthetase (EC 6.2.1.16) (Acyl-CoA synthetase family member 1) (Protein sur-5 homolog)	AACS	Q86V21
Bifunctional 3'-phosphoadenosine 5'-phosphosulfate synthase 1 (PAPS synthase 1) (PAPSS 1) (Sulfurylase kinase 1) (SK 1) (SK1) [Includes: Sulfate adenylyltransferase (EC 2.7.7.4) (ATP-sulfurylase) (Sulfate adenylate transferase) (SAT); Adenylyl-sulfate kinase (EC 2.7.1.25) (3'-phosphoadenosine-5'-phosphosulfate synthase) (APS kinase) (Adenosine-5'-phosphosulfate 3'-phosphotransferase) (Adenylylsul…	PAPSS1	O43252
Beta-adrenergic receptor kinase 1 (Beta-ARK-1) (EC 2.7.11.15) (G-protein coupled receptor kinase 2)	GRK2	P25098
Spindle and kinetochore-associated protein 1	SKA1	Q96BD8
Hyaluronan mediated motility receptor (Intracellular hyaluronic acid-binding protein) (Receptor for hyaluronan-mediated motility) (CD antigen CD168)	HMMR	O75330
Baculoviral IAP repeat-containing protein 6 (EC 2.3.2.27) (BIR repeat-containing ubiquitin-conjugating enzyme) (BRUCE) (RING-type E3 ubiquitin transferase BIRC6) (Ubiquitin-conjugating BIR domain enzyme apollon) (APOLLON)	BIRC6	Q9NR09
Ribonucleoside-diphosphate reductase subunit M2 (EC 1.17.4.1) (Ribonucleotide reductase small chain) (Ribonucleotide reductase small subunit)	RRM2	P31350
Dedicator of cytokinesis protein 6	DOCK6	Q96HP0
Coatomer subunit alpha (Alpha-coat protein) (Alpha-COP) (HEP-COP) (HEPCOP) [Cleaved into: Xenin (Xenopsin-related peptide); Proxenin]	COPA	P53621
Coatomer subunit zeta-1 (Zeta-1-coat protein) (Zeta-1 COP)	COPZ1	P61923
Sperm-associated antigen 5 (Astrin) (Deepest) (Mitotic spindle-associated protein p126) (MAP126)	SPAG5	Q96R06
Phosphoglucomutase-2 (PGM 2) (EC 5.4.2.2) (Glucose phosphomutase 2) (Phosphodeoxyribomutase) (Phosphopentomutase) (EC 5.4.2.7)	PGM2	Q96G03
Unconventional myosin-IXa (Unconventional myosin-9a)	MYO9A	B2RTY4
HAUS augmin-like complex subunit 8 (HEC1/NDC80-interacting centrosome-associated protein 1) (Sarcoma antigen NY-SAR-48)	HAUS8	Q9BT25
MAP kinase-activating death domain protein (Differentially expressed in normal and neoplastic cells) (Insulinoma glucagonoma clone 20) (Rab3 GDP/GTP exchange factor)	MADD	Q8WXG6
Serine/threonine-protein phosphatase 2A 55 kDa regulatory subunit B delta isoform (PP2A subunit B isoform B55-delta) (PP2A subunit B isoform PR55-delta) (PP2A subunit B isoform R2-delta) (PP2A subunit B isoform delta)	PPP2R2D	Q66LE6
Synergin gamma (AP1 subunit gamma-binding protein 1) (Gamma-synergin)	SYNRG	Q9UMZ2
NADH dehydrogenase [ubiquinone] iron-sulfur protein 8, mitochondrial (EC 1.6.5.3) (EC 1.6.99.3) (Complex I-23kD) (CI-23kD) (NADH-ubiquinone oxidoreductase 23 kDa subunit) (TYKY subunit)	NDUFS8	O00217
Translation initiation factor eIF-2B subunit delta (eIF-2B GDP-GTP exchange factor subunit delta)	EIF2B4	Q9UI10
Coatomer subunit beta (Beta-coat protein) (Beta-COP)	COPB1	P53618
Eukaryotic translation initiation factor 2 subunit 2 (Eukaryotic translation initiation factor 2 subunit beta) (eIF-2-beta)	EIF2S2	P20042
DnaJ homolog subfamily B member 4 (Heat shock 40 kDa protein 1 homolog) (HSP40 homolog) (Heat shock protein 40 homolog) (Human liver DnaJ-like protein)	DNAJB4	Q9UDY4
E3 ubiquitin-protein ligase MIB1 (EC 2.3.2.27) (DAPK-interacting protein 1) (DIP-1) (Mind bomb homolog 1) (RING-type E3 ubiquitin transferase MIB1) (Zinc finger ZZ type with ankyrin repeat domain protein 2)	MIB1	Q86YT6
Cytochrome c oxidase subunit 2 (Cytochrome c oxidase polypeptide II)	MT-CO2	P00403
WASH complex subunit 5 (Strumpellin) (WASH complex subunit strumpellin)	WASHC5	Q12768
ADP-ribosylation factor-like protein 1	ARL1	P40616
Ras-related protein Rab-33B	RAB33B	Q9H082
Ras-related protein Rab-10	RAB10	P61026
Ras-related protein Rab-12	RAB12	Q6IQ22
Ras-related protein Rab-39A (Rab-39)	RAB39A	Q14964
Ras-related protein Rab-4A	RAB4A	P20338
Ras-related protein Rab-4B	RAB4B	P61018
E3 ISG15--protein ligase HERC5 (EC 2.3.2.-) (Cyclin-E-binding protein 1) (HECT domain and RCC1-like domain-containing protein 5)	HERC5	Q9UII4
AP-1 complex subunit gamma-like 2 (Gamma2-adaptin) (G2ad)	AP1G2	O75843
AP-2 complex subunit mu (AP-2 mu chain) (Adaptin-mu2) (Adaptor protein complex AP-2 subunit mu) (Adaptor-related protein complex 2 subunit mu) (Clathrin assembly protein complex 2 mu medium chain) (Clathrin coat assembly protein AP50) (Clathrin coat-associated protein AP50) (HA2 50 kDa subunit) (Plasma membrane adaptor AP-2 50 kDa protein)	AP2M1	Q96CW1
60S ribosomal protein L21 (Large ribosomal subunit protein eL21)	RPL21	P46778
Protein-S-isoprenylcysteine O-methyltransferase (EC 2.1.1.100) (Isoprenylcysteine carboxylmethyltransferase) (Prenylated protein carboxyl methyltransferase) (PPMT) (Prenylcysteine carboxyl methyltransferase) (pcCMT)	ICMT	O60725
Fatty acid desaturase 1 (EC 1.14.19.-) (Delta(5) fatty acid desaturase) (D5D) (Delta(5) desaturase) (Delta-5 desaturase)	FADS1	O60427
Eukaryotic translation initiation factor 1A, X-chromosomal (eIF-1A X isoform) (Eukaryotic translation initiation factor 4C) (eIF-4C)	EIF1AX	P47813
YEATS domain-containing protein 2	YEATS2	Q9ULM3
60S ribosomal protein L14 (CAG-ISL 7) (Large ribosomal subunit protein eL14)	RPL14	P50914
Phospholipid-transporting ATPase IA (EC 3.6.3.1) (ATPase class I type 8A member 1) (Chromaffin granule ATPase II) (P4-ATPase flippase complex alpha subunit ATP8A1)	ATP8A1	Q9Y2Q0
60S ribosomal protein L34 (Large ribosomal subunit protein eL34)	RPL34	P49207
Serine/threonine-protein phosphatase PGAM5, mitochondrial (EC 3.1.3.16) (Bcl-XL-binding protein v68) (Phosphoglycerate mutase family member 5)	PGAM5	Q96HS1
Cysteine protease ATG4B (EC 3.4.22.-) (AUT-like 1 cysteine endopeptidase) (Autophagin-1) (Autophagy-related cysteine endopeptidase 1) (Autophagy-related protein 4 homolog B) (hAPG4B)	ATG4B	Q9Y4P1
Lanosterol 14-alpha demethylase (LDM) (EC 1.14.13.70) (CYPLI) (Cytochrome P450 51A1) (Cytochrome P450-14DM) (Cytochrome P45014DM) (Cytochrome P450LI) (Sterol 14-alpha demethylase)	CYP51A1	Q16850
10 kDa heat shock protein, mitochondrial (Hsp10) (10 kDa chaperonin) (Chaperonin 10) (CPN10) (Early-pregnancy factor) (EPF)	HSPE1	P61604
Kelch repeat and BTB domain-containing protein 7	KBTBD7	Q8WVZ9
Methionine synthase (EC 2.1.1.13) (5-methyltetrahydrofolate--homocysteine methyltransferase) (Vitamin-B12 dependent methionine synthase) (MS)	MTR	Q99707
DNA excision repair protein ERCC-6-like (EC 3.6.4.12) (ATP-dependent helicase ERCC6-like) (PLK1-interacting checkpoint helicase) (Tumor antigen BJ-HCC-15)	ERCC6L	Q2NKX8
DnaJ homolog subfamily C member 13 (Required for receptor-mediated endocytosis 8) (RME-8)	DNAJC13	O75165
Ataxin-10 (Brain protein E46 homolog) (Spinocerebellar ataxia type 10 protein)	ATXN10	Q9UBB4
Guanine nucleotide-binding protein G(s) subunit alpha isoforms XLas (Adenylate cyclase-stimulating G alpha protein) (Extra large alphas protein) (XLalphas)	GNAS	Q5JWF2
Nitric oxide-associated protein 1	NOA1	Q8NC60
ADP-ribosylation factor 1	ARF1	P84077
Long-chain-fatty-acid--CoA ligase 4 (EC 6.2.1.3) (Long-chain acyl-CoA synthetase 4) (LACS 4)	ACSL4	O60488
Transmembrane protein 223	TMEM223	A0PJW6
Transmembrane protein 214	TMEM214	Q6NUQ4
MICAL-like protein 2 (Junctional Rab13-binding protein) (Molecule interacting with CasL-like 2) (MICAL-L2)	MICALL2	Q8IY33
Eukaryotic peptide chain release factor subunit 1 (Eukaryotic release factor 1) (eRF1) (Protein Cl1) (TB3-1)	ETF1	P62495
Protein MON2 homolog (Protein SF21)	MON2	Q7Z3U7
AP-2 complex subunit alpha-1 (100 kDa coated vesicle protein A) (Adaptor protein complex AP-2 subunit alpha-1) (Adaptor-related protein complex 2 subunit alpha-1) (Alpha-adaptin A) (Alpha1-adaptin) (Clathrin assembly protein complex 2 alpha-A large chain) (Plasma membrane adaptor HA2/AP2 adaptin alpha A subunit)	AP2A1	O95782
Methyltransferase-like protein 7A (EC 2.1.1.-) (Protein AAM-B)	METTL7A	Q9H8H3
AP-2 complex subunit sigma (Adaptor protein complex AP-2 subunit sigma) (Adaptor-related protein complex 2 subunit sigma) (Clathrin assembly protein 2 sigma small chain) (Clathrin coat assembly protein AP17) (Clathrin coat-associated protein AP17) (HA2 17 kDa subunit) (Plasma membrane adaptor AP-2 17 kDa protein) (Sigma2-adaptin)	AP2S1	P53680
Syntaxin-5	STX5	Q13190
Unconventional myosin-Ib (MYH-1c) (Myosin I alpha) (MMI-alpha) (MMIa)	MYO1B	O43795
Folate transporter 1 (FOLT) (Intestinal folate carrier 1) (IFC-1) (Placental folate transporter) (Reduced folate carrier protein) (RFC) (Solute carrier family 19 member 1)	SLC19A1	P41440
DEP domain-containing protein 7 (Protein TR2/D15)	DEPDC7	Q96QD5
Kynurenine--oxoglutarate transaminase 3 (EC 2.6.1.7) (Cysteine-S-conjugate beta-lyase 2) (EC 4.4.1.13) (Kynurenine aminotransferase 3) (Kynurenine aminotransferase III) (KATIII) (Kynurenine--glyoxylate transaminase) (EC 2.6.1.63) (Kynurenine--oxoglutarate transaminase III)	KYAT3	Q6YP21
Endoplasmic reticulum aminopeptidase 1 (EC 3.4.11.-) (ARTS-1) (Adipocyte-derived leucine aminopeptidase) (A-LAP) (Aminopeptidase PILS) (Puromycin-insensitive leucyl-specific aminopeptidase) (PILS-AP) (Type 1 tumor necrosis factor receptor shedding aminopeptidase regulator)	ERAP1	Q9NZ08
Exocyst complex component 3 (Exocyst complex component Sec6)	EXOC3	O60645
Smoothelin	SMTN	P53814
Cytosolic phospholipase A2 (cPLA2) (Phospholipase A2 group IVA) [Includes: Phospholipase A2 (EC 3.1.1.4) (Phosphatidylcholine 2-acylhydrolase); Lysophospholipase (EC 3.1.1.5)]	PLA2G4A	P47712
Protein SMG8 (Amplified in breast cancer gene 2 protein) (Protein smg-8 homolog)	SMG8	Q8ND04
Fatty acyl-CoA reductase 1 (EC 1.2.1.84) (Male sterility domain-containing protein 2)	FAR1	Q8WVX9
ATP-binding cassette sub-family D member 3 (70 kDa peroxisomal membrane protein) (PMP70)	ABCD3	P28288
Ras-related protein Rab-9A	RAB9A	P51151
Ubiquitin carboxyl-terminal hydrolase 34 (EC 3.4.19.12) (Deubiquitinating enzyme 34) (Ubiquitin thioesterase 34) (Ubiquitin-specific-processing protease 34)	USP34	Q70CQ2
Ras-related protein Rab-14	RAB14	P61106
Eukaryotic translation initiation factor 3 subunit M (eIF3m) (Fetal lung protein B5) (hFL-B5) (PCI domain-containing protein 1)	EIF3M	Q7L2H7
Ras-related protein Rab-7L1 (Rab-7-like protein 1) (Ras-related protein Rab-29)	RAB29	O14966
ADP-ribosylation factor 4	ARF4	P18085
Metal transporter CNNM3 (Ancient conserved domain-containing protein 3) (Cyclin-M3)	CNNM3	Q8NE01
[3-methyl-2-oxobutanoate dehydrogenase [lipoamide]] kinase, mitochondrial (EC 2.7.11.4) (Branched-chain alpha-ketoacid dehydrogenase kinase) (BCKD-kinase) (BCKDHKIN)	BCKDK	O14874
Netrin receptor UNC5C (Protein unc-5 homolog 3) (Protein unc-5 homolog C)	UNC5C	O95185
Tax1-binding protein 1 (TRAF6-binding protein)	TAX1BP1	Q86VP1
Ubiquitin carboxyl-terminal hydrolase 5 (EC 3.4.19.12) (Deubiquitinating enzyme 5) (Isopeptidase T) (Ubiquitin thioesterase 5) (Ubiquitin-specific-processing protease 5)	USP5	P45974
SH3 and PX domain-containing protein 2A (Adapter protein TKS5) (Five SH3 domain-containing protein) (SH3 multiple domains protein 1) (Tyrosine kinase substrate with five SH3 domains)	SH3PXD2A	Q5TCZ1
Septin-11	SEPT11	Q9NVA2
Adaptin ear-binding coat-associated protein 2 (NECAP endocytosis-associated protein 2) (NECAP-2)	NECAP2	Q9NVZ3
Ras GTPase-activating protein-binding protein 2 (G3BP-2) (GAP SH3 domain-binding protein 2)	G3BP2	Q9UN86
Bromodomain and PHD finger-containing protein 3	BRPF3	Q9ULD4
Enhancer of rudimentary homolog	ERH	P84090
Talin-1	TLN1	Q9Y490
Endophilin-A1 (EEN-B1) (Endophilin-1) (SH3 domain protein 2A) (SH3 domain-containing GRB2-like protein 2)	SH3GL2	Q99962
Glyoxalase domain-containing protein 4	GLOD4	Q9HC38
Kinectin (CG-1 antigen) (Kinesin receptor)	KTN1	Q86UP2
Transmembrane protein 11, mitochondrial (Protein PM1) (Protein PMI)	TMEM11	P17152
Eukaryotic translation initiation factor 4E type 2 (eIF-4E type 2) (eIF4E type 2) (Eukaryotic translation initiation factor 4E homologous protein) (Eukaryotic translation initiation factor 4E-like 3) (eIF4E-like protein 4E-LP) (mRNA cap-binding protein 4EHP) (h4EHP) (mRNA cap-binding protein type 3)	EIF4E2	O60573
Microtubule-associated protein 4 (MAP-4)	MAP4	P27816
Porphobilinogen deaminase (PBG-D) (EC 2.5.1.61) (Hydroxymethylbilane synthase) (HMBS) (Pre-uroporphyrinogen synthase)	HMBS	P08397
L-aminoadipate-semialdehyde dehydrogenase-phosphopantetheinyl transferase (EC 2.7.8.-) (4'-phosphopantetheinyl transferase) (Alpha-aminoadipic semialdehyde dehydrogenase-phosphopantetheinyl transferase) (AASD-PPT) (LYS5 ortholog)	AASDHPPT	Q9NRN7
Putative helicase MOV-10 (EC 3.6.4.13) (Armitage homolog) (Moloney leukemia virus 10 protein)	MOV10	Q9HCE1
Probable ATP-dependent RNA helicase YTHDC2 (EC 3.6.4.13) (YTH domain-containing protein 2)	YTHDC2	Q9H6S0
Microtubule-associated protein RP/EB family member 1 (APC-binding protein EB1) (End-binding protein 1) (EB1)	MAPRE1	Q15691
CD2-associated protein (Adapter protein CMS) (Cas ligand with multiple SH3 domains)	CD2AP	Q9Y5K6
Eukaryotic translation initiation factor 5B (eIF-5B) (EC 3.6.5.3) (Translation initiation factor IF-2)	EIF5B	O60841
Cytospin-A (Renal carcinoma antigen NY-REN-22) (Sperm antigen with calponin homology and coiled-coil domains 1-like) (SPECC1-like protein)	SPECC1L	Q69YQ0
Creatine kinase U-type, mitochondrial (EC 2.7.3.2) (Acidic-type mitochondrial creatine kinase) (Mia-CK) (Ubiquitous mitochondrial creatine kinase) (U-MtCK)	CKMT1A	P12532
PDZ and LIM domain protein 1 (C-terminal LIM domain protein 1) (Elfin) (LIM domain protein CLP-36)	PDLIM1	O00151
Myosin-8 (Myosin heavy chain 8) (Myosin heavy chain, skeletal muscle, perinatal) (MyHC-perinatal)	MYH8	P13535
Myosin-14 (Myosin heavy chain 14) (Myosin heavy chain, non-muscle IIc) (Non-muscle myosin heavy chain IIc) (NMHC II-C)	MYH14	Q7Z406
Tropomyosin alpha-3 chain (Gamma-tropomyosin) (Tropomyosin-3) (Tropomyosin-5) (hTM5)	TPM3	P06753
Tropomyosin alpha-4 chain (TM30p1) (Tropomyosin-4)	TPM4	P67936
Tropomyosin alpha-1 chain (Alpha-tropomyosin) (Tropomyosin-1)	TPM1	P09493
BRISC complex subunit Abraxas 2 (Abraxas brother protein 1) (Protein FAM175B)	ABRAXAS2	Q15018
ARF GTPase-activating protein GIT1 (ARF GAP GIT1) (Cool-associated and tyrosine-phosphorylated protein 1) (CAT-1) (CAT1) (G protein-coupled receptor kinase-interactor 1) (GRK-interacting protein 1)	GIT1	Q9Y2X7
GTP-binding protein Rheb (Ras homolog enriched in brain)	RHEB	Q15382
F-actin-capping protein subunit alpha-2 (CapZ alpha-2)	CAPZA2	P47755
Catenin alpha-1 (Alpha E-catenin) (Cadherin-associated protein) (Renal carcinoma antigen NY-REN-13)	CTNNA1	P35221
N-chimaerin (A-chimaerin) (Alpha-chimerin) (N-chimerin) (NC) (Rho GTPase-activating protein 2)	CHN1	P15882
28S ribosomal protein S34, mitochondrial (MRP-S34) (S34mt) (Mitochondrial small ribosomal subunit protein mS34)	MRPS34	P82930
Protein transport protein Sec23B (hSec23B) (SEC23-related protein B)	SEC23B	Q15437
Eukaryotic translation initiation factor 3 subunit I (eIF3i) (Eukaryotic translation initiation factor 3 subunit 2) (TGF-beta receptor-interacting protein 1) (TRIP-1) (eIF-3-beta) (eIF3 p36)	EIF3I	Q13347
SCY1-like protein 2 (Coated vesicle-associated kinase of 104 kDa)	SCYL2	Q6P3W7
Vacuolar protein sorting-associated protein 26A (Vesicle protein sorting 26A) (hVPS26)	VPS26A	O75436
Dynein light chain roadblock-type 1 (Bithoraxoid-like protein) (BLP) (Dynein light chain 2A, cytoplasmic) (Dynein-associated protein Km23) (Roadblock domain-containing protein 1)	DYNLRB1	Q9NP97
Nischarin (Imidazoline receptor 1) (I-1) (IR1) (Imidazoline receptor antisera-selected protein) (hIRAS) (Imidazoline-1 receptor) (I1R) (Imidazoline-1 receptor candidate protein) (I-1 receptor candidate protein) (I1R candidate protein)	NISCH	Q9Y2I1
Ceroid-lipofuscinosis neuronal protein 6 (Protein CLN6)	CLN6	Q9NWW5
Bifunctional UDP-N-acetylglucosamine 2-epimerase/N-acetylmannosamine kinase (UDP-GlcNAc-2-epimerase/ManAc kinase) [Includes: UDP-N-acetylglucosamine 2-epimerase (hydrolyzing) (EC 3.2.1.183) (UDP-GlcNAc-2-epimerase) (Uridine diphosphate-N-acetylglucosamine-2-epimerase); N-acetylmannosamine kinase (EC 2.7.1.60) (ManAc kinase)]	GNE	Q9Y223
Vacuolar fusion protein MON1 homolog A	MON1A	Q86VX9
Dedicator of cytokinesis protein 7	DOCK7	Q96N67
Kinesin-like protein KIF16B (Sorting nexin-23)	KIF16B	Q96L93
La-related protein 4 (La ribonucleoprotein domain family member 4)	LARP4	Q71RC2
Heat shock 70 kDa protein 4 (HSP70RY) (Heat shock 70-related protein APG-2)	HSPA4	P34932
Multifunctional protein ADE2 [Includes: Phosphoribosylaminoimidazole-succinocarboxamide synthase (EC 6.3.2.6) (SAICAR synthetase); Phosphoribosylaminoimidazole carboxylase (EC 4.1.1.21) (AIR carboxylase) (AIRC)]	PAICS	P22234
Protein YIPF4 (YIP1 family member 4)	YIPF4	Q9BSR8
Rho-associated protein kinase 1 (EC 2.7.11.1) (Renal carcinoma antigen NY-REN-35) (Rho-associated, coiled-coil-containing protein kinase 1) (Rho-associated, coiled-coil-containing protein kinase I) (ROCK-I) (p160 ROCK-1) (p160ROCK)	ROCK1	Q13464
Cytochrome b5 reductase 4 (EC 1.6.2.2) (Flavohemoprotein b5/b5R) (b5+b5R) (N-terminal cytochrome b5 and cytochrome b5 oxidoreductase domain-containing protein) (cb5/cb5R)	CYB5R4	Q7L1T6
Cytoskeleton-associated protein 2 (CTCL tumor antigen se20-10) (Tumor- and microtubule-associated protein)	CKAP2	Q8WWK9
Serpin H1 (47 kDa heat shock protein) (Arsenic-transactivated protein 3) (AsTP3) (Cell proliferation-inducing gene 14 protein) (Collagen-binding protein) (Colligin) (Rheumatoid arthritis-related antigen RA-A47)	SERPINH1	P50454
Golgin subfamily A member 4 (256 kDa golgin) (Golgin-245) (Protein 72.1) (Trans-Golgi p230)	GOLGA4	Q13439
Coiled-coil domain-containing protein 124	CCDC124	Q96CT7
GTP-binding protein 1 (G-protein 1) (GP-1) (GP1)	GTPBP1	O00178
Glycogen [starch] synthase, muscle (EC 2.4.1.11)	GYS1	P13807
Exocyst complex component 7 (Exocyst complex component Exo70)	EXOC7	Q9UPT5
A-kinase anchor protein 10, mitochondrial (AKAP-10) (Dual specificity A kinase-anchoring protein 2) (D-AKAP-2) (Protein kinase A-anchoring protein 10) (PRKA10)	AKAP10	O43572
F-box/LRR-repeat protein 18 (F-box and leucine-rich repeat protein 18)	FBXL18	Q96ME1
Threonylcarbamoyladenosine tRNA methylthiotransferase (EC 2.8.4.5) (CDK5 regulatory subunit-associated protein 1-like 1) (tRNA-t(6)A37 methylthiotransferase)	CDKAL1	Q5VV42
Tubulin alpha-8 chain (Alpha-tubulin 8) (Tubulin alpha chain-like 2)	TUBA8	Q9NY65
Sorting nexin-3 (Protein SDP3)	SNX3	O60493
Tumor protein D52 (Protein N8)	TPD52	P55327
Radixin	RDX	P35241
28S ribosomal protein S22, mitochondrial (MRP-S22) (S22mt) (Mitochondrial small ribosomal subunit protein mS22)	MRPS22	P82650
Thymidine kinase, cytosolic (EC 2.7.1.21)	TK1	P04183
Protein FAM84B (Breast cancer membrane protein 101) (Protein NSE2)	FAM84B	Q96KN1
Golgi phosphoprotein 3 (Coat protein GPP34) (Mitochondrial DNA absence factor) (MIDAS)	GOLPH3	Q9H4A6
Fibronectin type-III domain-containing protein 3A (Human gene expressed in odontoblasts)	FNDC3A	Q9Y2H6
AP-3 complex subunit beta-1 (Adaptor protein complex AP-3 subunit beta-1) (Adaptor-related protein complex 3 subunit beta-1) (Beta-3A-adaptin) (Clathrin assembly protein complex 3 beta-1 large chain)	AP3B1	O00203
Serine/threonine-protein kinase 10 (EC 2.7.11.1) (Lymphocyte-oriented kinase)	STK10	O94804
WD repeat-containing protein 73	WDR73	Q6P4I2
Ras-related protein Rab-35 (GTP-binding protein RAY) (Ras-related protein Rab-1C)	RAB35	Q15286
Rapamycin-insensitive companion of mTOR (AVO3 homolog) (hAVO3)	RICTOR	Q6R327
Inorganic pyrophosphatase (EC 3.6.1.1) (Pyrophosphate phospho-hydrolase) (PPase)	PPA1	Q15181
V-type proton ATPase subunit E 1 (V-ATPase subunit E 1) (V-ATPase 31 kDa subunit) (p31) (Vacuolar proton pump subunit E 1)	ATP6V1E1	P36543
Sorting and assembly machinery component 50 homolog (Transformation-related gene 3 protein) (TRG-3)	SAMM50	Q9Y512
H(+)/Cl(-) exchange transporter 5 (Chloride channel protein 5) (ClC-5) (Chloride transporter ClC-5)	CLCN5	P51795
Gamma-tubulin complex component 4 (GCP-4) (hGCP4) (Gamma-ring complex protein 76 kDa) (h76p) (hGrip76)	TUBGCP4	Q9UGJ1
S-adenosylhomocysteine hydrolase-like protein 1 (DC-expressed AHCY-like molecule) (IP(3)Rs binding protein released with IP(3)) (IRBIT) (Putative adenosylhomocysteinase 2) (S-adenosyl-L-homocysteine hydrolase 2) (AdoHcyase 2)	AHCYL1	O43865
Probable ubiquitin carboxyl-terminal hydrolase FAF-X (EC 3.4.19.12) (Deubiquitinating enzyme FAF-X) (Fat facets in mammals) (hFAM) (Fat facets protein-related, X-linked) (Ubiquitin thioesterase FAF-X) (Ubiquitin-specific protease 9, X chromosome) (Ubiquitin-specific-processing protease FAF-X)	USP9X	Q93008
Riboflavin kinase (EC 2.7.1.26) (ATP:riboflavin 5'-phosphotransferase) (Flavokinase)	RFK	Q969G6
28S ribosomal protein S11, mitochondrial (MRP-S11) (S11mt) (Cervical cancer proto-oncogene 2 protein) (HCC-2) (Mitochondrial small ribosomal subunit protein uS11m)	MRPS11	P82912
Vacuolar protein sorting-associated protein 13A (Chorea-acanthocytosis protein) (Chorein)	VPS13A	Q96RL7
Inositol-3-phosphate synthase 1 (IPS 1) (EC 5.5.1.4) (Myo-inositol 1-phosphate synthase) (MI-1-P synthase) (MIP synthase) (hIPS) (Myo-inositol 1-phosphate synthase A1) (hINO1)	ISYNA1	Q9NPH2
TBC1 domain family member 10A (EBP50-PDX interactor of 64 kDa) (EPI64 protein) (Rab27A-GAP-alpha)	TBC1D10A	Q9BXI6
NEDD8-activating enzyme E1 regulatory subunit (Amyloid beta precursor protein-binding protein 1, 59 kDa) (APP-BP1) (Amyloid protein-binding protein 1) (Proto-oncogene protein 1)	NAE1	Q13564
ATP synthase subunit g, mitochondrial (ATPase subunit g)	ATP5L	O75964
60S ribosomal protein L35a (Cell growth-inhibiting gene 33 protein) (Large ribosomal subunit protein eL33)	RPL35A	P18077
Translocating chain-associated membrane protein 1	TRAM1	Q15629
Coatomer subunit gamma-2 (Gamma-2-coat protein) (Gamma-2-COP)	COPG2	Q9UBF2
E3 ubiquitin-protein ligase UBR1 (EC 2.3.2.27) (N-recognin-1) (RING-type E3 ubiquitin transferase UBR1) (Ubiquitin-protein ligase E3-alpha-1) (Ubiquitin-protein ligase E3-alpha-I)	UBR1	Q8IWV7
Monocarboxylate transporter 1 (MCT 1) (Solute carrier family 16 member 1)	SLC16A1	P53985
Acyl-protein thioesterase 2 (APT-2) (EC 3.1.2.-) (Lysophospholipase II) (LPL-II) (LysoPLA II)	LYPLA2	O95372
Rap1 GTPase-GDP dissociation stimulator 1 (Exchange factor smgGDS) (SMG GDS protein) (SMG P21 stimulatory GDP/GTP exchange protein)	RAP1GDS1	P52306
Dolichyl-diphosphooligosaccharide--protein glycosyltransferase subunit STT3B (Oligosaccharyl transferase subunit STT3B) (STT3-B) (EC 2.4.99.18) (Source of immunodominant MHC-associated peptides homolog)	STT3B	Q8TCJ2
Glutathione peroxidase 1 (GPx-1) (GSHPx-1) (EC 1.11.1.9) (Cellular glutathione peroxidase)	GPX1	P07203
60S ribosomal protein L8 (Large ribosomal subunit protein uL2)	RPL8	P62917
Serine/threonine-protein kinase 38-like (EC 2.7.11.1) (NDR2 protein kinase) (Nuclear Dbf2-related kinase 2)	STK38L	Q9Y2H1
Protein-L-isoaspartate(D-aspartate) O-methyltransferase (PIMT) (EC 2.1.1.77) (L-isoaspartyl protein carboxyl methyltransferase) (Protein L-isoaspartyl/D-aspartyl methyltransferase) (Protein-beta-aspartate methyltransferase)	PCMT1	P22061
Serine/threonine-protein kinase 25 (EC 2.7.11.1) (Ste20-like kinase) (Sterile 20/oxidant stress-response kinase 1) (SOK-1) (Ste20/oxidant stress response kinase 1)	STK25	O00506
Ribosome biogenesis protein TSR3 homolog	TSR3	Q9UJK0
SHC SH2 domain-binding protein 1	SHCBP1	Q8NEM2
Meiosis regulator and mRNA stability factor 1 (Limkain-b1) (Meiosis arrest female protein 1)	MARF1	Q9Y4F3
Serine/threonine-protein phosphatase 2A 56 kDa regulatory subunit epsilon isoform (PP2A B subunit isoform B'-epsilon) (PP2A B subunit isoform B56-epsilon) (PP2A B subunit isoform PR61-epsilon) (PP2A B subunit isoform R5-epsilon)	PPP2R5E	Q16537
Calponin-3 (Calponin, acidic isoform)	CNN3	Q15417
HD domain-containing protein 2 (Hepatitis C virus NS5A-transactivated protein 2) (HCV NS5A-transactivated protein 2)	HDDC2	Q7Z4H3
Glutamine-dependent NAD(+) synthetase (EC 6.3.5.1) (NAD(+) synthase [glutamine-hydrolyzing]) (NAD(+) synthetase)	NADSYN1	Q6IA69
Crk-like protein	CRKL	P46109
WD repeat-containing protein 44 (Rabphilin-11)	WDR44	Q5JSH3
Dynein light chain Tctex-type 1 (Protein CW-1) (T-complex testis-specific protein 1 homolog)	DYNLT1	P63172
Microtubule-associated protein RP/EB family member 2 (APC-binding protein EB2) (End-binding protein 2) (EB2)	MAPRE2	Q15555
Monocarboxylate transporter 10 (MCT 10) (Aromatic amino acid transporter 1) (Solute carrier family 16 member 10) (T-type amino acid transporter 1)	SLC16A10	Q8TF71
Tubulin-folding cofactor B (Cytoskeleton-associated protein 1) (Cytoskeleton-associated protein CKAPI) (Tubulin-specific chaperone B)	TBCB	Q99426
Ribosome-binding protein 1 (180 kDa ribosome receptor homolog) (RRp) (ES/130-related protein) (Ribosome receptor protein)	RRBP1	Q9P2E9
Charged multivesicular body protein 2b (CHMP2.5) (Chromatin-modifying protein 2b) (CHMP2b) (Vacuolar protein sorting-associated protein 2-2) (Vps2-2) (hVps2-2)	CHMP2B	Q9UQN3
Phosphatidylinositol 3,4,5-trisphosphate 5-phosphatase 1 (EC 3.1.3.86) (Inositol polyphosphate-5-phosphatase of 145 kDa) (SIP-145) (SH2 domain-containing inositol 5'-phosphatase 1) (SH2 domain-containing inositol phosphatase 1) (SHIP-1) (p150Ship) (hp51CN)	INPP5D	Q92835
Myotubularin-related protein 1 (Phosphatidylinositol-3,5-bisphosphate 3-phosphatase) (EC 3.1.3.95) (Phosphatidylinositol-3-phosphate phosphatase) (EC 3.1.3.64)	MTMR1	Q13613
ADP-ribosylation factor-like protein 6 (Bardet-Biedl syndrome 3 protein)	ARL6	Q9H0F7
Kinesin-like protein KIF3A (Microtubule plus end-directed kinesin motor 3A)	KIF3A	Q9Y496
Perilipin-3 (47 kDa mannose 6-phosphate receptor-binding protein) (47 kDa MPR-binding protein) (Cargo selection protein TIP47) (Mannose-6-phosphate receptor-binding protein 1) (Placental protein 17) (PP17)	PLIN3	O60664
E3 ubiquitin-protein ligase RNF123 (EC 2.3.2.27) (Kip1 ubiquitination-promoting complex protein 1) (RING finger protein 123) (RING-type E3 ubiquitin transferase RNF123)	RNF123	Q5XPI4
Drebrin-like protein (Cervical SH3P7) (Cervical mucin-associated protein) (Drebrin-F) (HPK1-interacting protein of 55 kDa) (HIP-55) (SH3 domain-containing protein 7)	DBNL	Q9UJU6
Eukaryotic translation initiation factor 4H (eIF-4H) (Williams-Beuren syndrome chromosomal region 1 protein)	EIF4H	Q15056
Rho guanine nucleotide exchange factor 18 (114 kDa Rho-specific guanine nucleotide exchange factor) (p114-Rho-GEF) (p114RhoGEF) (Septin-associated RhoGEF) (SA-RhoGEF)	ARHGEF18	Q6ZSZ5
Sterol O-acyltransferase 1 (EC 2.3.1.26) (Acyl-coenzyme A:cholesterol acyltransferase 1) (ACAT-1) (Cholesterol acyltransferase 1)	SOAT1	P35610
Coronin-1B (Coronin-2)	CORO1B	Q9BR76
Rho GTPase-activating protein SYDE2 (Synapse defective protein 1 homolog 2) (Protein syd-1 homolog 2)	SYDE2	Q5VT97
Protein moonraker (MNR) (OFD1- and FOPNL-interacting protein)	KIAA0753	Q2KHM9
Phosphatidylinositol 5-phosphate 4-kinase type-2 gamma (EC 2.7.1.149) (Phosphatidylinositol 5-phosphate 4-kinase type II gamma) (PI(5)P 4-kinase type II gamma) (PIP4KII-gamma)	PIP4K2C	Q8TBX8
Desmocollin-2 (Cadherin family member 2) (Desmocollin-3) (Desmosomal glycoprotein II) (Desmosomal glycoprotein III)	DSC2	Q02487
Vinculin (Metavinculin) (MV)	VCL	P18206
60S ribosomal protein L29 (Cell surface heparin-binding protein HIP) (Large ribosomal subunit protein eL29)	RPL29	P47914
Keratin, type I cuticular Ha1 (Hair keratin, type I Ha1) (Keratin-31) (K31)	KRT31	Q15323
Ankyrin-3 (ANK-3) (Ankyrin-G)	ANK3	Q12955
Pyruvate carboxylase, mitochondrial (EC 6.4.1.1) (Pyruvic carboxylase) (PCB)	PC	P11498
Propionyl-CoA carboxylase alpha chain, mitochondrial (PCCase subunit alpha) (EC 6.4.1.3) (Propanoyl-CoA:carbon dioxide ligase subunit alpha)	PCCA	P05165
Keratin, type II cytoskeletal 1b (Cytokeratin-1B) (CK-1B) (Keratin-77) (K77) (Type-II keratin Kb39)	KRT77	Q7Z794
Protein DENND6A (DENN domain-containing protein 6A)	DENND6A	Q8IWF6
Methylcrotonoyl-CoA carboxylase subunit alpha, mitochondrial (MCCase subunit alpha) (EC 6.4.1.4) (3-methylcrotonyl-CoA carboxylase 1) (3-methylcrotonyl-CoA carboxylase biotin-containing subunit) (3-methylcrotonyl-CoA:carbon dioxide ligase subunit alpha)	MCCC1	Q96RQ3
Keratin, type II cuticular Hb4 (Keratin-84) (K84) (Type II hair keratin Hb4) (Type-II keratin Kb24)	KRT84	Q9NSB2
Keratin, type II cytoskeletal 75 (Cytokeratin-75) (CK-75) (Keratin-6 hair follicle) (hK6hf) (Keratin-75) (K75) (Type II keratin-K6hf) (Type-II keratin Kb18)	KRT75	O95678
Keratin, type II cytoskeletal 6B (Cytokeratin-6B) (CK-6B) (Keratin-6B) (K6B) (Type-II keratin Kb10)	KRT6B	P04259
Reticulon-3 (Homolog of ASY protein) (HAP) (Neuroendocrine-specific protein-like 2) (NSP-like protein 2) (Neuroendocrine-specific protein-like II) (NSP-like protein II) (NSPLII)	RTN3	O95197
Keratin, type I cytoskeletal 17 (39.1) (Cytokeratin-17) (CK-17) (Keratin-17) (K17)	KRT17	Q04695
Spectrin beta chain, non-erythrocytic 5 (Beta-V spectrin)	SPTBN5	Q9NRC6
Keratin, type I cytoskeletal 23 (Cytokeratin-23) (CK-23) (Keratin-23) (K23)	KRT23	Q9C075
Keratin, type II cytoskeletal 78 (Cytokeratin-78) (CK-78) (Keratin-5b) (Keratin-78) (K78) (Type-II keratin Kb40)	KRT78	Q8N1N4
Propionyl-CoA carboxylase beta chain, mitochondrial (PCCase subunit beta) (EC 6.4.1.3) (Propanoyl-CoA:carbon dioxide ligase subunit beta)	PCCB	P05166
Zinc finger FYVE domain-containing protein 1 (Double FYVE-containing protein 1) (SR3) (Tandem FYVE fingers-1)	ZFYVE1	Q9HBF4
Signal recognition particle 9 kDa protein (SRP9)	SRP9	P49458
Serpin B12	SERPINB12	Q96P63
ATP-binding cassette sub-family D member 1 (Adrenoleukodystrophy protein) (ALDP)	ABCD1	P33897
Drebrin (Developmentally-regulated brain protein)	DBN1	Q16643
Desmocollin-1 (Cadherin family member 1) (Desmosomal glycoprotein 2/3) (DG2/DG3)	DSC1	Q08554
60S ribosomal protein L37 (G1.16) (Large ribosomal subunit protein eL37)	RPL37	P61927
Carbonic anhydrase 2 (EC 4.2.1.1) (Carbonate dehydratase II) (Carbonic anhydrase C) (CAC) (Carbonic anhydrase II) (CA-II)	CA2	P00918
Glial fibrillary acidic protein (GFAP)	GFAP	P14136
Aconitate hydratase, mitochondrial (Aconitase) (EC 4.2.1.3) (Citrate hydro-lyase)	ACO2	Q99798
Peroxisome biogenesis factor 1 (Peroxin-1) (Peroxisome biogenesis disorder protein 1)	PEX1	O43933
Vimentin	VIM	P08670
Catalase (EC 1.11.1.6)	CAT	P04040
Desmoglein-1 (Cadherin family member 4) (Desmosomal glycoprotein 1) (DG1) (DGI) (Pemphigus foliaceus antigen)	DSG1	Q02413
Myotubularin-related protein 10	MTMR10	Q9NXD2
Plectin (PCN) (PLTN) (Hemidesmosomal protein 1) (HD1) (Plectin-1)	PLEC	Q15149
60S ribosomal protein L36a (60S ribosomal protein L44) (Cell growth-inhibiting gene 15 protein) (Cell migration-inducing gene 6 protein) (Large ribosomal subunit protein eL42)	RPL36A	P83881
Keratin, type II cytoskeletal 80 (Cytokeratin-80) (CK-80) (Keratin-80) (K80) (Type-II keratin Kb20)	KRT80	Q6KB66
Electron transfer flavoprotein subunit beta (Beta-ETF)	ETFB	P38117
NADH dehydrogenase [ubiquinone] 1 alpha subcomplex assembly factor 4 (Hormone-regulated proliferation-associated protein of 20 kDa)	NDUFAF4	Q9P032
Myosin phosphatase Rho-interacting protein (M-RIP) (Rho-interacting protein 3) (RIP3) (p116Rip)	MPRIP	Q6WCQ1
NADH-cytochrome b5 reductase 3 (B5R) (Cytochrome b5 reductase) (EC 1.6.2.2) (Diaphorase-1) [Cleaved into: NADH-cytochrome b5 reductase 3 membrane-bound form; NADH-cytochrome b5 reductase 3 soluble form]	CYB5R3	P00387
Spectrin beta chain, erythrocytic (Beta-I spectrin)	SPTB	P11277
Procollagen-lysine,2-oxoglutarate 5-dioxygenase 2 (EC 1.14.11.4) (Lysyl hydroxylase 2) (LH2)	PLOD2	O00469
Succinate-semialdehyde dehydrogenase, mitochondrial (EC 1.2.1.24) (Aldehyde dehydrogenase family 5 member A1) (NAD(+)-dependent succinic semialdehyde dehydrogenase)	ALDH5A1	P51649
Methylcrotonoyl-CoA carboxylase beta chain, mitochondrial (MCCase subunit beta) (EC 6.4.1.4) (3-methylcrotonyl-CoA carboxylase 2) (3-methylcrotonyl-CoA carboxylase non-biotin-containing subunit) (3-methylcrotonyl-CoA:carbon dioxide ligase subunit beta)	MCCC2	Q9HCC0
Spectrin beta chain, non-erythrocytic 2 (Beta-III spectrin) (Spinocerebellar ataxia 5 protein)	SPTBN2	O15020
UPF0505 protein C16orf62 (Esophageal cancer-associated protein)	C16orf62	Q7Z3J2
Hypoxanthine-guanine phosphoribosyltransferase (HGPRT) (HGPRTase) (EC 2.4.2.8)	HPRT1	P00492
Spectrin alpha chain, non-erythrocytic 1 (Alpha-II spectrin) (Fodrin alpha chain) (Spectrin, non-erythroid alpha subunit)	SPTAN1	Q13813
85/88 kDa calcium-independent phospholipase A2 (CaI-PLA2) (EC 3.1.1.4) (Group VI phospholipase A2) (GVI PLA2) (Intracellular membrane-associated calcium-independent phospholipase A2 beta) (iPLA2-beta) (Patatin-like phospholipase domain-containing protein 9) (PNPLA9)	PLA2G6	O60733
Rho GTPase-activating protein 5 (Rho-type GTPase-activating protein 5) (p190-B)	ARHGAP5	Q13017
Dedicator of cytokinesis protein 9 (Cdc42 guanine nucleotide exchange factor zizimin-1) (Zizimin-1)	DOCK9	Q9BZ29
Unconventional myosin-Va (Dilute myosin heavy chain, non-muscle) (Myosin heavy chain 12) (Myosin-12) (Myoxin)	MYO5A	Q9Y4I1
Dihydropyrimidinase-related protein 5 (DRP-5) (CRMP3-associated molecule) (CRAM) (Collapsin response mediator protein 5) (CRMP-5) (UNC33-like phosphoprotein 6) (ULIP-6)	DPYSL5	Q9BPU6
Translation initiation factor eIF-2B subunit beta (S20I15) (S20III15) (eIF-2B GDP-GTP exchange factor subunit beta)	EIF2B2	P49770
Atlastin-2 (EC 3.6.5.-) (ADP-ribosylation factor-like protein 6-interacting protein 2) (ARL-6-interacting protein 2) (Aip-2)	ATL2	Q8NHH9
Growth factor receptor-bound protein 10 (GRB10 adapter protein) (Insulin receptor-binding protein Grb-IR)	GRB10	Q13322
Corneodesmosin (S protein)	CDSN	Q15517
Actin-related protein 2 (Actin-like protein 2)	ACTR2	P61160
Lipolysis-stimulated lipoprotein receptor	LSR	Q86X29
39S ribosomal protein L9, mitochondrial (L9mt) (MRP-L9) (Mitochondrial large ribosomal subunit protein bL9m)	MRPL9	Q9BYD2
Thioredoxin domain-containing protein 5 (Endoplasmic reticulum resident protein 46) (ER protein 46) (ERp46) (Thioredoxin-like protein p46)	TXNDC5	Q8NBS9
Ankyrin repeat domain-containing protein 26	ANKRD26	Q9UPS8
Serine/threonine-protein kinase LATS1 (EC 2.7.11.1) (Large tumor suppressor homolog 1) (WARTS protein kinase) (h-warts)	LATS1	O95835
Multidrug resistance-associated protein 1 (ATP-binding cassette sub-family C member 1) (Leukotriene C(4) transporter) (LTC4 transporter)	ABCC1	P33527
ES1 protein homolog, mitochondrial (Protein GT335) (Protein KNP-I)	C21orf33	P30042
Actin, alpha skeletal muscle (Alpha-actin-1)	ACTA1	P68133
Bifunctional methylenetetrahydrofolate dehydrogenase/cyclohydrolase, mitochondrial [Includes: NAD-dependent methylenetetrahydrofolate dehydrogenase (EC 1.5.1.15); Methenyltetrahydrofolate cyclohydrolase (EC 3.5.4.9)]	MTHFD2	P13995
4-trimethylaminobutyraldehyde dehydrogenase (TMABADH) (EC 1.2.1.47) (Aldehyde dehydrogenase E3 isozyme) (Aldehyde dehydrogenase family 9 member A1) (EC 1.2.1.3) (Gamma-aminobutyraldehyde dehydrogenase) (EC 1.2.1.19) (R-aminobutyraldehyde dehydrogenase) [Cleaved into: 4-trimethylaminobutyraldehyde dehydrogenase, N-terminally processed]	ALDH9A1	P49189
Rab GDP dissociation inhibitor alpha (Rab GDI alpha) (Guanosine diphosphate dissociation inhibitor 1) (GDI-1) (Oligophrenin-2) (Protein XAP-4)	GDI1	P31150
Adenosine 3'-phospho 5'-phosphosulfate transporter 1 (PAPS transporter 1) (Putative MAPK-activating protein PM15) (Putative NF-kappa-B-activating protein 48) (Solute carrier family 35 member B2)	SLC35B2	Q8TB61
3-ketoacyl-CoA thiolase, mitochondrial (EC 2.3.1.16) (Acetyl-CoA acyltransferase) (Beta-ketothiolase) (Mitochondrial 3-oxoacyl-CoA thiolase) (T1)	ACAA2	P42765
Protein RUFY3 (RUN and FYVE domain-containing protein 3) (Rap2-interacting protein x) (RIPx) (Single axon-regulated protein) (Singar)	RUFY3	Q7L099
TBC1 domain family member 5	TBC1D5	Q92609
Guanine nucleotide-binding protein subunit beta-4 (Transducin beta chain 4)	GNB4	Q9HAV0
Amiloride-sensitive sodium channel subunit delta (Delta-NaCH) (Epithelial Na(+) channel subunit delta) (Delta-ENaC) (ENaCD) (Nonvoltage-gated sodium channel 1 subunit delta) (SCNED)	SCNN1D	P51172
Alpha-centractin (Centractin) (ARP1) (Actin-RPV) (Centrosome-associated actin homolog)	ACTR1A	P61163
HAUS augmin-like complex subunit 2 (Centrosomal protein of 27 kDa) (Cep27)	HAUS2	Q9NVX0
1-phosphatidylinositol 4,5-bisphosphate phosphodiesterase delta-3 (EC 3.1.4.11) (Phosphoinositide phospholipase C-delta-3) (Phospholipase C-delta-3) (PLC-delta-3)	PLCD3	Q8N3E9
Peptidyl-prolyl cis-trans isomerase FKBP8 (PPIase FKBP8) (EC 5.2.1.8) (38 kDa FK506-binding protein) (38 kDa FKBP) (FKBP-38) (hFKBP38) (FK506-binding protein 8) (FKBP-8) (FKBPR38) (Rotamase)	FKBP8	Q14318
Neurofilament heavy polypeptide (NF-H) (200 kDa neurofilament protein) (Neurofilament triplet H protein)	NEFH	P12036
Centrosome-associated protein CEP250 (250 kDa centrosomal protein) (Cep250) (Centrosomal Nek2-associated protein 1) (C-Nap1) (Centrosomal protein 2)	CEP250	Q9BV73
3-keto-steroid reductase (EC 1.1.1.270) (17-beta-hydroxysteroid dehydrogenase 7) (17-beta-HSD 7) (Estradiol 17-beta-dehydrogenase 7) (EC 1.1.1.62) (Short chain dehydrogenase/reductase family 37C member 1)	HSD17B7	P56937
Dystrophin	DMD	P11532
Succinate--CoA ligase [ADP/GDP-forming] subunit alpha, mitochondrial (EC 6.2.1.4) (EC 6.2.1.5) (Succinyl-CoA synthetase subunit alpha) (SCS-alpha)	SUCLG1	P53597
CDK5 regulatory subunit-associated protein 2 (CDK5 activator-binding protein C48) (Centrosome-associated protein 215)	CDK5RAP2	Q96SN8
E3 ubiquitin-protein ligase MIB2 (EC 2.3.2.27) (Mind bomb homolog 2) (Novel zinc finger protein) (Novelzin) (Putative NF-kappa-B-activating protein 002N) (RING-type E3 ubiquitin transferase MIB2) (Skeletrophin) (Zinc finger ZZ type with ankyrin repeat domain protein 1)	MIB2	Q96AX9
Retinal dehydrogenase 2 (RALDH 2) (RalDH2) (EC 1.2.1.36) (Aldehyde dehydrogenase family 1 member A2) (Retinaldehyde-specific dehydrogenase type 2) (RALDH(II))	ALDH1A2	O94788
39S ribosomal protein L11, mitochondrial (L11mt) (MRP-L11) (Mitochondrial large ribosomal subunit protein uL11m)	MRPL11	Q9Y3B7
Rab GDP dissociation inhibitor beta (Rab GDI beta) (Guanosine diphosphate dissociation inhibitor 2) (GDI-2)	GDI2	P50395
Mitochondrial dynamics protein MID51 (Mitochondrial dynamics protein of 51 kDa) (Mitochondrial elongation factor 1) (Smith-Magenis syndrome chromosomal region candidate gene 7 protein-like) (SMCR7-like protein)	MIEF1	Q9NQG6
PRA1 family protein 3 (ADP-ribosylation factor-like protein 6-interacting protein 5) (ARL-6-interacting protein 5) (Aip-5) (Cytoskeleton-related vitamin A-responsive protein) (Dermal papilla-derived protein 11) (GTRAP3-18) (Glutamate transporter EAAC1-interacting protein) (JM5) (Prenylated Rab acceptor protein 2) (Protein JWa) (Putative MAPK-activating protein PM27)	ARL6IP5	O75915
Putative methyltransferase C9orf114 (EC 2.1.1.-) (Centromere protein 32) (CENP-32) (Kinetochore-associated protein) (SPOUT domain-containing methyltransferase 1)	SPOUT1	Q5T280
Formin-like protein 2 (Formin homology 2 domain-containing protein 2)	FMNL2	Q96PY5
Ras-related protein Rab-21	RAB21	Q9UL25
Legumain (EC 3.4.22.34) (Asparaginyl endopeptidase) (Protease, cysteine 1)	LGMN	Q99538
A-kinase anchor protein 12 (AKAP-12) (A-kinase anchor protein 250 kDa) (AKAP 250) (Gravin) (Myasthenia gravis autoantigen)	AKAP12	Q02952
Phosphoglycerate kinase 1 (EC 2.7.2.3) (Cell migration-inducing gene 10 protein) (Primer recognition protein 2) (PRP 2)	PGK1	P00558
Dihydrolipoyllysine-residue acetyltransferase component of pyruvate dehydrogenase complex, mitochondrial (EC 2.3.1.12) (70 kDa mitochondrial autoantigen of primary biliary cirrhosis) (PBC) (Dihydrolipoamide acetyltransferase component of pyruvate dehydrogenase complex) (M2 antigen complex 70 kDa subunit) (Pyruvate dehydrogenase complex component E2) (PDC-E2) (PDCE2)	DLAT	P10515
60S ribosomal protein L19 (Large ribosomal subunit protein eL19)	RPL19	P84098
PAB-dependent poly(A)-specific ribonuclease subunit PAN3 (PAB1P-dependent poly(A)-nuclease) (PAN deadenylation complex subunit 3) (hPan3)	PAN3	Q58A45
Rootletin (Ciliary rootlet coiled-coil protein)	CROCC	Q5TZA2
Glycerol-3-phosphate acyltransferase 3 (GPAT-3) (EC 2.3.1.15) (1-acyl-sn-glycerol-3-phosphate O-acyltransferase 10) (AGPAT 10) (1-acyl-sn-glycerol-3-phosphate O-acyltransferase 9) (1-AGP acyltransferase 9) (1-AGPAT 9) (EC 2.3.1.51) (Acyl-CoA:glycerol-3-phosphate acyltransferase 3) (hGPAT3) (Lung cancer metastasis-associated protein 1) (Lysophosphatidic acid acyltransferase theta) (LPAAT-theta) (M…	GPAT3	Q53EU6
Glucose-6-phosphate exchanger SLC37A4 (Glucose-5-phosphate transporter) (Glucose-6-phosphate translocase) (Solute carrier family 37 member 4) (Transformation-related gene 19 protein) (TRG-19)	SLC37A4	O43826
Rho GTPase-activating protein 12 (Rho-type GTPase-activating protein 12)	ARHGAP12	Q8IWW6
FAD-dependent oxidoreductase domain-containing protein 1 (EC 1.-.-.-)	FOXRED1	Q96CU9
Low-density lipoprotein receptor-related protein 2 (LRP-2) (Glycoprotein 330) (gp330) (Megalin)	LRP2	P98164
2',3'-cyclic-nucleotide 3'-phosphodiesterase (CNP) (CNPase) (EC 3.1.4.37)	CNP	P09543
N-alpha-acetyltransferase 25, NatB auxiliary subunit (Mitochondrial distribution and morphology protein 20) (N-terminal acetyltransferase B complex subunit MDM20) (NatB complex subunit MDM20) (N-terminal acetyltransferase B complex subunit NAA25) (p120)	NAA25	Q14CX7
D-2-hydroxyglutarate dehydrogenase, mitochondrial (EC 1.1.99.-)	D2HGDH	Q8N465
Valine--tRNA ligase, mitochondrial (EC 6.1.1.9) (Valyl-tRNA synthetase) (ValRS) (Valyl-tRNA synthetase-like)	VARS2	Q5ST30
C-1-tetrahydrofolate synthase, cytoplasmic (C1-THF synthase) [Cleaved into: C-1-tetrahydrofolate synthase, cytoplasmic, N-terminally processed] [Includes: Methylenetetrahydrofolate dehydrogenase (EC 1.5.1.5); Methenyltetrahydrofolate cyclohydrolase (EC 3.5.4.9); Formyltetrahydrofolate synthetase (EC 6.3.4.3)]	MTHFD1	P11586
Serine/threonine-protein kinase 11-interacting protein (LKB1-interacting protein 1)	STK11IP	Q8N1F8
Methylmalonic aciduria and homocystinuria type C protein (EC 1.16.1.-) (CblC) (Cyanocobalamin reductase (cyanide-eliminating))	MMACHC	Q9Y4U1
Fumarate hydratase, mitochondrial (Fumarase) (EC 4.2.1.2)	FH	P07954
Microtubule-actin cross-linking factor 1, isoforms 1/2/3/5 (620 kDa actin-binding protein) (ABP620) (Actin cross-linking family protein 7) (Macrophin-1) (Trabeculin-alpha)	MACF1	Q9UPN3
WD repeat-containing protein 1 (Actin-interacting protein 1) (AIP1) (NORI-1)	WDR1	O75083
Protein zwilch homolog (hZwilch)	ZWILCH	Q9H900
28S ribosomal protein S25, mitochondrial (MRP-S25) (S25mt) (Mitochondrial small ribosomal subunit protein mS25)	MRPS25	P82663
Vacuolar protein sorting-associated protein 26B (Vesicle protein sorting 26B)	VPS26B	Q4G0F5
Glutaminase kidney isoform, mitochondrial (GLS) (EC 3.5.1.2) (K-glutaminase) (L-glutamine amidohydrolase)	GLS	O94925
Coatomer subunit beta' (Beta'-coat protein) (Beta'-COP) (p102)	COPB2	P35606
Vacuolar protein sorting-associated protein 29 (hVPS29) (PEP11 homolog) (Vesicle protein sorting 29)	VPS29	Q9UBQ0
Neurofilament light polypeptide (NF-L) (68 kDa neurofilament protein) (Neurofilament triplet L protein)	NEFL	P07196
SEC23-interacting protein (p125)	SEC23IP	Q9Y6Y8
Dynamin-3 (EC 3.6.5.5) (Dynamin, testicular) (T-dynamin)	DNM3	Q9UQ16
E3 ubiquitin-protein ligase TRAF7 (EC 2.3.2.27) (RING finger and WD repeat-containing protein 1) (RING finger protein 119) (RING-type E3 ubiquitin transferase TRAF7) (TNF receptor-associated factor 7)	TRAF7	Q6Q0C0
Plakophilin-4 (p0071)	PKP4	Q99569
Dynamin-1 (EC 3.6.5.5)	DNM1	Q05193
Mitochondrial inner membrane protein OXA1L (Hsa) (OXA1Hs) (Oxidase assembly 1-like protein) (OXA1-like protein)	OXA1L	Q15070
Syntaxin-binding protein 2 (Protein unc-18 homolog 2) (Unc18-2) (Protein unc-18 homolog B) (Unc-18B)	STXBP2	Q15833
Mitochondrial-processing peptidase subunit beta (EC 3.4.24.64) (Beta-MPP) (P-52)	PMPCB	O75439
Isopentenyl-diphosphate Delta-isomerase 1 (EC 5.3.3.2) (Isopentenyl pyrophosphate isomerase 1) (IPP isomerase 1) (IPPI1)	IDI1	Q13907
Cytochrome b-c1 complex subunit 1, mitochondrial (Complex III subunit 1) (Core protein I) (Ubiquinol-cytochrome-c reductase complex core protein 1)	UQCRC1	P31930
V-type proton ATPase 116 kDa subunit a isoform 2 (V-ATPase 116 kDa isoform a2) (Lysosomal H(+)-transporting ATPase V0 subunit a2) (TJ6) (Vacuolar proton translocating ATPase 116 kDa subunit a isoform 2)	ATP6V0A2	Q9Y487
Inosine triphosphate pyrophosphatase (ITPase) (Inosine triphosphatase) (EC 3.6.1.9) (Non-canonical purine NTP pyrophosphatase) (Non-standard purine NTP pyrophosphatase) (Nucleoside-triphosphate diphosphatase) (Nucleoside-triphosphate pyrophosphatase) (NTPase) (Putative oncogene protein hlc14-06-p)	ITPA	Q9BY32
6-phosphogluconolactonase (6PGL) (EC 3.1.1.31)	PGLS	O95336
Malate dehydrogenase, cytoplasmic (EC 1.1.1.37) (Cytosolic malate dehydrogenase) (Diiodophenylpyruvate reductase) (EC 1.1.1.96)	MDH1	P40925
Poly(rC)-binding protein 4 (Alpha-CP4)	PCBP4	P57723
Heat shock 70 kDa protein 13 (Microsomal stress-70 protein ATPase core) (Stress-70 protein chaperone microsome-associated 60 kDa protein)	HSPA13	P48723
Glutamyl-tRNA(Gln) amidotransferase subunit A, mitochondrial (Glu-AdT subunit A) (EC 6.3.5.7) (Glutaminyl-tRNA synthase-like protein 1)	QRSL1	Q9H0R6
2-oxoisovalerate dehydrogenase subunit alpha, mitochondrial (EC 1.2.4.4) (Branched-chain alpha-keto acid dehydrogenase E1 component alpha chain) (BCKDE1A) (BCKDH E1-alpha)	BCKDHA	P12694
Argininosuccinate synthase (EC 6.3.4.5) (Citrulline--aspartate ligase)	ASS1	P00966
Ras-related protein Rap-2a (RbBP-30)	RAP2A	P10114
GPI ethanolamine phosphate transferase 2 (EC 2.-.-.-) (GPI7 homolog) (hGPI7) (Phosphatidylinositol-glycan biosynthesis class G protein) (PIG-G)	PIGG	Q5H8A4
Coronin-1C (Coronin-3) (hCRNN4)	CORO1C	Q9ULV4
GTP-binding protein Di-Ras1 (Distinct subgroup of the Ras family member 1) (Ras-related inhibitor of cell growth) (Rig) (Small GTP-binding tumor suppressor 1)	DIRAS1	O95057
TBC1 domain family member 4 (Akt substrate of 160 kDa) (AS160)	TBC1D4	O60343
Transcription termination factor 2 (EC 3.6.4.-) (Lodestar homolog) (RNA polymerase II termination factor) (Transcription release factor 2) (F2) (HuF2)	TTF2	Q9UNY4
Peroxisomal membrane protein 11B (Peroxin-11B) (Peroxisomal biogenesis factor 11B) (Protein PEX11 homolog beta) (PEX11-beta)	PEX11B	O96011
Guanine nucleotide-binding protein G(I)/G(S)/G(T) subunit beta-1 (Transducin beta chain 1)	GNB1	P62873
Pyrroline-5-carboxylate reductase 1, mitochondrial (P5C reductase 1) (P5CR 1) (EC 1.5.1.2)	PYCR1	P32322
F-box/LRR-repeat protein 12 (F-box and leucine-rich repeat protein 12) (F-box protein FBL12)	FBXL12	Q9NXK8
Phosphatidylinositide phosphatase SAC1 (EC 3.1.3.-) (Suppressor of actin mutations 1-like protein)	SACM1L	Q9NTJ5
Actin-related protein 2/3 complex subunit 3 (Arp2/3 complex 21 kDa subunit) (p21-ARC)	ARPC3	O15145
Serine palmitoyltransferase 2 (EC 2.3.1.50) (Long chain base biosynthesis protein 2) (LCB 2) (Long chain base biosynthesis protein 2a) (LCB2a) (Serine-palmitoyl-CoA transferase 2) (SPT 2)	SPTLC2	O15270
Armadillo repeat-containing protein 6	ARMC6	Q6NXE6
Sphingolipid delta(4)-desaturase DES1 (EC 1.14.19.17) (Cell migration-inducing gene 15 protein) (Degenerative spermatocyte homolog 1) (Membrane lipid desaturase)	DEGS1	O15121
Alstrom syndrome protein 1	ALMS1	Q8TCU4
Homer protein homolog 2 (Homer-2) (Cupidin)	HOMER2	Q9NSB8
Zinc finger FYVE domain-containing protein 26 (FYVE domain-containing centrosomal protein) (FYVE-CENT) (Spastizin)	ZFYVE26	Q68DK2
A-kinase anchor protein 9 (AKAP-9) (A-kinase anchor protein 350 kDa) (AKAP 350) (hgAKAP 350) (A-kinase anchor protein 450 kDa) (AKAP 450) (AKAP 120-like protein) (Centrosome- and Golgi-localized PKN-associated protein) (CG-NAP) (Protein hyperion) (Protein kinase A-anchoring protein 9) (PRKA9) (Protein yotiao)	AKAP9	Q99996
DENN domain-containing protein 5B (Rab6IP1-like protein)	DENND5B	Q6ZUT9
1-acyl-sn-glycerol-3-phosphate acyltransferase alpha (EC 2.3.1.51) (1-acylglycerol-3-phosphate O-acyltransferase 1) (1-AGP acyltransferase 1) (1-AGPAT 1) (Lysophosphatidic acid acyltransferase alpha) (LPAAT-alpha) (Protein G15)	AGPAT1	Q99943
Elongation factor 1-beta (EF-1-beta)	EEF1B2	P24534
DNA polymerase subunit gamma-1 (EC 2.7.7.7) (Mitochondrial DNA polymerase catalytic subunit) (PolG-alpha)	POLG	P54098
Putative transferase CAF17, mitochondrial (EC 2.1.-.-) (Iron-sulfur cluster assembly factor homolog)	IBA57	Q5T440
Ras-related protein Rap-2c	RAP2C	Q9Y3L5
FAST kinase domain-containing protein 1, mitochondrial	FASTKD1	Q53R41
Beta-2-syntrophin (59 kDa dystrophin-associated protein A1 basic component 2) (Syntrophin-3) (SNT3) (Syntrophin-like) (SNTL)	SNTB2	Q13425
Succinate--CoA ligase [GDP-forming] subunit beta, mitochondrial (EC 6.2.1.4) (GTP-specific succinyl-CoA synthetase subunit beta) (G-SCS) (GTPSCS) (Succinyl-CoA synthetase beta-G chain) (SCS-betaG)	SUCLG2	Q96I99
NADH-ubiquinone oxidoreductase 75 kDa subunit, mitochondrial (EC 1.6.5.3) (EC 1.6.99.3) (Complex I-75kD) (CI-75kD)	NDUFS1	P28331
Unconventional myosin-Id	MYO1D	O94832
Phosphorylase b kinase gamma catalytic chain, liver/testis isoform (PHK-gamma-LT) (PHK-gamma-T) (EC 2.7.11.19) (PSK-C3) (Phosphorylase kinase subunit gamma-2)	PHKG2	P15735
Bifunctional purine biosynthesis protein PURH [Cleaved into: Bifunctional purine biosynthesis protein PURH, N-terminally processed] [Includes: Phosphoribosylaminoimidazolecarboxamide formyltransferase (EC 2.1.2.3) (5-aminoimidazole-4-carboxamide ribonucleotide formyltransferase) (AICAR transformylase); IMP cyclohydrolase (EC 3.5.4.10) (ATIC) (IMP synthase) (Inosinicase)]	ATIC	P31939
Ferrochelatase, mitochondrial (EC 4.99.1.1) (Heme synthase) (Protoheme ferro-lyase)	FECH	P22830
Pericentrin (Kendrin) (Pericentrin-B)	PCNT	O95613
NADH dehydrogenase [ubiquinone] flavoprotein 1, mitochondrial (EC 1.6.5.3) (EC 1.6.99.3) (Complex I-51kD) (CI-51kD) (NADH dehydrogenase flavoprotein 1) (NADH-ubiquinone oxidoreductase 51 kDa subunit)	NDUFV1	P49821
Dedicator of cytokinesis protein 11 (Activated Cdc42-associated guanine nucleotide exchange factor) (ACG) (Zizimin-2)	DOCK11	Q5JSL3
Paraplegin (EC 3.4.24.-) (Cell matrix adhesion regulator) (Spastic paraplegia 7 protein)	SPG7	Q9UQ90
Protein disulfide-isomerase A4 (EC 5.3.4.1) (Endoplasmic reticulum resident protein 70) (ER protein 70) (ERp70) (Endoplasmic reticulum resident protein 72) (ER protein 72) (ERp-72) (ERp72)	PDIA4	P13667
Receptor-interacting serine/threonine-protein kinase 1 (EC 2.7.11.1) (Cell death protein RIP) (Receptor-interacting protein 1) (RIP-1) (Serine/threonine-protein kinase RIP)	RIPK1	Q13546
cAMP-dependent protein kinase type II-alpha regulatory subunit	PRKAR2A	P13861
Dihydropyrimidinase-related protein 4 (DRP-4) (Collapsin response mediator protein 3) (CRMP-3) (UNC33-like phosphoprotein 4) (ULIP-4)	DPYSL4	O14531
E3 ubiquitin-protein ligase NEDD4 (EC 2.3.2.26) (Cell proliferation-inducing gene 53 protein) (HECT-type E3 ubiquitin transferase NEDD4) (Neural precursor cell expressed developmentally down-regulated protein 4) (NEDD-4)	NEDD4	P46934
Isoleucine--tRNA ligase, mitochondrial (EC 6.1.1.5) (Isoleucyl-tRNA synthetase) (IleRS)	IARS2	Q9NSE4
Calpain-1 catalytic subunit (EC 3.4.22.52) (Calcium-activated neutral proteinase 1) (CANP 1) (Calpain mu-type) (Calpain-1 large subunit) (Cell proliferation-inducing gene 30 protein) (Micromolar-calpain) (muCANP)	CAPN1	P07384
G-protein-signaling modulator 1 (Activator of G-protein signaling 3)	GPSM1	Q86YR5
Beta-centractin (Actin-related protein 1B) (ARP1B)	ACTR1B	P42025
Sorting nexin-17	SNX17	Q15036
Alpha-tubulin N-acetyltransferase 1 (Alpha-TAT) (Alpha-TAT1) (TAT) (EC 2.3.1.108) (Acetyltransferase mec-17 homolog)	ATAT1	Q5SQI0
ATPase family AAA domain-containing protein 3B (AAA-TOB3)	ATAD3B	Q5T9A4
Tight junction protein ZO-1 (Tight junction protein 1) (Zona occludens protein 1) (Zonula occludens protein 1)	TJP1	Q07157
Electron transfer flavoprotein subunit alpha, mitochondrial (Alpha-ETF)	ETFA	P13804
GTP-binding protein SAR1b (GTP-binding protein B) (GTBPB)	SAR1B	Q9Y6B6
Phosphoribosylformylglycinamidine synthase (FGAM synthase) (FGAMS) (EC 6.3.5.3) (Formylglycinamide ribonucleotide amidotransferase) (FGAR amidotransferase) (FGAR-AT) (Formylglycinamide ribotide amidotransferase)	PFAS	O15067
Feline leukemia virus subgroup C receptor-related protein 1 (Feline leukemia virus subgroup C receptor) (hFLVCR)	FLVCR1	Q9Y5Y0
Annexin A6 (67 kDa calelectrin) (Annexin VI) (Annexin-6) (Calphobindin-II) (CPB-II) (Chromobindin-20) (Lipocortin VI) (Protein III) (p68) (p70)	ANXA6	P08133
Cdc42 effector protein 1 (Binder of Rho GTPases 5) (Serum protein MSE55)	CDC42EP1	Q00587
Pyrroline-5-carboxylate reductase 3 (P5C reductase 3) (P5CR 3) (EC 1.5.1.2) (Pyrroline-5-carboxylate reductase-like protein)	PYCR3	Q53H96
Clathrin heavy chain 1 (Clathrin heavy chain on chromosome 17) (CLH-17)	CLTC	Q00610
Phosphoenolpyruvate carboxykinase [GTP], mitochondrial (PEPCK-M) (EC 4.1.1.32)	PCK2	Q16822
Vacuolar protein sorting-associated protein 18 homolog (hVPS18)	VPS18	Q9P253
Calnexin (IP90) (Major histocompatibility complex class I antigen-binding protein p88) (p90)	CANX	P27824
39S ribosomal protein L1, mitochondrial (L1mt) (MRP-L1) (Mitochondrial large ribosomal subunit protein uL1m)	MRPL1	Q9BYD6
ATPase family AAA domain-containing protein 3A	ATAD3A	Q9NVI7
AMP deaminase 2 (EC 3.5.4.6) (AMP deaminase isoform L)	AMPD2	Q01433
Activating molecule in BECN1-regulated autophagy protein 1	AMBRA1	Q9C0C7
Renin receptor (ATPase H(+)-transporting lysosomal accessory protein 2) (ATPase H(+)-transporting lysosomal-interacting protein 2) (ER-localized type I transmembrane adaptor) (Embryonic liver differentiation factor 10) (N14F) (Renin/prorenin receptor) (Vacuolar ATP synthase membrane sector-associated protein M8-9) (ATP6M8-9) (V-ATPase M8.9 subunit)	ATP6AP2	O75787
Sorting nexin-2 (Transformation-related gene 9 protein) (TRG-9)	SNX2	O60749
Valine--tRNA ligase (EC 6.1.1.9) (Protein G7a) (Valyl-tRNA synthetase) (ValRS)	VARS	P26640
Serpin B8 (Cytoplasmic antiproteinase 2) (CAP-2) (CAP2) (Peptidase inhibitor 8) (PI-8)	SERPINB8	P50452
Programmed cell death 6-interacting protein (PDCD6-interacting protein) (ALG-2-interacting protein 1) (ALG-2-interacting protein X) (Hp95)	PDCD6IP	Q8WUM4
Thiosulfate sulfurtransferase (EC 2.8.1.1) (Rhodanese)	TST	Q16762
Sorting nexin-8	SNX8	Q9Y5X2
MAGUK p55 subfamily member 6 (Veli-associated MAGUK 1) (VAM-1)	MPP6	Q9NZW5
Guanine nucleotide-binding protein G(I)/G(S)/G(T) subunit beta-2 (G protein subunit beta-2) (Transducin beta chain 2)	GNB2	P62879
Ras-related protein Rap-2b	RAP2B	P61225
Sorting nexin-5	SNX5	Q9Y5X3
Neuropathy target esterase (EC 3.1.1.5) (Patatin-like phospholipase domain-containing protein 6)	PNPLA6	Q8IY17
Dihydroxyacetone phosphate acyltransferase (DAP-AT) (DHAP-AT) (EC 2.3.1.42) (Acyl-CoA:dihydroxyacetonephosphateacyltransferase) (Glycerone-phosphate O-acyltransferase)	GNPAT	O15228
Centrosomal protein of 55 kDa (Cep55) (Up-regulated in colon cancer 6)	CEP55	Q53EZ4
14-3-3 protein gamma (Protein kinase C inhibitor protein 1) (KCIP-1) [Cleaved into: 14-3-3 protein gamma, N-terminally processed]	YWHAG	P61981
Trifunctional enzyme subunit alpha, mitochondrial (78 kDa gastrin-binding protein) (TP-alpha) [Includes: Long-chain enoyl-CoA hydratase (EC 4.2.1.17); Long chain 3-hydroxyacyl-CoA dehydrogenase (EC 1.1.1.211)]	HADHA	P40939
GTP:AMP phosphotransferase AK3, mitochondrial (EC 2.7.4.10) (Adenylate kinase 3) (AK 3) (Adenylate kinase 3 alpha-like 1)	AK3	Q9UIJ7
Serine/threonine-protein kinase WNK1 (EC 2.7.11.1) (Erythrocyte 65 kDa protein) (p65) (Kinase deficient protein) (Protein kinase lysine-deficient 1) (Protein kinase with no lysine 1) (hWNK1)	WNK1	Q9H4A3
GTP-binding protein 2	GTPBP2	Q9BX10
Polypeptide N-acetylgalactosaminyltransferase 1 (EC 2.4.1.41) (Polypeptide GalNAc transferase 1) (GalNAc-T1) (pp-GaNTase 1) (Protein-UDP acetylgalactosaminyltransferase 1) (UDP-GalNAc:polypeptide N-acetylgalactosaminyltransferase 1) [Cleaved into: Polypeptide N-acetylgalactosaminyltransferase 1 soluble form]	GALNT1	Q10472
Glutamyl-tRNA(Gln) amidotransferase subunit B, mitochondrial (Glu-AdT subunit B) (EC 6.3.5.-) (Cytochrome c oxidase assembly factor PET112 homolog)	GATB	O75879
TBC1 domain family member 10B (Rab27A-GAP-beta)	TBC1D10B	Q4KMP7
Glycogenin-1 (GN-1) (GN1) (EC 2.4.1.186)	GYG1	P46976
Prolyl 4-hydroxylase subunit alpha-1 (4-PH alpha-1) (EC 1.14.11.2) (Procollagen-proline,2-oxoglutarate-4-dioxygenase subunit alpha-1)	P4HA1	P13674
Rho GTPase-activating protein 11A (Rho-type GTPase-activating protein 11A)	ARHGAP11A	Q6P4F7
RCC1-like G exchanging factor-like protein (RCC1 like) (Williams-Beuren syndrome chromosomal region 16 protein)	RCC1L	Q96I51
Hexokinase-1 (EC 2.7.1.1) (Brain form hexokinase) (Hexokinase type I) (HK I)	HK1	P19367
YTH domain-containing family protein 3	YTHDF3	Q7Z739
Sorting nexin-7	SNX7	Q9UNH6
Eukaryotic translation initiation factor 3 subunit H (eIF3h) (Eukaryotic translation initiation factor 3 subunit 3) (eIF-3-gamma) (eIF3 p40 subunit)	EIF3H	O15372
Protein TANC1 (Tetratricopeptide repeat, ankyrin repeat and coiled-coil domain-containing protein 1)	TANC1	Q9C0D5
PX domain-containing protein kinase-like protein (Modulator of Na,K-ATPase) (MONaKA)	PXK	Q7Z7A4
F-actin-capping protein subunit beta (CapZ beta)	CAPZB	P47756
HAUS augmin-like complex subunit 5	HAUS5	O94927
Elongation factor G, mitochondrial (EF-Gmt) (Elongation factor G 1, mitochondrial) (mEF-G 1) (Elongation factor G1) (hEFG1)	GFM1	Q96RP9
Pentatricopeptide repeat-containing protein 2, mitochondrial	PTCD2	Q8WV60
Centrosomal protein of 78 kDa (Cep78)	CEP78	Q5JTW2
GDP-mannose 4,6 dehydratase (EC 4.2.1.47) (GDP-D-mannose dehydratase) (GMD)	GMDS	O60547
Mevalonate kinase (MK) (EC 2.7.1.36)	MVK	Q03426
Vacuolar protein sorting-associated protein 45 (h-VPS45) (hlVps45)	VPS45	Q9NRW7
E3 UFM1-protein ligase 1 (EC 6.3.2.-) (Novel LZAP-binding protein) (Regulator of C53/LZAP and DDRGK1)	UFL1	O94874
Rabankyrin-5 (Rank-5) (Ankyrin repeat and FYVE domain-containing protein 1) (Ankyrin repeats hooked to a zinc finger motif)	ANKFY1	Q9P2R3
Phosphate carrier protein, mitochondrial (Phosphate transport protein) (PTP) (Solute carrier family 25 member 3)	SLC25A3	Q00325
14-3-3 protein eta (Protein AS1)	YWHAH	Q04917
Serine palmitoyltransferase 1 (EC 2.3.1.50) (Long chain base biosynthesis protein 1) (LCB 1) (Serine-palmitoyl-CoA transferase 1) (SPT 1) (SPT1)	SPTLC1	O15269
Hypoxia up-regulated protein 1 (150 kDa oxygen-regulated protein) (ORP-150) (170 kDa glucose-regulated protein) (GRP-170)	HYOU1	Q9Y4L1
WASH complex subunit 4 (Strumpellin and WASH-interacting protein) (SWIP) (WASH complex subunit SWIP)	WASHC4	Q2M389
Thimet oligopeptidase (EC 3.4.24.15) (Endopeptidase 24.15) (MP78)	THOP1	P52888
Cytochrome b-c1 complex subunit Rieske, mitochondrial (EC 1.10.2.2) (Complex III subunit 5) (Cytochrome b-c1 complex subunit 5) (Rieske iron-sulfur protein) (RISP) (Ubiquinol-cytochrome c reductase iron-sulfur subunit) [Cleaved into: Cytochrome b-c1 complex subunit 11 (Complex III subunit IX) (Ubiquinol-cytochrome c reductase 8 kDa protein)]	UQCRFS1	P47985
Acyl-CoA dehydrogenase family member 10 (ACAD-10) (EC 1.3.99.-)	ACAD10	Q6JQN1
Alanine--tRNA ligase, mitochondrial (EC 6.1.1.7) (Alanyl-tRNA synthetase) (AlaRS)	AARS2	Q5JTZ9
Multidrug resistance-associated protein 4 (ATP-binding cassette sub-family C member 4) (MRP/cMOAT-related ABC transporter) (Multi-specific organic anion transporter B) (MOAT-B)	ABCC4	O15439
Neurobeachin (Lysosomal-trafficking regulator 2) (Protein BCL8B)	NBEA	Q8NFP9
Protein disulfide-isomerase A6 (EC 5.3.4.1) (Endoplasmic reticulum protein 5) (ER protein 5) (ERp5) (Protein disulfide isomerase P5) (Thioredoxin domain-containing protein 7)	PDIA6	Q15084
Minor histocompatibility antigen H13 (EC 3.4.23.-) (Intramembrane protease 1) (IMP-1) (IMPAS-1) (hIMP1) (Presenilin-like protein 3) (Signal peptide peptidase)	HM13	Q8TCT9
Dystrobrevin alpha (DTN-A) (Alpha-dystrobrevin) (Dystrophin-related protein 3)	DTNA	Q9Y4J8
Transforming growth factor-beta receptor-associated protein 1 (TGF-beta receptor-associated protein 1) (TRAP-1) (TRAP1)	TGFBRAP1	Q8WUH2
MICOS complex subunit MIC60 (Cell proliferation-inducing gene 4/52 protein) (Mitochondrial inner membrane protein) (Mitofilin) (p87/89)	IMMT	Q16891
Succinate--CoA ligase [ADP-forming] subunit beta, mitochondrial (EC 6.2.1.5) (ATP-specific succinyl-CoA synthetase subunit beta) (A-SCS) (Succinyl-CoA synthetase beta-A chain) (SCS-betaA)	SUCLA2	Q9P2R7
3-mercaptopyruvate sulfurtransferase (MST) (EC 2.8.1.2)	MPST	P25325
Hydroxysteroid dehydrogenase-like protein 2 (EC 1.-.-.-) (Short chain dehydrogenase/reductase family 13C member 1)	HSDL2	Q6YN16
Ataxin-2 (Spinocerebellar ataxia type 2 protein) (Trinucleotide repeat-containing gene 13 protein)	ATXN2	Q99700
Endoplasmic reticulum resident protein 29 (ERp29) (Endoplasmic reticulum resident protein 28) (ERp28) (Endoplasmic reticulum resident protein 31) (ERp31)	ERP29	P30040
Methyltransferase-like protein 17, mitochondrial (EC 2.1.1.-) (False p73 target gene protein) (Methyltransferase 11 domain-containing protein 1) (Protein RSM22 homolog, mitochondrial)	METTL17	Q9H7H0
D-3-phosphoglycerate dehydrogenase (3-PGDH) (EC 1.1.1.95) (2-oxoglutarate reductase) (EC 1.1.1.399) (Malate dehydrogenase) (EC 1.1.1.37)	PHGDH	O43175
Cytoplasmic dynein 2 light intermediate chain 1 (Dynein 2 light intermediate chain)	DYNC2LI1	Q8TCX1
Malonyl-CoA-acyl carrier protein transacylase, mitochondrial (MCT) (EC 2.3.1.39) (Mitochondrial malonyl CoA:ACP acyltransferase) (Mitochondrial malonyltransferase) ([Acyl-carrier-protein] malonyltransferase)	MCAT	Q8IVS2
MAP7 domain-containing protein 2	MAP7D2	Q96T17
Flotillin-1	FLOT1	O75955
Alanine--tRNA ligase, cytoplasmic (EC 6.1.1.7) (Alanyl-tRNA synthetase) (AlaRS) (Renal carcinoma antigen NY-REN-42)	AARS	P49588
GTP-binding protein SAR1a (COPII-associated small GTPase)	SAR1A	Q9NR31
Sterile alpha and TIR motif-containing protein 1 (Sterile alpha and Armadillo repeat protein) (Sterile alpha motif domain-containing protein 2) (MyD88-5) (SAM domain-containing protein 2) (Tir-1 homolog)	SARM1	Q6SZW1
14-3-3 protein theta (14-3-3 protein T-cell) (14-3-3 protein tau) (Protein HS1)	YWHAQ	P27348
Trafficking protein particle complex subunit 5	TRAPPC5	Q8IUR0
Adenylyl cyclase-associated protein 1 (CAP 1)	CAP1	Q01518
Carnitine O-palmitoyltransferase 1, liver isoform (CPT1-L) (EC 2.3.1.21) (Carnitine O-palmitoyltransferase I, liver isoform) (CPT I) (CPTI-L) (Carnitine palmitoyltransferase 1A)	CPT1A	P50416
Kinesin-like protein KIF15 (Kinesin-like protein 2) (hKLP2) (Kinesin-like protein 7) (Serologically defined breast cancer antigen NY-BR-62)	KIF15	Q9NS87
Vacuolar protein sorting-associated protein 11 homolog (hVPS11) (RING finger protein 108)	VPS11	Q9H270
ADP-ribosylation factor 5	ARF5	P84085
Phenylalanine--tRNA ligase alpha subunit (EC 6.1.1.20) (CML33) (Phenylalanyl-tRNA synthetase alpha subunit) (PheRS)	FARSA	Q9Y285
Trafficking protein particle complex subunit 9 (NIK- and IKBKB-binding protein) (Tularik gene 1 protein)	TRAPPC9	Q96Q05
Bifunctional 3'-phosphoadenosine 5'-phosphosulfate synthase 2 (PAPS synthase 2) (PAPSS 2) (Sulfurylase kinase 2) (SK 2) (SK2) [Includes: Sulfate adenylyltransferase (EC 2.7.7.4) (ATP-sulfurylase) (Sulfate adenylate transferase) (SAT); Adenylyl-sulfate kinase (EC 2.7.1.25) (3'-phosphoadenosine-5'-phosphosulfate synthase) (APS kinase) (Adenosine-5'-phosphosulfate 3'-phosphotransferase) (Adenylylsul…	PAPSS2	O95340
ADP-ribosylation factor 6	ARF6	P62330
Beta-1-syntrophin (59 kDa dystrophin-associated protein A1 basic component 1) (DAPA1B) (BSYN2) (Syntrophin-2) (Tax interaction protein 43) (TIP-43)	SNTB1	Q13884
Short/branched chain specific acyl-CoA dehydrogenase, mitochondrial (SBCAD) (EC 1.3.8.5) (2-methyl branched chain acyl-CoA dehydrogenase) (2-MEBCAD) (2-methylbutyryl-coenzyme A dehydrogenase) (2-methylbutyryl-CoA dehydrogenase)	ACADSB	P45954
NLR family member X1 (Caterpiller protein 11.3) (CLR11.3) (Nucleotide-binding oligomerization domain protein 26) (Nucleotide-binding oligomerization domain protein 5) (Nucleotide-binding oligomerization domain protein 9)	NLRX1	Q86UT6
Ephrin type-B receptor 4 (EC 2.7.10.1) (Hepatoma transmembrane kinase) (Tyrosine-protein kinase TYRO11)	EPHB4	P54760
Kinesin-like protein KIF11 (Kinesin-like protein 1) (Kinesin-like spindle protein HKSP) (Kinesin-related motor protein Eg5) (Thyroid receptor-interacting protein 5) (TR-interacting protein 5) (TRIP-5)	KIF11	P52732
Geranylgeranyl transferase type-2 subunit beta (EC 2.5.1.60) (Geranylgeranyl transferase type II subunit beta) (GGTase-II-beta) (Rab geranyl-geranyltransferase subunit beta) (Rab GG transferase beta) (Rab GGTase beta) (Rab geranylgeranyltransferase subunit beta) (Type II protein geranyl-geranyltransferase subunit beta)	RABGGTB	P53611
Neutral alpha-glucosidase AB (EC 3.2.1.84) (Alpha-glucosidase 2) (Glucosidase II subunit alpha)	GANAB	Q14697
Liprin-alpha-2 (Protein tyrosine phosphatase receptor type f polypeptide-interacting protein alpha-2) (PTPRF-interacting protein alpha-2)	PPFIA2	O75334
Zinc finger FYVE domain-containing protein 16 (Endofin) (Endosome-associated FYVE domain protein)	ZFYVE16	Q7Z3T8
Inositol polyphosphate 1-phosphatase (IPP) (IPPase) (EC 3.1.3.57)	INPP1	P49441
Catechol O-methyltransferase (EC 2.1.1.6)	COMT	P21964
Protein arginine methyltransferase NDUFAF7, mitochondrial (EC 2.1.1.320) (NADH dehydrogenase [ubiquinone] complex I, assembly factor 7) (Protein midA homolog)	NDUFAF7	Q7L592
Acyl-coenzyme A thioesterase 8 (Acyl-CoA thioesterase 8) (EC 3.1.2.27) (Choloyl-coenzyme A thioesterase) (HIV-Nef-associated acyl-CoA thioesterase) (PTE-2) (Peroxisomal acyl-coenzyme A thioester hydrolase 1) (PTE-1) (Peroxisomal long-chain acyl-CoA thioesterase 1) (Thioesterase II) (hACTE-III) (hACTEIII) (hTE)	ACOT8	O14734
3-hydroxyacyl-CoA dehydrogenase type-2 (EC 1.1.1.35) (17-beta-hydroxysteroid dehydrogenase 10) (17-beta-HSD 10) (EC 1.1.1.51) (3-hydroxy-2-methylbutyryl-CoA dehydrogenase) (EC 1.1.1.178) (3-hydroxyacyl-CoA dehydrogenase type II) (Endoplasmic reticulum-associated amyloid beta-peptide-binding protein) (Mitochondrial ribonuclease P protein 2) (Mitochondrial RNase P protein 2) (Short chain dehydrogen…	HSD17B10	Q99714
Tetratricopeptide repeat protein 28 (TPR repeat protein 28) (TPR repeat-containing big gene cloned at Keio)	TTC28	Q96AY4
Cingulin	CGN	Q9P2M7
Serine/threonine-protein kinase MARK1 (EC 2.7.11.1) (EC 2.7.11.26) (MAP/microtubule affinity-regulating kinase 1) (PAR1 homolog c) (Par-1c) (Par1c)	MARK1	Q9P0L2
60 kDa heat shock protein, mitochondrial (EC 3.6.4.9) (60 kDa chaperonin) (Chaperonin 60) (CPN60) (Heat shock protein 60) (HSP-60) (Hsp60) (HuCHA60) (Mitochondrial matrix protein P1) (P60 lymphocyte protein)	HSPD1	P10809
Exocyst complex component 8 (Exocyst complex 84 kDa subunit)	EXOC8	Q8IYI6
Glycerol-3-phosphate phosphatase (G3PP) (EC 3.1.3.21) (Aspartate-based ubiquitous Mg(2+)-dependent phosphatase) (AUM) (EC 3.1.3.48) (Phosphoglycolate phosphatase) (PGP)	PGP	A6NDG6
Pyridoxal phosphate phosphatase (PLP phosphatase) (EC 3.1.3.3) (EC 3.1.3.74) (Chronophin)	PDXP	Q96GD0
AFG3-like protein 2 (EC 3.4.24.-) (Paraplegin-like protein)	AFG3L2	Q9Y4W6
Radical S-adenosyl methionine domain-containing protein 1, mitochondrial (EC 1.3.99.-) (Oxygen-independent coproporphyrinogen-III oxidase-like protein RSAD1)	RSAD1	Q9HA92
BTB/POZ domain-containing protein KCTD12 (Pfetin) (Predominantly fetal expressed T1 domain)	KCTD12	Q96CX2
Tyrosine-protein kinase Blk (EC 2.7.10.2) (B lymphocyte kinase) (p55-Blk)	BLK	P51451
Gamma-tubulin complex component 3 (GCP-3) (hGCP3) (Gamma-ring complex protein 104 kDa) (h104p) (hGrip104) (Spindle pole body protein Spc98 homolog) (hSpc98)	TUBGCP3	Q96CW5
N-acetylserotonin O-methyltransferase-like protein (ASMTL) (EC 2.1.1.-)	ASMTL	O95671
MAP/microtubule affinity-regulating kinase 3 (EC 2.7.11.1) (C-TAK1) (cTAK1) (Cdc25C-associated protein kinase 1) (ELKL motif kinase 2) (EMK-2) (Protein kinase STK10) (Ser/Thr protein kinase PAR-1) (Par-1a) (Serine/threonine-protein kinase p78)	MARK3	P27448
Protein PTHB1 (Bardet-Biedl syndrome 9 protein) (Parathyroid hormone-responsive B1 gene protein)	BBS9	Q3SYG4
Uncharacterized protein C15orf39	C15orf39	Q6ZRI6
L-lactate dehydrogenase B chain (LDH-B) (EC 1.1.1.27) (LDH heart subunit) (LDH-H) (Renal carcinoma antigen NY-REN-46)	LDHB	P07195
Sorting nexin-1	SNX1	Q13596
Ras-related protein Rab-1B	RAB1B	Q9H0U4
Phospholipase D2 (PLD 2) (hPLD2) (EC 3.1.4.4) (Choline phosphatase 2) (PLD1C) (Phosphatidylcholine-hydrolyzing phospholipase D2)	PLD2	O14939
V-type proton ATPase subunit B, brain isoform (V-ATPase subunit B 2) (Endomembrane proton pump 58 kDa subunit) (HO57) (Vacuolar proton pump subunit B 2)	ATP6V1B2	P21281
Tyrosine-protein kinase Yes (EC 2.7.10.2) (Proto-oncogene c-Yes) (p61-Yes)	YES1	P07947
3'(2'),5'-bisphosphate nucleotidase 1 (EC 3.1.3.7) (Bisphosphate 3'-nucleotidase 1) (PAP-inositol 1,4-phosphatase) (PIP)	BPNT1	O95861
Cyclin-dependent kinase 16 (EC 2.7.11.22) (Cell division protein kinase 16) (PCTAIRE-motif protein kinase 1) (Serine/threonine-protein kinase PCTAIRE-1)	CDK16	Q00536
Prostaglandin reductase 3 (PRG-3) (EC 1.3.1.48) (Zinc-binding alcohol dehydrogenase domain-containing protein 2)	ZADH2	Q8N4Q0
NAD(P) transhydrogenase, mitochondrial (EC 1.6.1.2) (Nicotinamide nucleotide transhydrogenase) (Pyridine nucleotide transhydrogenase)	NNT	Q13423
28S ribosomal protein S28, mitochondrial (MRP-S28) (S28mt) (28S ribosomal protein S35, mitochondrial) (MRP-S35) (S35mt) (Mitochondrial small ribosomal subunit protein bS1m)	MRPS28	Q9Y2Q9
Mitochondrial 10-formyltetrahydrofolate dehydrogenase (Mitochondrial 10-FTHFDH) (mtFDH) (EC 1.5.1.6) (Aldehyde dehydrogenase family 1 member L2)	ALDH1L2	Q3SY69
V-type proton ATPase catalytic subunit A (V-ATPase subunit A) (EC 3.6.3.14) (V-ATPase 69 kDa subunit) (Vacuolar ATPase isoform VA68) (Vacuolar proton pump subunit alpha)	ATP6V1A	P38606
Glycine--tRNA ligase (EC 3.6.1.17) (EC 6.1.1.14) (Diadenosine tetraphosphate synthetase) (AP-4-A synthetase) (Glycyl-tRNA synthetase) (GlyRS)	GARS	P41250
WD repeat-containing protein 81	WDR81	Q562E7
1-phosphatidylinositol 4,5-bisphosphate phosphodiesterase gamma-2 (EC 3.1.4.11) (Phosphoinositide phospholipase C-gamma-2) (Phospholipase C-IV) (PLC-IV) (Phospholipase C-gamma-2) (PLC-gamma-2)	PLCG2	P16885
Transmembrane emp24 domain-containing protein 10 (21 kDa transmembrane-trafficking protein) (S31III125) (S31I125) (Tmp-21-I) (Transmembrane protein Tmp21) (p23) (p24 family protein delta-1) (p24delta1) (p24delta)	TMED10	P49755
Lipopolysaccharide-responsive and beige-like anchor protein (Beige-like protein) (CDC4-like protein)	LRBA	P50851
Band 4.1-like protein 5	EPB41L5	Q9HCM4
Protein transport protein Sec24C (SEC24-related protein C)	SEC24C	P53992
Monofunctional C1-tetrahydrofolate synthase, mitochondrial (EC 6.3.4.3) (Formyltetrahydrofolate synthetase)	MTHFD1L	Q6UB35
Protein phosphatase PTC7 homolog (EC 3.1.3.16) (T-cell activation protein phosphatase 2C) (TA-PP2C) (T-cell activation protein phosphatase 2C-like)	PPTC7	Q8NI37
Trafficking protein particle complex subunit 8 (Protein TRS85 homolog)	TRAPPC8	Q9Y2L5
Liprin-alpha-1 (LAR-interacting protein 1) (LIP-1) (Protein tyrosine phosphatase receptor type f polypeptide-interacting protein alpha-1) (PTPRF-interacting protein alpha-1)	PPFIA1	Q13136
Lysocardiolipin acyltransferase 1 (EC 2.3.1.-) (EC 2.3.1.51) (1-acylglycerol-3-phosphate O-acyltransferase 8) (1-AGP acyltransferase 8) (1-AGPAT 8) (Acyl-CoA:lysocardiolipin acyltransferase 1)	LCLAT1	Q6UWP7
CLIP-associating protein 1 (Cytoplasmic linker-associated protein 1) (Multiple asters homolog 1) (Protein Orbit homolog 1) (hOrbit1)	CLASP1	Q7Z460
Spermatogenesis-associated protein 5 (ATPase family protein 2 homolog) (Spermatogenesis-associated factor protein)	SPATA5	Q8NB90
Serine--tRNA ligase, mitochondrial (EC 6.1.1.11) (SerRSmt) (Seryl-tRNA synthetase) (SerRS) (Seryl-tRNA(Ser/Sec) synthetase)	SARS2	Q9NP81
28S ribosomal protein S6, mitochondrial (MRP-S6) (S6mt) (Mitochondrial small ribosomal subunit protein bS6m)	MRPS6	P82932
T-complex protein 1 subunit gamma (TCP-1-gamma) (CCT-gamma) (hTRiC5)	CCT3	P49368
ATP-dependent 6-phosphofructokinase, muscle type (ATP-PFK) (PFK-M) (EC 2.7.1.11) (6-phosphofructokinase type A) (Phosphofructo-1-kinase isozyme A) (PFK-A) (Phosphohexokinase)	PFKM	P08237
HLA class I histocompatibility antigen, A-68 alpha chain (Aw-68) (HLA class I histocompatibility antigen, A-28 alpha chain) (MHC class I antigen A*68)	HLA-A	P01891
Translation initiation factor eIF-2B subunit alpha (eIF-2B GDP-GTP exchange factor subunit alpha)	EIF2B1	Q14232
Mitochondrial Rho GTPase 2 (MIRO-2) (hMiro-2) (EC 3.6.5.-) (Ras homolog gene family member T2)	RHOT2	Q8IXI1
Mitochondrial import receptor subunit TOM40 homolog (Protein Haymaker) (Translocase of outer membrane 40 kDa subunit homolog) (p38.5)	TOMM40	O96008
Serine/threonine-protein kinase TBK1 (EC 2.7.11.1) (NF-kappa-B-activating kinase) (T2K) (TANK-binding kinase 1)	TBK1	Q9UHD2
Kelch repeat and BTB domain-containing protein 6	KBTBD6	Q86V97
FAD synthase (EC 2.7.7.2) (FAD pyrophosphorylase) (FMN adenylyltransferase) (Flavin adenine dinucleotide synthase) [Includes: Molybdenum cofactor biosynthesis protein-like region; FAD synthase region]	FLAD1	Q8NFF5
Ras GTPase-activating protein nGAP (RAS protein activator-like 2)	RASAL2	Q9UJF2
Vacuolar protein sorting-associated protein 41 homolog (S53)	VPS41	P49754
V-type proton ATPase subunit C 1 (V-ATPase subunit C 1) (Vacuolar proton pump subunit C 1)	ATP6V1C1	P21283
Isocitrate dehydrogenase [NADP], mitochondrial (IDH) (EC 1.1.1.42) (ICD-M) (IDP) (NADP(+)-specific ICDH) (Oxalosuccinate decarboxylase)	IDH2	P48735
Glutamate dehydrogenase 1, mitochondrial (GDH 1) (EC 1.4.1.3)	GLUD1	P00367
Hermansky-Pudlak syndrome 6 protein (Ruby-eye protein homolog) (Ru)	HPS6	Q86YV9
Golgi-specific brefeldin A-resistance guanine nucleotide exchange factor 1 (BFA-resistant GEF 1)	GBF1	Q92538
Sulfotransferase 1A1 (ST1A1) (EC 2.8.2.1) (Aryl sulfotransferase 1) (HAST1/HAST2) (Phenol sulfotransferase 1) (Phenol-sulfating phenol sulfotransferase 1) (P-PST 1) (ST1A3) (Thermostable phenol sulfotransferase) (Ts-PST)	SULT1A1	P50225
39S ribosomal protein L14, mitochondrial (L14mt) (MRP-L14) (39S ribosomal protein L32, mitochondrial) (L32mt) (MRP-L32) (Mitochondrial large ribosomal subunit protein uL14m)	MRPL14	Q6P1L8
Rho family-interacting cell polarization regulator 1	RIPOR1	Q6ZS17
Threonine--tRNA ligase, mitochondrial (EC 6.1.1.3) (Threonyl-tRNA synthetase) (ThrRS) (Threonyl-tRNA synthetase-like 1)	TARS2	Q9BW92
Geranylgeranyl transferase type-2 subunit alpha (EC 2.5.1.60) (Geranylgeranyl transferase type II subunit alpha) (Rab geranyl-geranyltransferase subunit alpha) (Rab GG transferase alpha) (Rab GGTase alpha) (Rab geranylgeranyltransferase subunit alpha)	RABGGTA	Q92696
Rho guanine nucleotide exchange factor 1 (115 kDa guanine nucleotide exchange factor) (p115-RhoGEF) (p115RhoGEF) (Sub1.5)	ARHGEF1	Q92888
Eukaryotic translation initiation factor 3 subunit F (eIF3f) (Deubiquitinating enzyme eIF3f) (EC 3.4.19.12) (Eukaryotic translation initiation factor 3 subunit 5) (eIF-3-epsilon) (eIF3 p47)	EIF3F	O00303
Nucleoside diphosphate kinase, mitochondrial (NDK) (NDP kinase, mitochondrial) (EC 2.7.4.6) (Nucleoside diphosphate kinase D) (NDPKD) (nm23-H4)	NME4	O00746
Trifunctional purine biosynthetic protein adenosine-3 [Includes: Phosphoribosylamine--glycine ligase (EC 6.3.4.13) (Glycinamide ribonucleotide synthetase) (GARS) (Phosphoribosylglycinamide synthetase); Phosphoribosylformylglycinamidine cyclo-ligase (EC 6.3.3.1) (AIR synthase) (AIRS) (Phosphoribosyl-aminoimidazole synthetase); Phosphoribosylglycinamide formyltransferase (EC 2.1.2.2) (5'-phosphorib…	GART	P22102
Tetratricopeptide repeat protein 19, mitochondrial (TPR repeat protein 19)	TTC19	Q6DKK2
Acyl-CoA synthetase family member 3, mitochondrial (EC 6.2.1.-)	ACSF3	Q4G176
Trifunctional enzyme subunit beta, mitochondrial (TP-beta) [Includes: 3-ketoacyl-CoA thiolase (EC 2.3.1.16) (Acetyl-CoA acyltransferase) (Beta-ketothiolase)]	HADHB	P55084
T-complex protein 1 subunit eta (TCP-1-eta) (CCT-eta) (HIV-1 Nef-interacting protein) [Cleaved into: T-complex protein 1 subunit eta, N-terminally processed]	CCT7	Q99832
Armadillo repeat-containing protein 10 (Splicing variant involved in hepatocarcinogenesis protein)	ARMC10	Q8N2F6
Lysophosphatidylcholine acyltransferase 2 (LPC acyltransferase 2) (LPCAT-2) (LysoPC acyltransferase 2) (EC 2.3.1.23) (1-acylglycerol-3-phosphate O-acyltransferase 11) (1-AGP acyltransferase 11) (1-AGPAT 11) (EC 2.3.1.51) (1-acylglycerophosphocholine O-acyltransferase) (1-alkylglycerophosphocholine O-acetyltransferase) (EC 2.3.1.67) (Acetyl-CoA:lyso-platelet-activating factor acetyltransferase) (A…	LPCAT2	Q7L5N7
Nck-associated protein 1 (NAP 1) (Membrane-associated protein HEM-2) (p125Nap1)	NCKAP1	Q9Y2A7
Protein transport protein Sec24B (SEC24-related protein B)	SEC24B	O95487
cAMP-dependent protein kinase type II-beta regulatory subunit	PRKAR2B	P31323
E3 ubiquitin-protein ligase Midline-1 (EC 2.3.2.27) (Midin) (Putative transcription factor XPRF) (RING finger protein 59) (RING finger protein Midline-1) (RING-type E3 ubiquitin transferase Midline-1) (Tripartite motif-containing protein 18)	MID1	O15344
Probable leucine--tRNA ligase, mitochondrial (EC 6.1.1.4) (Leucyl-tRNA synthetase) (LeuRS)	LARS2	Q15031
Phenylalanine--tRNA ligase beta subunit (EC 6.1.1.20) (Phenylalanyl-tRNA synthetase beta subunit) (PheRS)	FARSB	Q9NSD9
HLA class I histocompatibility antigen, Cw-17 alpha chain (MHC class I antigen Cw*17)	HLA-C	Q95604
6-phosphofructo-2-kinase/fructose-2,6-bisphosphatase 2 (6PF-2-K/Fru-2,6-P2ase 2) (PFK/FBPase 2) (6PF-2-K/Fru-2,6-P2ase heart-type isozyme) [Includes: 6-phosphofructo-2-kinase (EC 2.7.1.105); Fructose-2,6-bisphosphatase (EC 3.1.3.46)]	PFKFB2	O60825
Synembryn-A (Protein Ric-8A)	RIC8A	Q9NPQ8
Thymidylate kinase (EC 2.7.4.9) (dTMP kinase)	DTYMK	P23919
Vacuolar fusion protein CCZ1 homolog B (Vacuolar fusion protein CCZ1 homolog-like)	CCZ1B	P86790
IQ calmodulin-binding motif-containing protein 1 (Nephrocystin-5) (p53 and DNA damage-regulated IQ motif protein) (PIQ)	IQCB1	Q15051
Magnesium transporter protein 1 (MagT1) (Implantation-associated protein) (IAP)	MAGT1	Q9H0U3
Transducin beta-like protein 2 (WS beta-transducin repeats protein) (WS-betaTRP) (Williams-Beuren syndrome chromosomal region 13 protein)	TBL2	Q9Y4P3
Mitofusin-2 (EC 3.6.5.-) (Transmembrane GTPase MFN2)	MFN2	O95140
Ensconsin (Epithelial microtubule-associated protein of 115 kDa) (E-MAP-115) (Microtubule-associated protein 7) (MAP-7)	MAP7	Q14244
HCLS1-binding protein 3 (HS1-binding protein 3) (HSP1BP-3)	HS1BP3	Q53T59
CDK5 regulatory subunit-associated protein 1 (CDK5 activator-binding protein C42)	CDK5RAP1	Q96SZ6
Exocyst complex component 1 (Exocyst complex component Sec3)	EXOC1	Q9NV70
Cytoplasmic dynein 1 heavy chain 1 (Cytoplasmic dynein heavy chain 1) (Dynein heavy chain, cytosolic)	DYNC1H1	Q14204
Adenylyltransferase and sulfurtransferase MOCS3 (Molybdenum cofactor synthesis protein 3) (Molybdopterin synthase sulfurylase) (MPT synthase sulfurylase) [Includes: Molybdopterin-synthase adenylyltransferase (EC 2.7.7.80) (Adenylyltransferase MOCS3) (Sulfur carrier protein MOCS2A adenylyltransferase); Molybdopterin-synthase sulfurtransferase (EC 2.8.1.11) (Sulfur carrier protein MOCS2A sulfurtran…	MOCS3	O95396
GTPase Era, mitochondrial (H-ERA) (hERA) (Conserved ERA-like GTPase) (CEGA) (ERA-W) (ERA-like protein 1)	ERAL1	O75616
AP-2 complex subunit beta (AP105B) (Adaptor protein complex AP-2 subunit beta) (Adaptor-related protein complex 2 subunit beta) (Beta-2-adaptin) (Beta-adaptin) (Clathrin assembly protein complex 2 beta large chain) (Plasma membrane adaptor HA2/AP2 adaptin beta subunit)	AP2B1	P63010
TRPM8 channel-associated factor 1 (TRP channel-associated factor 1)	TCAF1	Q9Y4C2
Adenylosuccinate lyase (ADSL) (ASL) (EC 4.3.2.2) (Adenylosuccinase) (ASase)	ADSL	P30566
Exocyst complex component 4 (Exocyst complex component Sec8)	EXOC4	Q96A65
Sterol-4-alpha-carboxylate 3-dehydrogenase, decarboxylating (EC 1.1.1.170) (Protein H105e3)	NSDHL	Q15738
HLA class I histocompatibility antigen, B-73 alpha chain (MHC class I antigen B*73)	HLA-B	Q31612
Mitochondrial import receptor subunit TOM70 (Mitochondrial precursor proteins import receptor) (Translocase of outer membrane 70 kDa subunit) (Translocase of outer mitochondrial membrane protein 70)	TOMM70	O94826
Ubiquitin-like modifier-activating enzyme ATG7 (ATG12-activating enzyme E1 ATG7) (Autophagy-related protein 7) (APG7-like) (hAGP7) (Ubiquitin-activating enzyme E1-like protein)	ATG7	O95352
Acyl-coenzyme A thioesterase 1 (Acyl-CoA thioesterase 1) (EC 3.1.2.2) (CTE-I) (CTE-Ib) (Inducible cytosolic acyl-coenzyme A thioester hydrolase) (Long chain acyl-CoA thioester hydrolase) (Long chain acyl-CoA hydrolase)	ACOT1	Q86TX2
Glycogen phosphorylase, muscle form (EC 2.4.1.1) (Myophosphorylase)	PYGM	P11217
Flotillin-2 (Epidermal surface antigen) (ESA) (Membrane component chromosome 17 surface marker 1)	FLOT2	Q14254
Sorting nexin-4	SNX4	O95219
Peroxisomal multifunctional enzyme type 2 (MFE-2) (17-beta-hydroxysteroid dehydrogenase 4) (17-beta-HSD 4) (D-bifunctional protein) (DBP) (Multifunctional protein 2) (MPF-2) (Short chain dehydrogenase/reductase family 8C member 1) [Cleaved into: (3R)-hydroxyacyl-CoA dehydrogenase (EC 1.1.1.n12); Enoyl-CoA hydratase 2 (EC 4.2.1.107) (EC 4.2.1.119) (3-alpha,7-alpha,12-alpha-trihydroxy-5-beta-choles…	HSD17B4	P51659
Serine racemase (EC 5.1.1.18) (D-serine ammonia-lyase) (D-serine dehydratase) (EC 4.3.1.18) (L-serine ammonia-lyase) (L-serine dehydratase) (EC 4.3.1.17)	SRR	Q9GZT4
TBC1 domain family member 23 (HCV non-structural protein 4A-transactivated protein 1)	TBC1D23	Q9NUY8
Caseinolytic peptidase B protein homolog (EC 3.6.1.3) (Suppressor of potassium transport defect 3)	CLPB	Q9H078
Conserved oligomeric Golgi complex subunit 2 (COG complex subunit 2) (Component of oligomeric Golgi complex 2) (Low density lipoprotein receptor defect C-complementing protein)	COG2	Q14746
Syntaxin-binding protein 3 (Platelet Sec1 protein) (PSP) (Protein unc-18 homolog 3) (Unc18-3) (Protein unc-18 homolog C) (Unc-18C)	STXBP3	O00186
Calcium load-activated calcium channel (CLAC channel) (Transmembrane and coiled-coil domain-containing protein 1) (Transmembrane and coiled-coil domains protein 4) (Xenogeneic cross-immune protein PCIA3)	TMCO1	Q9UM00
ATP synthase mitochondrial F1 complex assembly factor 1 (ATP11 homolog)	ATPAF1	Q5TC12
Ribose-phosphate pyrophosphokinase 1 (EC 2.7.6.1) (PPRibP) (Phosphoribosyl pyrophosphate synthase I) (PRS-I)	PRPS1	P60891
Ras GTPase-activating-like protein IQGAP2	IQGAP2	Q13576
DIS3-like exonuclease 2 (hDIS3L2) (EC 3.1.13.-)	DIS3L2	Q8IYB7
Misshapen-like kinase 1 (EC 2.7.11.1) (GCK family kinase MiNK) (MAPK/ERK kinase kinase kinase 6) (MEK kinase kinase 6) (MEKKK 6) (Misshapen/NIK-related kinase) (Mitogen-activated protein kinase kinase kinase kinase 6)	MINK1	Q8N4C8
Ubiquinone biosynthesis monooxygenase COQ6, mitochondrial (EC 1.14.13.-) (Coenzyme Q10 monooxygenase 6)	COQ6	Q9Y2Z9
DnaJ homolog subfamily C member 10 (EC 1.8.4.-) (Endoplasmic reticulum DNA J domain-containing protein 5) (ER-resident protein ERdj5) (ERdj5) (Macrothioredoxin) (MTHr)	DNAJC10	Q8IXB1
Ras-related protein Rab-11B (GTP-binding protein YPT3)	RAB11B	Q15907
Transmembrane protein 126A	TMEM126A	Q9H061
39S ribosomal protein L15, mitochondrial (L15mt) (MRP-L15) (Mitochondrial large ribosomal subunit protein uL15m)	MRPL15	Q9P015
Leucine-zipper-like transcriptional regulator 1 (LZTR-1)	LZTR1	Q8N653
GTPase-activating protein and VPS9 domain-containing protein 1 (GAPex-5) (Rab5-activating protein 6)	GAPVD1	Q14C86
Peptidyl-tRNA hydrolase 2, mitochondrial (PTH 2) (EC 3.1.1.29) (Bcl-2 inhibitor of transcription 1)	PTRH2	Q9Y3E5
1-phosphatidylinositol 4,5-bisphosphate phosphodiesterase gamma-1 (EC 3.1.4.11) (PLC-148) (Phosphoinositide phospholipase C-gamma-1) (Phospholipase C-II) (PLC-II) (Phospholipase C-gamma-1) (PLC-gamma-1)	PLCG1	P19174
ADP-ribosylation factor-like protein 8B (ADP-ribosylation factor-like protein 10C) (Novel small G protein indispensable for equal chromosome segregation 1)	ARL8B	Q9NVJ2
Signal peptidase complex subunit 3 (EC 3.4.-.-) (Microsomal signal peptidase 22/23 kDa subunit) (SPC22/23) (SPase 22/23 kDa subunit)	SPCS3	P61009
Glutaryl-CoA dehydrogenase, mitochondrial (GCD) (EC 1.3.8.6)	GCDH	Q92947
Actin-related protein 3 (Actin-like protein 3)	ACTR3	P61158
tRNA wybutosine-synthesizing protein 4 (tRNA yW-synthesizing protein 4) (EC 2.1.1.290) (EC 2.3.1.231) (Leucine carboxyl methyltransferase 2) (tRNA(Phe) (7-(3-amino-3-(methoxycarbonyl)propyl)wyosine(37)-N)-methoxycarbonyltransferase) (tRNA(Phe) (7-(3-amino-3-carboxypropyl)wyosine(37)-O)-methyltransferase)	LCMT2	O60294
Acyl-coenzyme A thioesterase 9, mitochondrial (Acyl-CoA thioesterase 9) (EC 3.1.2.-) (Acyl-CoA thioester hydrolase 9)	ACOT9	Q9Y305
Mannose-1-phosphate guanyltransferase beta (EC 2.7.7.13) (GDP-mannose pyrophosphorylase B) (GTP-mannose-1-phosphate guanylyltransferase beta)	GMPPB	Q9Y5P6
Calpain small subunit 1 (CSS1) (Calcium-activated neutral proteinase small subunit) (CANP small subunit) (Calcium-dependent protease small subunit) (CDPS) (Calcium-dependent protease small subunit 1) (Calpain regulatory subunit)	CAPNS1	P04632
MAGUK p55 subfamily member 5	MPP5	Q8N3R9
DIS3-like exonuclease 1 (EC 3.1.13.-)	DIS3L	Q8TF46
NADPH:adrenodoxin oxidoreductase, mitochondrial (AR) (Adrenodoxin reductase) (EC 1.18.1.6) (Ferredoxin--NADP(+) reductase) (Ferredoxin reductase)	FDXR	P22570
Sedoheptulokinase (SHK) (EC 2.7.1.14) (Carbohydrate kinase-like protein)	SHPK	Q9UHJ6
Transcription termination factor 4, mitochondrial (Mitochondrial transcription termination factor 4) (MTERF4) (mTERF domain-containing protein 2) [Cleaved into: mTERF domain-containing protein 2 processed]	MTERF4	Q7Z6M4
Calmodulin-regulated spectrin-associated protein 3 (Protein Nezha)	CAMSAP3	Q9P1Y5
Elongation factor Tu, mitochondrial (EF-Tu) (P43)	TUFM	P49411
Vacuolar protein sorting-associated protein 16 homolog (hVPS16)	VPS16	Q9H269
Hemicentin-1 (Fibulin-6) (FIBL-6)	HMCN1	Q96RW7
Hexokinase-2 (EC 2.7.1.1) (Hexokinase type II) (HK II) (Muscle form hexokinase)	HK2	P52789
Valacyclovir hydrolase (VACVase) (Valacyclovirase) (EC 3.1.-.-) (Biphenyl hydrolase-like protein) (Biphenyl hydrolase-related protein) (Bph-rp) (Breast epithelial mucin-associated antigen) (MCNAA)	BPHL	Q86WA6
AP-1 complex subunit sigma-1A (Adaptor protein complex AP-1 subunit sigma-1A) (Adaptor-related protein complex 1 subunit sigma-1A) (Clathrin assembly protein complex 1 sigma-1A small chain) (Clathrin coat assembly protein AP19) (Golgi adaptor HA1/AP1 adaptin sigma-1A subunit) (HA1 19 kDa subunit) (Sigma 1a subunit of AP-1 clathrin) (Sigma-adaptin 1A) (Sigma1A-adaptin)	AP1S1	P61966
Protein TBRG4 (Cell cycle progression restoration protein 2) (Cell cycle progression protein 2) (FAST kinase domain-containing protein 4) (Transforming growth factor beta regulator 4)	TBRG4	Q969Z0
Interferon-induced protein with tetratricopeptide repeats 5 (IFIT-5) (Interferon-induced 58 kDa protein) (Retinoic acid- and interferon-inducible 58 kDa protein) (P58)	IFIT5	Q13325
BTB/POZ domain-containing protein 2	BTBD2	Q9BX70
Fascin (55 kDa actin-bundling protein) (Singed-like protein) (p55)	FSCN1	Q16658
A-kinase anchor protein 1, mitochondrial (A-kinase anchor protein 149 kDa) (AKAP 149) (Dual specificity A-kinase-anchoring protein 1) (D-AKAP-1) (Protein kinase A-anchoring protein 1) (PRKA1) (Spermatid A-kinase anchor protein 84) (S-AKAP84)	AKAP1	Q92667
Adenylate kinase 4, mitochondrial (AK 4) (EC 2.7.4.10) (EC 2.7.4.6) (Adenylate kinase 3-like) (GTP:AMP phosphotransferase AK4)	AK4	P27144
Very long-chain acyl-CoA synthetase (VLACS) (VLCS) (EC 6.2.1.-) (Fatty acid transport protein 2) (FATP-2) (Fatty-acid-coenzyme A ligase, very long-chain 1) (Long-chain-fatty-acid--CoA ligase) (EC 6.2.1.3) (Solute carrier family 27 member 2) (THCA-CoA ligase) (Very long-chain-fatty-acid-CoA ligase)	SLC27A2	O14975
ATP-binding cassette sub-family A member 7 (ABCA-SSN) (Autoantigen SS-N) (Macrophage ABC transporter)	ABCA7	Q8IZY2
Acetyl-CoA acetyltransferase, mitochondrial (EC 2.3.1.9) (Acetoacetyl-CoA thiolase) (T2)	ACAT1	P24752
Protein diaphanous homolog 1 (Diaphanous-related formin-1) (DRF1)	DIAPH1	O60610
Serine/threonine-protein kinase RIO3 (EC 2.7.11.1) (RIO kinase 3) (sudD homolog)	RIOK3	O14730
Protein MTO1 homolog, mitochondrial	MTO1	Q9Y2Z2
Ras-related protein Rab-28	RAB28	P51157
C-Jun-amino-terminal kinase-interacting protein 4 (JIP-4) (JNK-interacting protein 4) (Cancer/testis antigen 89) (CT89) (Human lung cancer oncogene 6 protein) (HLC-6) (JNK-associated leucine-zipper protein) (JLP) (Mitogen-activated protein kinase 8-interacting protein 4) (Proliferation-inducing protein 6) (Protein highly expressed in testis) (PHET) (Sperm surface protein) (Sperm-associated antige…	SPAG9	O60271
Unconventional myosin-IXb (Unconventional myosin-9b)	MYO9B	Q13459
T-complex protein 1 subunit beta (TCP-1-beta) (CCT-beta)	CCT2	P78371
NADH-cytochrome b5 reductase 1 (b5R.1) (EC 1.6.2.2) (Humb5R2) (NAD(P)H:quinone oxidoreductase type 3 polypeptide A2)	CYB5R1	Q9UHQ9
Apolipoprotein B-100 (Apo B-100) [Cleaved into: Apolipoprotein B-48 (Apo B-48)]	APOB	P04114
Inactive hydroxysteroid dehydrogenase-like protein 1 (Short chain dehydrogenase/reductase family 12C member 3)	HSDL1	Q3SXM5
Membrane-associated progesterone receptor component 1 (mPR)	PGRMC1	O00264
Probable histidine--tRNA ligase, mitochondrial (EC 6.1.1.21) (Histidine--tRNA ligase-like) (Histidyl-tRNA synthetase) (HisRS)	HARS2	P49590
Glutathione S-transferase kappa 1 (EC 2.5.1.18) (GST 13-13) (GST class-kappa) (GSTK1-1) (hGSTK1) (Glutathione S-transferase subunit 13)	GSTK1	Q9Y2Q3
Kinesin-like protein KIF3B (HH0048) (Microtubule plus end-directed kinesin motor 3B) [Cleaved into: Kinesin-like protein KIF3B, N-terminally processed]	KIF3B	O15066
CLIP-associating protein 2 (Cytoplasmic linker-associated protein 2) (Protein Orbit homolog 2) (hOrbit2)	CLASP2	O75122
Probable phospholipid-transporting ATPase IIA (EC 3.6.3.1) (ATPase class II type 9A)	ATP9A	O75110
Copper-transporting ATPase 2 (EC 3.6.3.54) (Copper pump 2) (Wilson disease-associated protein) [Cleaved into: WND/140 kDa]	ATP7B	P35670
Plastin-3 (T-plastin)	PLS3	P13797
Glutamine--tRNA ligase (EC 6.1.1.18) (Glutaminyl-tRNA synthetase) (GlnRS)	QARS	P47897
Galactokinase (EC 2.7.1.6) (Galactose kinase)	GALK1	P51570
Pyrroline-5-carboxylate reductase 2 (P5C reductase 2) (P5CR 2) (EC 1.5.1.2)	PYCR2	Q96C36
PDZ domain-containing protein GIPC1 (GAIP C-terminus-interacting protein) (RGS-GAIP-interacting protein) (RGS19-interacting protein 1) (Synectin) (Tax interaction protein 2) (TIP-2)	GIPC1	O14908
L-2-hydroxyglutarate dehydrogenase, mitochondrial (EC 1.1.99.2) (Duranin)	L2HGDH	Q9H9P8
Probable tRNA pseudouridine synthase 1 (EC 5.4.99.-)	TRUB1	Q8WWH5
Long-chain-fatty-acid--CoA ligase 3 (EC 6.2.1.3) (Long-chain acyl-CoA synthetase 3) (LACS 3)	ACSL3	O95573
Atlastin-3 (EC 3.6.5.-)	ATL3	Q6DD88
ATP-dependent Clp protease proteolytic subunit, mitochondrial (EC 3.4.21.92) (Endopeptidase Clp)	CLPP	Q16740
Mitochondrial Rho GTPase 1 (MIRO-1) (hMiro-1) (EC 3.6.5.-) (Rac-GTP-binding protein-like protein) (Ras homolog gene family member T1)	RHOT1	Q8IXI2
Probable Xaa-Pro aminopeptidase 3 (X-Pro aminopeptidase 3) (EC 3.4.11.9) (Aminopeptidase P3) (APP3)	XPNPEP3	Q9NQH7
Serine/threonine-protein kinase A-Raf (EC 2.7.11.1) (Proto-oncogene A-Raf) (Proto-oncogene A-Raf-1) (Proto-oncogene Pks)	ARAF	P10398
Phosphoserine aminotransferase (EC 2.6.1.52) (Phosphohydroxythreonine aminotransferase) (PSAT)	PSAT1	Q9Y617
TBC1 domain family member 15 (GTPase-activating protein RAB7) (GAP for RAB7) (Rab7-GAP)	TBC1D15	Q8TC07
Transcription elongation factor, mitochondrial	TEFM	Q96QE5
Bifunctional glutamate/proline--tRNA ligase (Bifunctional aminoacyl-tRNA synthetase) (Cell proliferation-inducing gene 32 protein) (Glutamatyl-prolyl-tRNA synthetase) [Includes: Glutamate--tRNA ligase (EC 6.1.1.17) (Glutamyl-tRNA synthetase) (GluRS); Proline--tRNA ligase (EC 6.1.1.15) (Prolyl-tRNA synthetase)]	EPRS	P07814
Serine/threonine-protein kinase WNK4 (EC 2.7.11.1) (Protein kinase lysine-deficient 4) (Protein kinase with no lysine 4)	WNK4	Q96J92
FYVE, RhoGEF and PH domain-containing protein 1 (Faciogenital dysplasia 1 protein) (Rho/Rac guanine nucleotide exchange factor FGD1) (Rho/Rac GEF) (Zinc finger FYVE domain-containing protein 3)	FGD1	P98174
39S ribosomal protein L37, mitochondrial (L37mt) (MRP-L37) (39S ribosomal protein L2, mitochondrial) (L2mt) (MRP-L2) (Mitochondrial large ribosomal subunit protein mL37)	MRPL37	Q9BZE1
Protein EFR3 homolog A (Protein EFR3-like)	EFR3A	Q14156
DNA-directed RNA polymerase, mitochondrial (MtRPOL) (EC 2.7.7.6)	POLRMT	O00411
Fibrous sheath-interacting protein 2	FSIP2	Q5CZC0
Protein LSM14 homolog A (Protein FAM61A) (Protein SCD6 homolog) (Putative alpha-synuclein-binding protein) (AlphaSNBP) (RNA-associated protein 55A) (hRAP55) (hRAP55A)	LSM14A	Q8ND56
Centriolar coiled-coil protein of 110 kDa (Centrosomal protein of 110 kDa) (CP110) (Cep110)	CCP110	O43303
Probable glutamate--tRNA ligase, mitochondrial (EC 6.1.1.17) (Glutamyl-tRNA synthetase) (GluRS)	EARS2	Q5JPH6
Synaptojanin-1 (EC 3.1.3.36) (Synaptic inositol 1,4,5-trisphosphate 5-phosphatase 1)	SYNJ1	O43426
Lethal(2) giant larvae protein homolog 1 (LLGL) (DLG4) (Hugl-1) (Human homolog to the D-lgl gene protein)	LLGL1	Q15334
Protein NipSnap homolog 1 (NipSnap1)	NIPSNAP1	Q9BPW8
Neuroblastoma-amplified sequence (Neuroblastoma-amplified gene protein)	NBAS	A2RRP1
LIM domain and actin-binding protein 1 (Epithelial protein lost in neoplasm)	LIMA1	Q9UHB6
DnaJ homolog subfamily C member 3 (Endoplasmic reticulum DNA J domain-containing protein 6) (ER-resident protein ERdj6) (ERdj6) (Interferon-induced, double-stranded RNA-activated protein kinase inhibitor) (Protein kinase inhibitor of 58 kDa) (Protein kinase inhibitor p58)	DNAJC3	Q13217
Vesicle-fusing ATPase (EC 3.6.4.6) (N-ethylmaleimide-sensitive fusion protein) (NEM-sensitive fusion protein) (Vesicular-fusion protein NSF)	NSF	P46459
FAST kinase domain-containing protein 5, mitochondrial	FASTKD5	Q7L8L6
Phosphatidylinositol 4-kinase alpha (PI4-kinase alpha) (PI4K-alpha) (PtdIns-4-kinase alpha) (EC 2.7.1.67)	PI4KA	P42356
Mitochondrial carnitine/acylcarnitine carrier protein (Carnitine/acylcarnitine translocase) (CAC) (Solute carrier family 25 member 20)	SLC25A20	O43772
Calcium uptake protein 1, mitochondrial (Atopy-related autoantigen CALC) (ara CALC) (Calcium-binding atopy-related autoantigen 1) (allergen Hom s 4)	MICU1	Q9BPX6
Transmembrane and TPR repeat-containing protein 3 (Protein SMILE)	TMTC3	Q6ZXV5
Carbonyl reductase [NADPH] 1 (EC 1.1.1.184) (15-hydroxyprostaglandin dehydrogenase [NADP(+)]) (EC 1.1.1.197) (NADPH-dependent carbonyl reductase 1) (Prostaglandin 9-ketoreductase) (Prostaglandin-E(2) 9-reductase) (EC 1.1.1.189) (Short chain dehydrogenase/reductase family 21C member 1)	CBR1	P16152
Poly(A) RNA polymerase, mitochondrial (PAP) (EC 2.7.7.19) (PAP-associated domain-containing protein 1) (Polynucleotide adenylyltransferase) (Terminal uridylyltransferase 1) (TUTase 1) (mtPAP)	MTPAP	Q9NVV4
Serine--tRNA ligase, cytoplasmic (EC 6.1.1.11) (Seryl-tRNA synthetase) (SerRS) (Seryl-tRNA(Ser/Sec) synthetase)	SARS	P49591
Rab3 GTPase-activating protein catalytic subunit (RAB3 GTPase-activating protein 130 kDa subunit) (Rab3-GAP p130) (Rab3-GAP)	RAB3GAP1	Q15042
Calcium-binding mitochondrial carrier protein SCaMC-1 (Mitochondrial ATP-Mg/Pi carrier protein 1) (Mitochondrial Ca(2+)-dependent solute carrier protein 1) (Small calcium-binding mitochondrial carrier protein 1) (Solute carrier family 25 member 24)	SLC25A24	Q6NUK1
Dihydrofolate reductase (EC 1.5.1.3)	DHFR	P00374
Selenoprotein O (SelO)	SELENOO	Q9BVL4
Sodium- and chloride-dependent creatine transporter 1 (CT1) (Creatine transporter 1) (Solute carrier family 6 member 8)	SLC6A8	P48029
Rho GTPase-activating protein 1 (CDC42 GTPase-activating protein) (GTPase-activating protein rhoGAP) (Rho-related small GTPase protein activator) (Rho-type GTPase-activating protein 1) (p50-RhoGAP)	ARHGAP1	Q07960
Folylpolyglutamate synthase, mitochondrial (EC 6.3.2.17) (Folylpoly-gamma-glutamate synthetase) (FPGS) (Tetrahydrofolylpolyglutamate synthase) (Tetrahydrofolate synthase)	FPGS	Q05932
Glycogen synthase kinase-3 alpha (GSK-3 alpha) (EC 2.7.11.26) (Serine/threonine-protein kinase GSK3A) (EC 2.7.11.1)	GSK3A	P49840
Adenylate kinase isoenzyme 1 (AK 1) (EC 2.7.4.3) (EC 2.7.4.6) (ATP-AMP transphosphorylase 1) (ATP:AMP phosphotransferase) (Adenylate monophosphate kinase) (Myokinase)	AK1	P00568
Destrin (Actin-depolymerizing factor) (ADF)	DSTN	P60981
Glycerol-3-phosphate dehydrogenase 1-like protein (GPD1-L) (EC 1.1.1.8)	GPD1L	Q8N335
CDP-diacylglycerol--inositol 3-phosphatidyltransferase (EC 2.7.8.11) (Phosphatidylinositol synthase) (PI synthase) (PtdIns synthase)	CDIPT	O14735
Manganese-transporting ATPase 13A1 (EC 3.6.3.-)	ATP13A1	Q9HD20
Myotubularin-related protein 13 (SET-binding factor 2)	SBF2	Q86WG5
Tyrosine-protein phosphatase non-receptor type 1 (EC 3.1.3.48) (Protein-tyrosine phosphatase 1B) (PTP-1B)	PTPN1	P18031
ATP-dependent 6-phosphofructokinase, liver type (ATP-PFK) (PFK-L) (EC 2.7.1.11) (6-phosphofructokinase type B) (Phosphofructo-1-kinase isozyme B) (PFK-B) (Phosphohexokinase)	PFKL	P17858
Plasma membrane calcium-transporting ATPase 4 (PMCA4) (EC 3.6.3.8) (Matrix-remodeling-associated protein 1) (Plasma membrane calcium ATPase isoform 4) (Plasma membrane calcium pump isoform 4)	ATP2B4	P23634
Vacuolar protein sorting-associated protein 13C	VPS13C	Q709C8
Neutral amino acid transporter B(0) (ATB(0)) (Baboon M7 virus receptor) (RD114/simian type D retrovirus receptor) (Sodium-dependent neutral amino acid transporter type 2) (Solute carrier family 1 member 5)	SLC1A5	Q15758
Activator of 90 kDa heat shock protein ATPase homolog 1 (AHA1) (p38)	AHSA1	O95433
Phosphatidylinositol 3-kinase catalytic subunit type 3 (PI3-kinase type 3) (PI3K type 3) (PtdIns-3-kinase type 3) (EC 2.7.1.137) (Phosphatidylinositol 3-kinase p100 subunit) (Phosphoinositide-3-kinase class 3) (hVps34)	PIK3C3	Q8NEB9
Eukaryotic translation initiation factor 3 subunit G (eIF3g) (Eukaryotic translation initiation factor 3 RNA-binding subunit) (eIF-3 RNA-binding subunit) (Eukaryotic translation initiation factor 3 subunit 4) (eIF-3-delta) (eIF3 p42) (eIF3 p44)	EIF3G	O75821
Phosphomevalonate kinase (PMKase) (hPMK) (EC 2.7.4.2)	PMVK	Q15126
H(+)/Cl(-) exchange transporter 3 (Chloride channel protein 3) (ClC-3) (Chloride transporter ClC-3)	CLCN3	P51790
Engulfment and cell motility protein 2 (Protein ced-12 homolog A) (hCed-12A)	ELMO2	Q96JJ3
E3 ubiquitin-protein ligase TRIM4 (EC 2.3.2.27) (RING finger protein 87) (RING-type E3 ubiquitin transferase TRIM4) (Tripartite motif-containing protein 4)	TRIM4	Q9C037
Ras-related protein Rap-1b (GTP-binding protein smg p21B)	RAP1B	P61224
Rho guanine nucleotide exchange factor 16 (Ephexin-4)	ARHGEF16	Q5VV41
Methionyl-tRNA formyltransferase, mitochondrial (MtFMT) (EC 2.1.2.9)	MTFMT	Q96DP5
NudC domain-containing protein 2	NUDCD2	Q8WVJ2
Phosphopantothenate--cysteine ligase (EC 6.3.2.5) (Phosphopantothenoylcysteine synthetase) (PPC synthetase)	PPCS	Q9HAB8
Mitochondrial import inner membrane translocase subunit TIM44	TIMM44	O43615
Sodium/potassium-transporting ATPase subunit alpha-1 (Na(+)/K(+) ATPase alpha-1 subunit) (EC 3.6.3.9) (Sodium pump subunit alpha-1)	ATP1A1	P05023
GMP synthase [glutamine-hydrolyzing] (EC 6.3.5.2) (GMP synthetase) (Glutamine amidotransferase)	GMPS	P49915
Insulin receptor substrate 4 (IRS-4) (160 kDa phosphotyrosine protein) (py160) (Phosphoprotein of 160 kDa) (pp160)	IRS4	O14654
Haloacid dehalogenase-like hydrolase domain-containing 5 (Cat eye syndrome critical region protein 5)	HDHD5	Q9BXW7
Asparagine synthetase [glutamine-hydrolyzing] (EC 6.3.5.4) (Cell cycle control protein TS11) (Glutamine-dependent asparagine synthetase)	ASNS	P08243
Spindle assembly abnormal protein 6 homolog (HsSAS-6)	SASS6	Q6UVJ0
Ubiquitin-like-conjugating enzyme ATG3 (EC 6.3.2.-) (Autophagy-related protein 3) (APG3-like) (hApg3) (Protein PC3-96)	ATG3	Q9NT62
Eukaryotic translation initiation factor 4E (eIF-4E) (eIF4E) (eIF-4F 25 kDa subunit) (mRNA cap-binding protein)	EIF4E	P06730
Glypican-3 (GTR2-2) (Intestinal protein OCI-5) (MXR7) [Cleaved into: Secreted glypican-3]	GPC3	P51654
UDP-N-acetylhexosamine pyrophosphorylase-like protein 1 (EC 2.7.7.-)	UAP1L1	Q3KQV9
28S ribosomal protein S2, mitochondrial (MRP-S2) (S2mt) (Mitochondrial small ribosomal subunit protein uS2m)	MRPS2	Q9Y399
Vacuolar protein sorting-associated protein 53 homolog	VPS53	Q5VIR6
Erlin-2 (Endoplasmic reticulum lipid raft-associated protein 2) (Stomatin-prohibitin-flotillin-HflC/K domain-containing protein 2) (SPFH domain-containing protein 2)	ERLIN2	O94905
Gamma-tubulin complex component 6 (GCP-6)	TUBGCP6	Q96RT7
rRNA methyltransferase 3, mitochondrial (EC 2.1.1.-) (16S rRNA (guanosine(1370)-2'-O)-methyltransferase) (16S rRNA [Gm1370] 2'-O-methyltransferase) (RNA methyltransferase-like protein 1)	MRM3	Q9HC36
DENN domain-containing protein 4C	DENND4C	Q5VZ89
Protein TALPID3	KIAA0586	Q9BVV6
Isocitrate dehydrogenase [NADP] cytoplasmic (IDH) (EC 1.1.1.42) (Cytosolic NADP-isocitrate dehydrogenase) (IDP) (NADP(+)-specific ICDH) (Oxalosuccinate decarboxylase)	IDH1	O75874
Large neutral amino acids transporter small subunit 1 (4F2 light chain) (4F2 LC) (4F2LC) (CD98 light chain) (Integral membrane protein E16) (L-type amino acid transporter 1) (hLAT1) (Solute carrier family 7 member 5) (y+ system cationic amino acid transporter)	SLC7A5	Q01650
Striatin-interacting protein 2 (Protein FAM40B)	STRIP2	Q9ULQ0
Dedicator of cytokinesis protein 1 (180 kDa protein downstream of CRK) (DOCK180)	DOCK1	Q14185
AP-2 complex subunit alpha-2 (100 kDa coated vesicle protein C) (Adaptor protein complex AP-2 subunit alpha-2) (Adaptor-related protein complex 2 subunit alpha-2) (Alpha-adaptin C) (Alpha2-adaptin) (Clathrin assembly protein complex 2 alpha-C large chain) (Huntingtin yeast partner J) (Huntingtin-interacting protein 9) (HIP-9) (Huntingtin-interacting protein J) (Plasma membrane adaptor HA2/AP2 ada…	AP2A2	O94973
Aspartate--tRNA ligase, cytoplasmic (EC 6.1.1.12) (Aspartyl-tRNA synthetase) (AspRS) (Cell proliferation-inducing gene 40 protein)	DARS	P14868
Cytoplasmic dynein 2 heavy chain 1 (Cytoplasmic dynein 2 heavy chain) (Dynein cytoplasmic heavy chain 2) (Dynein heavy chain 11) (hDHC11) (Dynein heavy chain isotype 1B)	DYNC2H1	Q8NCM8
SLAIN motif-containing protein 2	SLAIN2	Q9P270
Thioredoxin-dependent peroxide reductase, mitochondrial (EC 1.11.1.15) (Antioxidant protein 1) (AOP-1) (HBC189) (Peroxiredoxin III) (Prx-III) (Peroxiredoxin-3) (Protein MER5 homolog)	PRDX3	P30048
Kinesin heavy chain isoform 5A (Kinesin heavy chain neuron-specific 1) (Neuronal kinesin heavy chain) (NKHC)	KIF5A	Q12840
AP-1 complex subunit beta-1 (Adaptor protein complex AP-1 subunit beta-1) (Adaptor-related protein complex 1 subunit beta-1) (Beta-1-adaptin) (Beta-adaptin 1) (Clathrin assembly protein complex 1 beta large chain) (Golgi adaptor HA1/AP1 adaptin beta subunit)	AP1B1	Q10567
Filamin-C (FLN-C) (FLNc) (ABP-280-like protein) (ABP-L) (Actin-binding-like protein) (Filamin-2) (Gamma-filamin)	FLNC	Q14315
Dehydrogenase/reductase SDR family member 1 (EC 1.1.-.-) (Short chain dehydrogenase/reductase family 19C member 1)	DHRS1	Q96LJ7
Cartilage-associated protein	CRTAP	O75718
Serpin B6 (Cytoplasmic antiproteinase) (CAP) (Peptidase inhibitor 6) (PI-6) (Placental thrombin inhibitor)	SERPINB6	P35237
60S ribosomal protein L38 (Large ribosomal subunit protein eL38)	RPL38	P63173
Rhotekin	RTKN	Q9BST9
Putative ATP-dependent RNA helicase DHX30 (EC 3.6.4.13) (DEAH box protein 30)	DHX30	Q7L2E3
Phosphatidylinositol 4-kinase beta (PI4K-beta) (PI4Kbeta) (PtdIns 4-kinase beta) (EC 2.7.1.67) (NPIK) (PI4K92)	PI4KB	Q9UBF8
Vacuolar protein sorting-associated protein 52 homolog (SAC2 suppressor of actin mutations 2-like protein)	VPS52	Q8N1B4
Palmitoyltransferase ZDHHC13 (EC 2.3.1.225) (Huntingtin-interacting protein 14-related protein) (HIP14-related protein) (Huntingtin-interacting protein HIP3RP) (Putative MAPK-activating protein PM03) (Putative NF-kappa-B-activating protein 209) (Zinc finger DHHC domain-containing protein 13) (DHHC-13)	ZDHHC13	Q8IUH4
Cytoplasmic FMR1-interacting protein 1 (Specifically Rac1-associated protein 1) (Sra-1) (p140sra-1)	CYFIP1	Q7L576
Isoleucine--tRNA ligase, cytoplasmic (EC 6.1.1.5) (Isoleucyl-tRNA synthetase) (IRS) (IleRS)	IARS	P41252
Ras-related protein Rab-5B	RAB5B	P61020
Protein transport protein Sec24A (SEC24-related protein A)	SEC24A	O95486
Elongation of very long chain fatty acids protein 1 (EC 2.3.1.199) (3-keto acyl-CoA synthase ELOVL1) (ELOVL fatty acid elongase 1) (ELOVL FA elongase 1) (Very long chain 3-ketoacyl-CoA synthase 1) (Very long chain 3-oxoacyl-CoA synthase 1)	ELOVL1	Q9BW60
Tyrosine-protein phosphatase non-receptor type 12 (EC 3.1.3.48) (PTP-PEST) (Protein-tyrosine phosphatase G1) (PTPG1)	PTPN12	Q05209
InaD-like protein (Inadl protein) (hINADL) (Pals1-associated tight junction protein) (Protein associated to tight junctions)	PATJ	Q8NI35
Vesicle-associated membrane protein 7 (VAMP-7) (Synaptobrevin-like protein 1) (Tetanus-insensitive VAMP) (Ti-VAMP)	VAMP7	P51809
Centrosomal protein of 295 kDa	CEP295	Q9C0D2
F-box/LRR-repeat protein 19 (F-box and leucine-rich repeat protein 19)	FBXL19	Q6PCT2
Protein C21orf2 (C21orf-HUMF09G8.5) (Leucine-rich repeat-containing protein 76) (YF5/A2)	C21orf2	O43822
V-type proton ATPase subunit d 1 (V-ATPase subunit d 1) (32 kDa accessory protein) (V-ATPase 40 kDa accessory protein) (V-ATPase AC39 subunit) (p39) (Vacuolar proton pump subunit d 1)	ATP6V0D1	P61421
Dimethyladenosine transferase 2, mitochondrial (EC 2.1.1.-) (Hepatitis C virus NS5A-transactivated protein 5) (HCV NS5A-transactivated protein 5) (Mitochondrial 12S rRNA dimethylase 2) (Mitochondrial transcription factor B2) (h-mtTFB) (h-mtTFB2) (hTFB2M) (mtTFB2) (S-adenosylmethionine-6-N', N'-adenosyl(rRNA) dimethyltransferase 2)	TFB2M	Q9H5Q4
Twinfilin-1 (Protein A6) (Protein tyrosine kinase 9)	TWF1	Q12792
Maspardin (Acid cluster protein 33) (Spastic paraplegia 21 autosomal recessive Mast syndrome protein) (Spastic paraplegia 21 protein)	SPG21	Q9NZD8
Glycosyltransferase 8 domain-containing protein 1 (EC 2.4.1.-)	GLT8D1	Q68CQ7
Cyclin-G-associated kinase (EC 2.7.11.1)	GAK	O14976
Zinc finger CCCH-type antiviral protein 1-like	ZC3HAV1L	Q96H79
Protein phosphatase 1F (EC 3.1.3.16) (Ca(2+)/calmodulin-dependent protein kinase phosphatase) (CaM-kinase phosphatase) (CaMKPase) (Partner of PIX 2) (Protein fem-2 homolog) (hFem-2)	PPM1F	P49593
Rho guanine nucleotide exchange factor 3 (Exchange factor found in platelets and leukemic and neuronal tissues) (XPLN)	ARHGEF3	Q9NR81
Kinase D-interacting substrate of 220 kDa (Ankyrin repeat-rich membrane-spanning protein)	KIDINS220	Q9ULH0
SHC-transforming protein 1 (SHC-transforming protein 3) (SHC-transforming protein A) (Src homology 2 domain-containing-transforming protein C1) (SH2 domain protein C1)	SHC1	P29353
Cytosolic 5'-nucleotidase 3A (EC 3.1.3.5) (7-methylguanosine phosphate-specific 5'-nucleotidase) (7-methylguanosine nucleotidase) (EC 3.1.3.91) (Cytosolic 5'-nucleotidase 3) (Cytosolic 5'-nucleotidase III) (cN-III) (Pyrimidine 5'-nucleotidase 1) (P5'N-1) (P5N-1) (PN-I) (Uridine 5'-monophosphate hydrolase 1) (p36)	NT5C3A	Q9H0P0
Inositol hexakisphosphate and diphosphoinositol-pentakisphosphate kinase 2 (EC 2.7.4.21) (EC 2.7.4.24) (Diphosphoinositol pentakisphosphate kinase 2) (Histidine acid phosphatase domain-containing protein 1) (InsP6 and PP-IP5 kinase 2) (VIP1 homolog 2) (hsVIP2)	PPIP5K2	O43314
Kinesin-like protein KIF1B (Klp)	KIF1B	O60333
Acylglycerol kinase, mitochondrial (hAGK) (EC 2.7.1.107) (EC 2.7.1.94) (Multiple substrate lipid kinase) (HsMuLK) (MuLK) (Multi-substrate lipid kinase)	AGK	Q53H12
Peroxiredoxin-2 (EC 1.11.1.15) (Natural killer cell-enhancing factor B) (NKEF-B) (PRP) (Thiol-specific antioxidant protein) (TSA) (Thioredoxin peroxidase 1) (Thioredoxin-dependent peroxide reductase 1)	PRDX2	P32119
tRNA (uracil(54)-C(5))-methyltransferase homolog (EC 2.1.1.35) (TRM2 homolog)	TRMT2B	Q96GJ1
Amidophosphoribosyltransferase (ATase) (EC 2.4.2.14) (Glutamine phosphoribosylpyrophosphate amidotransferase) (GPAT)	PPAT	Q06203
CTP synthase 2 (EC 6.3.4.2) (CTP synthetase 2) (UTP--ammonia ligase 2)	CTPS2	Q9NRF8
Tubulin-specific chaperone D (Beta-tubulin cofactor D) (tfcD) (SSD-1) (Tubulin-folding cofactor D)	TBCD	Q9BTW9
USP6 N-terminal-like protein (Related to the N-terminus of tre) (RN-tre)	USP6NL	Q92738
39S ribosomal protein L22, mitochondrial (L22mt) (MRP-L22) (39S ribosomal protein L25, mitochondrial) (L25mt) (MRP-L25) (Mitochondrial large ribosomal subunit protein uL22m)	MRPL22	Q9NWU5
Tyrosine-protein kinase CSK (EC 2.7.10.2) (C-Src kinase) (Protein-tyrosine kinase CYL)	CSK	P41240
Sphingomyelin phosphodiesterase 4 (EC 3.1.4.12) (Neutral sphingomyelinase 3) (nSMase-3) (nSMase3) (Neutral sphingomyelinase III)	SMPD4	Q9NXE4
GTPase NRas (Transforming protein N-Ras)	NRAS	P01111
Vacuolar protein sorting-associated protein 33B (hVPS33B)	VPS33B	Q9H267
Estradiol 17-beta-dehydrogenase 11 (EC 1.1.1.62) (17-beta-hydroxysteroid dehydrogenase 11) (17-beta-HSD 11) (17bHSD11) (17betaHSD11) (17-beta-hydroxysteroid dehydrogenase XI) (17-beta-HSD XI) (17betaHSDXI) (Cutaneous T-cell lymphoma-associated antigen HD-CL-03) (CTCL-associated antigen HD-CL-03) (Dehydrogenase/reductase SDR family member 8) (Retinal short-chain dehydrogenase/reductase 2) (retSDR2…	HSD17B11	Q8NBQ5
ATP-binding cassette sub-family E member 1 (2'-5'-oligoadenylate-binding protein) (HuHP68) (RNase L inhibitor) (Ribonuclease 4 inhibitor) (RNS4I)	ABCE1	P61221
ADP-ribosylation factor GTPase-activating protein 3 (ARF GAP 3)	ARFGAP3	Q9NP61
Synaptojanin-2 (EC 3.1.3.36) (Synaptic inositol 1,4,5-trisphosphate 5-phosphatase 2)	SYNJ2	O15056
60S ribosomal protein L32 (Large ribosomal subunit protein eL32)	RPL32	P62910
Rho guanine nucleotide exchange factor 26 (SH3 domain-containing guanine exchange factor)	ARHGEF26	Q96DR7
Translation initiation factor eIF-2B subunit gamma (eIF-2B GDP-GTP exchange factor subunit gamma)	EIF2B3	Q9NR50
Wiskott-Aldrich syndrome protein family member 2 (WASP family protein member 2) (Protein WAVE-2) (Verprolin homology domain-containing protein 2)	WASF2	Q9Y6W5
Iron-sulfur protein NUBPL (IND1 homolog) (Nucleotide-binding protein-like) (huInd1)	NUBPL	Q8TB37
Ras-related protein Rab-1A (YPT1-related protein)	RAB1A	P62820
Protein transport protein Sec61 subunit alpha isoform 2 (Sec61 alpha-2)	SEC61A2	Q9H9S3
Mitochondrial import inner membrane translocase subunit Tim23	TIMM23	O14925
Kinesin-like protein KIF1C	KIF1C	O43896
Poly(A) RNA polymerase GLD2 (hGLD-2) (EC 2.7.7.19) (PAP-associated domain-containing protein 4) (Terminal uridylyltransferase 2) (TUTase 2)	PAPD4	Q6PIY7
Glutamine--fructose-6-phosphate aminotransferase [isomerizing] 1 (EC 2.6.1.16) (D-fructose-6-phosphate amidotransferase 1) (Glutamine:fructose-6-phosphate amidotransferase 1) (GFAT 1) (GFAT1) (Hexosephosphate aminotransferase 1)	GFPT1	Q06210
Ras-related protein Rab-13 (Cell growth-inhibiting gene 4 protein)	RAB13	P51153
Trinucleotide repeat-containing gene 6B protein	TNRC6B	Q9UPQ9
Cytoplasmic tRNA 2-thiolation protein 1 (EC 2.7.7.-) (ATP-binding domain-containing protein 3) (Cancer-associated gene protein) (Cytoplasmic tRNA adenylyltransferase 1)	CTU1	Q7Z7A3
Coiled-coil domain-containing protein 47	CCDC47	Q96A33
AP2-associated protein kinase 1 (EC 2.7.11.1) (Adaptor-associated kinase 1)	AAK1	Q2M2I8
DnaJ homolog subfamily C member 11	DNAJC11	Q9NVH1
Uridine-cytidine kinase 2 (UCK 2) (EC 2.7.1.48) (Cytidine monophosphokinase 2) (Testis-specific protein TSA903) (Uridine monophosphokinase 2)	UCK2	Q9BZX2
Glucosamine-6-phosphate isomerase 1 (EC 3.5.99.6) (Glucosamine-6-phosphate deaminase 1) (GNPDA 1) (GlcN6P deaminase 1) (Oscillin)	GNPDA1	P46926
Cytoplasmic dynein 1 light intermediate chain 1 (LIC1) (Dynein light chain A) (DLC-A) (Dynein light intermediate chain 1, cytosolic)	DYNC1LI1	Q9Y6G9
Kinesin-1 heavy chain (Conventional kinesin heavy chain) (Ubiquitous kinesin heavy chain) (UKHC)	KIF5B	P33176
AP-1 complex subunit sigma-2 (Adaptor protein complex AP-1 subunit sigma-1B) (Adaptor-related protein complex 1 subunit sigma-1B) (Clathrin assembly protein complex 1 sigma-1B small chain) (Golgi adaptor HA1/AP1 adaptin sigma-1B subunit) (Sigma 1B subunit of AP-1 clathrin) (Sigma-adaptin 1B) (Sigma1B-adaptin)	AP1S2	P56377
Leucine-rich repeat-containing protein 1 (LANO adapter protein) (LAP and no PDZ protein)	LRRC1	Q9BTT6
EH domain-containing protein 1 (PAST homolog 1) (hPAST1) (Testilin)	EHD1	Q9H4M9
von Willebrand factor A domain-containing protein 8	VWA8	A3KMH1
T-complex protein 1 subunit zeta (TCP-1-zeta) (Acute morphine dependence-related protein 2) (CCT-zeta-1) (HTR3) (Tcp20)	CCT6A	P40227
Probable arginine--tRNA ligase, mitochondrial (EC 6.1.1.19) (Arginyl-tRNA synthetase) (ArgRS)	RARS2	Q5T160
Erlin-1 (Endoplasmic reticulum lipid raft-associated protein 1) (Protein KE04) (Stomatin-prohibitin-flotillin-HflC/K domain-containing protein 1) (SPFH domain-containing protein 1)	ERLIN1	O75477
DnaJ homolog subfamily A member 2 (Cell cycle progression restoration gene 3 protein) (Dnj3) (Dj3) (HIRA-interacting protein 4) (Renal carcinoma antigen NY-REN-14)	DNAJA2	O60884
Tubulin beta-8 chain (Tubulin beta 8 class VIII)	TUBB8	Q3ZCM7
Kidney mitochondrial carrier protein 1 (Solute carrier family 25 member 30)	SLC25A30	Q5SVS4
Heat shock 70 kDa protein 14 (HSP70-like protein 1) (Heat shock protein HSP60)	HSPA14	Q0VDF9
Ras-related protein R-Ras2 (Ras-like protein TC21) (Teratocarcinoma oncogene)	RRAS2	P62070
WD repeat-containing protein 60	WDR60	Q8WVS4
Protein transport protein Sec61 subunit alpha isoform 1 (Sec61 alpha-1)	SEC61A1	P61619
Serine/threonine-protein kinase PAK 4 (EC 2.7.11.1) (p21-activated kinase 4) (PAK-4)	PAK4	O96013
NCK-interacting protein with SH3 domain (54 kDa VacA-interacting protein) (54 kDa vimentin-interacting protein) (VIP54) (90 kDa SH3 protein interacting with Nck) (AF3p21) (Dia-interacting protein 1) (DIP-1) (Diaphanous protein-interacting protein) (SH3 adapter protein SPIN90) (WASP-interacting SH3-domain protein) (WISH) (Wiskott-Aldrich syndrome protein-interacting protein)	NCKIPSD	Q9NZQ3
Serine/threonine-protein kinase OSR1 (EC 2.7.11.1) (Oxidative stress-responsive 1 protein)	OXSR1	O95747
Rab GTPase-activating protein 1 (GAP and centrosome-associated protein) (Rab6 GTPase-activating protein GAPCenA)	RABGAP1	Q9Y3P9
Intraflagellar transport protein 27 homolog (Putative GTP-binding protein RAY-like) (Rab-like protein 4)	IFT27	Q9BW83
Adenylate cyclase type 6 (EC 4.6.1.1) (ATP pyrophosphate-lyase 6) (Adenylate cyclase type VI) (Adenylyl cyclase 6) (Ca(2+)-inhibitable adenylyl cyclase)	ADCY6	O43306
Serine/threonine-protein kinase TAO3 (EC 2.7.11.1) (Cutaneous T-cell lymphoma-associated antigen HD-CL-09) (CTCL-associated antigen HD-CL-09) (Dendritic cell-derived protein kinase) (JNK/SAPK-inhibitory kinase) (Jun kinase-inhibitory kinase) (Kinase from chicken homolog A) (hKFC-A) (Thousand and one amino acid protein 3)	TAOK3	Q9H2K8
RNA pseudouridylate synthase domain-containing protein 3	RPUSD3	Q6P087
Calcium-transporting ATPase type 2C member 1 (ATPase 2C1) (EC 3.6.3.8) (ATP-dependent Ca(2+) pump PMR1)	ATP2C1	P98194
Polyphosphoinositide phosphatase (EC 3.1.3.-) (Phosphatidylinositol 3,5-bisphosphate 5-phosphatase) (SAC domain-containing protein 3)	FIG4	Q92562
Ras GTPase-activating-like protein IQGAP3	IQGAP3	Q86VI3
Beta-parvin (Affixin)	PARVB	Q9HBI1
Enoyl-CoA hydratase, mitochondrial (EC 4.2.1.17) (Enoyl-CoA hydratase 1) (Short-chain enoyl-CoA hydratase) (SCEH)	ECHS1	P30084
Guanine nucleotide-binding protein subunit alpha-12 (G alpha-12) (G-protein subunit alpha-12)	GNA12	Q03113
ADP-ribosylation factor GTPase-activating protein 2 (ARF GAP 2) (GTPase-activating protein ZNF289) (Zinc finger protein 289)	ARFGAP2	Q8N6H7
Huntingtin-interacting protein 1-related protein (HIP1-related protein) (Huntingtin-interacting protein 12) (HIP-12)	HIP1R	O75146
Protein SMG9 (Protein SMG-9)	SMG9	Q9H0W8
Coatomer subunit gamma-1 (Gamma-1-coat protein) (Gamma-1-COP)	COPG1	Q9Y678
Solute carrier family 12 member 2 (Basolateral Na-K-Cl symporter) (Bumetanide-sensitive sodium-(potassium)-chloride cotransporter 1)	SLC12A2	P55011
Src substrate cortactin (Amplaxin) (Oncogene EMS1)	CTTN	Q14247
Receptor-interacting serine/threonine-protein kinase 2 (EC 2.7.11.1) (CARD-containing interleukin-1 beta-converting enzyme-associated kinase) (CARD-containing IL-1 beta ICE-kinase) (RIP-like-interacting CLARP kinase) (Receptor-interacting protein 2) (RIP-2) (Tyrosine-protein kinase RIPK2) (EC 2.7.10.2)	RIPK2	O43353
Atypical kinase COQ8B, mitochondrial (EC 2.7.-.-) (AarF domain-containing protein kinase 4) (Coenzyme Q protein 8B)	COQ8B	Q96D53
Serine/threonine-protein kinase MRCK beta (EC 2.7.11.1) (CDC42-binding protein kinase beta) (CDC42BP-beta) (DMPK-like beta) (Myotonic dystrophy kinase-related CDC42-binding kinase beta) (MRCK beta) (Myotonic dystrophy protein kinase-like beta)	CDC42BPB	Q9Y5S2
Glycogen phosphorylase, liver form (EC 2.4.1.1)	PYGL	P06737
UDP-glucose:glycoprotein glucosyltransferase 1 (UGT1) (hUGT1) (EC 2.4.1.-) (UDP--Glc:glycoprotein glucosyltransferase) (UDP-glucose ceramide glucosyltransferase-like 1)	UGGT1	Q9NYU2
Atypical kinase COQ8A, mitochondrial (EC 2.7.-.-) (Chaperone activity of bc1 complex-like) (Chaperone-ABC1-like) (Coenzyme Q protein 8A) (aarF domain-containing protein kinase 3)	COQ8A	Q8NI60
FAS-associated factor 2 (Protein ETEA) (UBX domain-containing protein 3B) (UBX domain-containing protein 8)	FAF2	Q96CS3
Rho GTPase-activating protein 10 (GTPase regulator associated with focal adhesion kinase 2) (Graf-related protein 2) (Rho-type GTPase-activating protein 10)	ARHGAP10	A1A4S6
3-ketoacyl-CoA thiolase, peroxisomal (EC 2.3.1.16) (Acetyl-CoA acyltransferase) (Beta-ketothiolase) (Peroxisomal 3-oxoacyl-CoA thiolase)	ACAA1	P09110
WD repeat-containing protein 34	WDR34	Q96EX3
Mitofusin-1 (EC 3.6.5.-) (Fzo homolog) (Transmembrane GTPase MFN1)	MFN1	Q8IWA4
Disks large homolog 5 (Discs large protein P-dlg) (Placenta and prostate DLG)	DLG5	Q8TDM6
Sec1 family domain-containing protein 1 (SLY1 homolog) (Sly1p) (Syntaxin-binding protein 1-like 2)	SCFD1	Q8WVM8
Segment polarity protein dishevelled homolog DVL-1 (Dishevelled-1) (DSH homolog 1)	DVL1	O14640
Protein transport protein Sec16A (SEC16 homolog A)	SEC16A	O15027
Exocyst complex component 6 (Exocyst complex component Sec15A) (SEC15-like protein 1)	EXOC6	Q8TAG9
Trafficking protein particle complex subunit 1 (BET5 homolog) (Multiple myeloma protein 2) (MUM-2)	TRAPPC1	Q9Y5R8
Guanine nucleotide exchange factor VAV2 (VAV-2)	VAV2	P52735
Cytochrome c oxidase subunit NDUFA4 (Complex I-MLRQ) (CI-MLRQ) (NADH-ubiquinone oxidoreductase MLRQ subunit)	NDUFA4	O00483
Hyccin (Down-regulated by CTNNB1 protein A) (Protein FAM126A)	FAM126A	Q9BYI3
Eukaryotic translation initiation factor 2 subunit 3 (Eukaryotic translation initiation factor 2 subunit gamma X) (eIF-2-gamma X) (eIF-2gX)	EIF2S3	P41091
Band 4.1-like protein 3 (4.1B) (Differentially expressed in adenocarcinoma of the lung protein 1) (DAL-1) [Cleaved into: Band 4.1-like protein 3, N-terminally processed]	EPB41L3	Q9Y2J2
Ras-related protein Rab-2B	RAB2B	Q8WUD1
2-oxoisovalerate dehydrogenase subunit beta, mitochondrial (EC 1.2.4.4) (Branched-chain alpha-keto acid dehydrogenase E1 component beta chain) (BCKDE1B) (BCKDH E1-beta)	BCKDHB	P21953
Serine/threonine-protein kinase D1 (EC 2.7.11.13) (Protein kinase C mu type) (Protein kinase D) (nPKC-D1) (nPKC-mu)	PRKD1	Q15139
KIF1-binding protein	KIF1BP	Q96EK5
Coatomer subunit delta (Archain) (Delta-coat protein) (Delta-COP)	ARCN1	P48444
Sorting nexin-30	SNX30	Q5VWJ9
Synaptosomal-associated protein 47 (SNAP-47) (Epididymis luminal protein 170) (Synaptosomal-associated 47 kDa protein)	SNAP47	Q5SQN1
Anoctamin-10 (Transmembrane protein 16K)	ANO10	Q9NW15
Extended synaptotagmin-1 (E-Syt1) (Membrane-bound C2 domain-containing protein)	ESYT1	Q9BSJ8
CTP synthase 1 (EC 6.3.4.2) (CTP synthetase 1) (UTP--ammonia ligase 1)	CTPS1	P17812
Leucine-rich repeat-containing protein 40	LRRC40	Q9H9A6
Vacuolar protein sorting-associated protein 35 (hVPS35) (Maternal-embryonic 3) (Vesicle protein sorting 35)	VPS35	Q96QK1
Active breakpoint cluster region-related protein	ABR	Q12979
Intraflagellar transport protein 80 homolog (WD repeat-containing protein 56)	IFT80	Q9P2H3
Cullin-5 (CUL-5) (Vasopressin-activated calcium-mobilizing receptor 1) (VACM-1)	CUL5	Q93034
Dolichyl-diphosphooligosaccharide--protein glycosyltransferase subunit 1 (Dolichyl-diphosphooligosaccharide--protein glycosyltransferase 67 kDa subunit) (Ribophorin I) (RPN-I) (Ribophorin-1)	RPN1	P04843
FERM, RhoGEF and pleckstrin domain-containing protein 2 (FERM domain including RhoGEF) (FIR) (Pleckstrin homology domain-containing family C member 3) (PH domain-containing family C member 3)	FARP2	O94887
ATP synthase subunit alpha, mitochondrial	ATP5A1	P25705
Phosphoacetylglucosamine mutase (PAGM) (EC 5.4.2.3) (Acetylglucosamine phosphomutase) (N-acetylglucosamine-phosphate mutase) (Phosphoglucomutase-3) (PGM 3)	PGM3	O95394
Unconventional myosin-XIX (Myosin head domain-containing protein 1)	MYO19	Q96H55
7-dehydrocholesterol reductase (7-DHC reductase) (EC 1.3.1.21) (Putative sterol reductase SR-2) (Sterol Delta(7)-reductase)	DHCR7	Q9UBM7
Glycerol kinase (GK) (Glycerokinase) (EC 2.7.1.30) (ATP:glycerol 3-phosphotransferase)	GK	P32189
Ras GTPase-activating protein 1 (GAP) (GTPase-activating protein) (RasGAP) (Ras p21 protein activator) (p120GAP)	RASA1	P20936
Eukaryotic translation initiation factor 3 subunit D (eIF3d) (Eukaryotic translation initiation factor 3 subunit 7) (eIF-3-zeta) (eIF3 p66)	EIF3D	O15371
Elongation of very long chain fatty acids protein 5 (EC 2.3.1.199) (3-keto acyl-CoA synthase ELOVL5) (ELOVL fatty acid elongase 5) (ELOVL FA elongase 5) (Fatty acid elongase 1) (hELO1) (Very long chain 3-ketoacyl-CoA synthase 5) (Very long chain 3-oxoacyl-CoA synthase 5)	ELOVL5	Q9NYP7
60S ribosomal protein L28 (Large ribosomal subunit protein eL28)	RPL28	P46779
Cytoplasmic dynein 1 light intermediate chain 2 (Dynein light intermediate chain 2, cytosolic) (LIC-2) (LIC53/55)	DYNC1LI2	O43237
Lanosterol synthase (EC 5.4.99.7) (2,3-epoxysqualene--lanosterol cyclase) (Oxidosqualene--lanosterol cyclase) (OSC) (hOSC)	LSS	P48449
Long-chain fatty acid transport protein 4 (FATP-4) (Fatty acid transport protein 4) (EC 6.2.1.-) (Solute carrier family 27 member 4)	SLC27A4	Q6P1M0
Tubulin alpha-1B chain (Alpha-tubulin ubiquitous) (Tubulin K-alpha-1) (Tubulin alpha-ubiquitous chain) [Cleaved into: Detyrosinated tubulin alpha-1B chain]	TUBA1B	P68363
Sideroflexin-1 (Tricarboxylate carrier protein) (TCC)	SFXN1	Q9H9B4
Phenylalanine--tRNA ligase, mitochondrial (EC 6.1.1.20) (Phenylalanyl-tRNA synthetase) (PheRS)	FARS2	O95363
G protein-coupled receptor kinase 6 (EC 2.7.11.16) (G protein-coupled receptor kinase GRK6)	GRK6	P43250
Calponin-2 (Calponin H2, smooth muscle) (Neutral calponin)	CNN2	Q99439
Peroxisomal bifunctional enzyme (PBE) (PBFE) [Includes: Enoyl-CoA hydratase/3,2-trans-enoyl-CoA isomerase (EC 4.2.1.17) (EC 5.3.3.8); 3-hydroxyacyl-CoA dehydrogenase (EC 1.1.1.35)]	EHHADH	Q08426
Platelet-activating factor acetylhydrolase IB subunit gamma (EC 3.1.1.47) (PAF acetylhydrolase 29 kDa subunit) (PAF-AH 29 kDa subunit) (PAF-AH subunit gamma) (PAFAH subunit gamma)	PAFAH1B3	Q15102
Guanine nucleotide-binding protein subunit alpha-11 (G alpha-11) (G-protein subunit alpha-11) (Guanine nucleotide-binding protein G(y) subunit alpha)	GNA11	P29992
Putative tRNA (cytidine(32)/guanosine(34)-2'-O)-methyltransferase (EC 2.1.1.205) (2'-O-ribose RNA methyltransferase TRM7 homolog) (Protein ftsJ homolog 1)	FTSJ1	Q9UET6
NADH dehydrogenase [ubiquinone] 1 alpha subcomplex subunit 10, mitochondrial (Complex I-42kD) (CI-42kD) (NADH-ubiquinone oxidoreductase 42 kDa subunit)	NDUFA10	O95299
60S ribosomal protein L27a (Large ribosomal subunit protein uL15)	RPL27A	P46776
RAD50-interacting protein 1 (RAD50 interactor 1) (HsRINT-1) (RINT-1)	RINT1	Q6NUQ1
Eukaryotic translation initiation factor 3 subunit B (eIF3b) (Eukaryotic translation initiation factor 3 subunit 9) (Prt1 homolog) (hPrt1) (eIF-3-eta) (eIF3 p110) (eIF3 p116)	EIF3B	P55884
Lysophospholipase-like protein 1 (EC 3.1.2.-)	LYPLAL1	Q5VWZ2
Hsp90 co-chaperone Cdc37 (Hsp90 chaperone protein kinase-targeting subunit) (p50Cdc37) [Cleaved into: Hsp90 co-chaperone Cdc37, N-terminally processed]	CDC37	Q16543
CDP-diacylglycerol--glycerol-3-phosphate 3-phosphatidyltransferase, mitochondrial (EC 2.7.8.5) (Phosphatidylglycerophosphate synthase 1) (PGP synthase 1)	PGS1	Q32NB8
Ras-related protein Rab-5A	RAB5A	P20339
Delta-1-pyrroline-5-carboxylate synthase (P5CS) (Aldehyde dehydrogenase family 18 member A1) [Includes: Glutamate 5-kinase (GK) (EC 2.7.2.11) (Gamma-glutamyl kinase); Gamma-glutamyl phosphate reductase (GPR) (EC 1.2.1.41) (Glutamate-5-semialdehyde dehydrogenase) (Glutamyl-gamma-semialdehyde dehydrogenase)]	ALDH18A1	P54886
Kinase suppressor of Ras 1	KSR1	Q8IVT5
Annexin A5 (Anchorin CII) (Annexin V) (Annexin-5) (Calphobindin I) (CBP-I) (Endonexin II) (Lipocortin V) (Placental anticoagulant protein 4) (PP4) (Placental anticoagulant protein I) (PAP-I) (Thromboplastin inhibitor) (Vascular anticoagulant-alpha) (VAC-alpha)	ANXA5	P08758
Centriolin (Centrosomal protein 1) (Centrosomal protein of 110 kDa) (Cep110)	CNTRL	Q7Z7A1
Calcium-binding mitochondrial carrier protein Aralar1 (Mitochondrial aspartate glutamate carrier 1) (Solute carrier family 25 member 12)	SLC25A12	O75746
Rho guanine nucleotide exchange factor 2 (Guanine nucleotide exchange factor H1) (GEF-H1) (Microtubule-regulated Rho-GEF) (Proliferating cell nucleolar antigen p40)	ARHGEF2	Q92974
Tubulin alpha-4A chain (Alpha-tubulin 1) (Testis-specific alpha-tubulin) (Tubulin H2-alpha) (Tubulin alpha-1 chain)	TUBA4A	P68366
Girdin (Akt phosphorylation enhancer) (APE) (Coiled-coil domain-containing protein 88A) (G alpha-interacting vesicle-associated protein) (GIV) (Girders of actin filament) (Hook-related protein 1) (HkRP1)	CCDC88A	Q3V6T2
Dynamin-1-like protein (EC 3.6.5.5) (Dnm1p/Vps1p-like protein) (DVLP) (Dynamin family member proline-rich carboxyl-terminal domain less) (Dymple) (Dynamin-like protein) (Dynamin-like protein 4) (Dynamin-like protein IV) (HdynIV) (Dynamin-related protein 1)	DNM1L	O00429
Nardilysin (EC 3.4.24.61) (N-arginine dibasic convertase) (NRD convertase) (NRD-C) (Nardilysin convertase)	NRDC	O43847
Receptor-type tyrosine-protein phosphatase F (EC 3.1.3.48) (Leukocyte common antigen related) (LAR)	PTPRF	P10586
Stomatin-like protein 2, mitochondrial (SLP-2) (EPB72-like protein 2) (Paraprotein target 7) (Paratarg-7)	STOML2	Q9UJZ1
Alpha-aminoadipic semialdehyde synthase, mitochondrial (LKR/SDH) [Includes: Lysine ketoglutarate reductase (LKR) (LOR) (EC 1.5.1.8); Saccharopine dehydrogenase (SDH) (EC 1.5.1.9)]	AASS	Q9UDR5
Protein O-mannosyl-transferase 1 (EC 2.4.1.109) (Dolichyl-phosphate-mannose--protein mannosyltransferase 1)	POMT1	Q9Y6A1
Protein NipSnap homolog 2 (NipSnap2) (Glioblastoma-amplified sequence)	NIPSNAP2	O75323
Mitochondrial carrier homolog 1 (Presenilin-associated protein)	MTCH1	Q9NZJ7
Ras-related protein Rab-18	RAB18	Q9NP72
G-rich sequence factor 1 (GRSF-1)	GRSF1	Q12849
Gephyrin [Includes: Molybdopterin adenylyltransferase (MPT adenylyltransferase) (EC 2.7.7.75) (Domain G); Molybdopterin molybdenumtransferase (MPT Mo-transferase) (EC 2.10.1.1) (Domain E)]	GPHN	Q9NQX3
Threonine--tRNA ligase, cytoplasmic (EC 6.1.1.3) (Threonyl-tRNA synthetase) (ThrRS)	TARS	P26639
Transferrin receptor protein 1 (TR) (TfR) (TfR1) (Trfr) (T9) (p90) (CD antigen CD71) [Cleaved into: Transferrin receptor protein 1, serum form (sTfR)]	TFRC	P02786
Exocyst complex component 2 (Exocyst complex component Sec5)	EXOC2	Q96KP1
Ras-related protein Rab-5C (L1880) (RAB5L)	RAB5C	P51148
V-type proton ATPase subunit H (V-ATPase subunit H) (Nef-binding protein 1) (NBP1) (Protein VMA13 homolog) (V-ATPase 50/57 kDa subunits) (Vacuolar proton pump subunit H) (Vacuolar proton pump subunit SFD)	ATP6V1H	Q9UI12
Sarcolemmal membrane-associated protein (Sarcolemmal-associated protein)	SLMAP	Q14BN4
Fatty acid synthase (EC 2.3.1.85) [Includes: [Acyl-carrier-protein] S-acetyltransferase (EC 2.3.1.38); [Acyl-carrier-protein] S-malonyltransferase (EC 2.3.1.39); 3-oxoacyl-[acyl-carrier-protein] synthase (EC 2.3.1.41); 3-oxoacyl-[acyl-carrier-protein] reductase (EC 1.1.1.100); 3-hydroxyacyl-[acyl-carrier-protein] dehydratase (EC 4.2.1.59); Enoyl-[acyl-carrier-protein] reductase (EC 1.3.1.39); Ole…	FASN	P49327
Glucose 1,6-bisphosphate synthase (EC 2.7.1.106) (PMMLP) (Phosphoglucomutase-2-like 1)	PGM2L1	Q6PCE3
Eukaryotic initiation factor 4A-I (eIF-4A-I) (eIF4A-I) (EC 3.6.4.13) (ATP-dependent RNA helicase eIF4A-1)	EIF4A1	P60842
Inositol-tetrakisphosphate 1-kinase (EC 2.7.1.134) (Inositol 1,3,4-trisphosphate 5/6-kinase) (Inositol-triphosphate 5/6-kinase) (Ins(1,3,4)P(3) 5/6-kinase) (EC 2.7.1.159)	ITPK1	Q13572
RalA-binding protein 1 (RalBP1) (76 kDa Ral-interacting protein) (Dinitrophenyl S-glutathione ATPase) (DNP-SG ATPase) (Ral-interacting protein 1)	RALBP1	Q15311
WD repeat domain phosphoinositide-interacting protein 2 (WIPI-2) (WIPI49-like protein 2)	WIPI2	Q9Y4P8
Ras-related protein Rab-6A (Rab-6)	RAB6A	P20340
Solute carrier family 25 member 46	SLC25A46	Q96AG3
Secretory carrier-associated membrane protein 3 (Secretory carrier membrane protein 3)	SCAMP3	O14828
Solute carrier family 2, facilitated glucose transporter member 1 (Glucose transporter type 1, erythrocyte/brain) (GLUT-1) (HepG2 glucose transporter)	SLC2A1	P11166
Intraflagellar transport protein 52 homolog (Protein NGD5 homolog)	IFT52	Q9Y366
Protein transport protein Sec23A (hSec23A) (SEC23-related protein A)	SEC23A	Q15436
Surfeit locus protein 4	SURF4	O15260
Eukaryotic translation initiation factor 4 gamma 3 (eIF-4-gamma 3) (eIF-4G 3) (eIF4G 3) (eIF-4-gamma II) (eIF4GII)	EIF4G3	O43432
AP-1 complex subunit gamma-1 (Adaptor protein complex AP-1 subunit gamma-1) (Adaptor-related protein complex 1 subunit gamma-1) (Clathrin assembly protein complex 1 gamma-1 large chain) (Gamma1-adaptin) (Golgi adaptor HA1/AP1 adaptin subunit gamma-1)	AP1G1	O43747
Rho-related GTP-binding protein RhoG	RHOG	P84095
Ras-related protein Rab-3C	RAB3C	Q96E17
Ras-related protein Rab-6B	RAB6B	Q9NRW1
Junctophilin-1 (JP-1) (Junctophilin type 1)	JPH1	Q9HDC5
Protein arginine N-methyltransferase 3 (EC 2.1.1.-) (Heterogeneous nuclear ribonucleoprotein methyltransferase-like protein 3)	PRMT3	O60678
Echinoderm microtubule-associated protein-like 4 (EMAP-4) (Restrictedly overexpressed proliferation-associated protein) (Ropp 120)	EML4	Q9HC35
Bardet-Biedl syndrome 1 protein (BBS2-like protein 2)	BBS1	Q8NFJ9
Histidine--tRNA ligase, cytoplasmic (EC 6.1.1.21) (Histidyl-tRNA synthetase) (HisRS)	HARS	P12081
1-acyl-sn-glycerol-3-phosphate acyltransferase beta (EC 2.3.1.51) (1-acylglycerol-3-phosphate O-acyltransferase 2) (1-AGP acyltransferase 2) (1-AGPAT 2) (Lysophosphatidic acid acyltransferase beta) (LPAAT-beta)	AGPAT2	O15120
Phosphatidylinositol 3,4,5-trisphosphate 5-phosphatase 2 (EC 3.1.3.86) (Inositol polyphosphate phosphatase-like protein 1) (INPPL-1) (Protein 51C) (SH2 domain-containing inositol 5'-phosphatase 2) (SH2 domain-containing inositol phosphatase 2) (SHIP-2)	INPPL1	O15357
Ras-related protein Rab-8A (Oncogene c-mel)	RAB8A	P61006
Heat shock 70 kDa protein 6 (Heat shock 70 kDa protein B')	HSPA6	P17066
Dolichyl-diphosphooligosaccharide--protein glycosyltransferase 48 kDa subunit (DDOST 48 kDa subunit) (Oligosaccharyl transferase 48 kDa subunit)	DDOST	P39656
Mannose-6-phosphate isomerase (EC 5.3.1.8) (Phosphohexomutase) (Phosphomannose isomerase) (PMI)	MPI	P34949
E3 ubiquitin-protein ligase RNF5 (EC 2.3.2.27) (Protein G16) (RING finger protein 5) (RING-type E3 ubiquitin transferase RNF5) (Ram1 homolog) (HsRma1)	RNF5	Q99942
Dephospho-CoA kinase domain-containing protein	DCAKD	Q8WVC6
Spermidine synthase (SPDSY) (EC 2.5.1.16) (Putrescine aminopropyltransferase)	SRM	P19623
Phosphorylase b kinase regulatory subunit beta (Phosphorylase kinase subunit beta)	PHKB	Q93100
Serine/threonine-protein phosphatase 6 catalytic subunit (PP6C) (EC 3.1.3.16) [Cleaved into: Serine/threonine-protein phosphatase 6 catalytic subunit, N-terminally processed]	PPP6C	O00743
Biliverdin reductase A (BVR A) (EC 1.3.1.24) (Biliverdin-IX alpha-reductase)	BLVRA	P53004
Ethylmalonyl-CoA decarboxylase (EC 4.1.1.94) (Enoyl-CoA hydratase domain-containing protein 1) (Methylmalonyl-CoA decarboxylase) (MMCD) (EC 4.1.1.41)	ECHDC1	Q9NTX5
MAP7 domain-containing protein 1 (Arginine/proline-rich coiled-coil domain-containing protein 1) (Proline/arginine-rich coiled-coil domain-containing protein 1)	MAP7D1	Q3KQU3
Rho GTPase-activating protein 21 (Rho GTPase-activating protein 10) (Rho-type GTPase-activating protein 21)	ARHGAP21	Q5T5U3
Conserved oligomeric Golgi complex subunit 1 (COG complex subunit 1) (Component of oligomeric Golgi complex 1)	COG1	Q8WTW3
Syntaxin-18 (Cell growth-inhibiting gene 9 protein)	STX18	Q9P2W9
eIF-2-alpha kinase activator GCN1 (GCN1 eIF-2-alpha kinase activator homolog) (GCN1-like protein 1) (General control of amino-acid synthesis 1-like protein 1) (Translational activator GCN1) (HsGCN1)	GCN1	Q92616
ATP synthase subunit gamma, mitochondrial (F-ATPase gamma subunit)	ATP5C1	P36542
Cytoplasmic tRNA 2-thiolation protein 2 (Cytosolic thiouridylase subunit 2)	CTU2	Q2VPK5
Rho guanine nucleotide exchange factor 12 (Leukemia-associated RhoGEF)	ARHGEF12	Q9NZN5
Citron Rho-interacting kinase (CRIK) (EC 2.7.11.1) (Serine/threonine-protein kinase 21)	CIT	O14578
Lysophosphatidylcholine acyltransferase 1 (LPC acyltransferase 1) (LPCAT-1) (LysoPC acyltransferase 1) (EC 2.3.1.23) (1-acylglycerophosphocholine O-acyltransferase) (1-alkylglycerophosphocholine O-acetyltransferase) (EC 2.3.1.67) (Acetyl-CoA:lyso-platelet-activating factor acetyltransferase) (Acetyl-CoA:lyso-PAF acetyltransferase) (Lyso-PAF acetyltransferase) (LysoPAFAT) (Acyltransferase-like 2) …	LPCAT1	Q8NF37
Ubiquitin-like modifier-activating enzyme 6 (Ubiquitin-activating enzyme 6) (EC 6.2.1.45) (Monocyte protein 4) (MOP-4) (Ubiquitin-activating enzyme E1-like protein 2) (E1-L2)	UBA6	A0AVT1
S-adenosylmethionine synthase isoform type-2 (AdoMet synthase 2) (EC 2.5.1.6) (Methionine adenosyltransferase 2) (MAT 2) (Methionine adenosyltransferase II) (MAT-II)	MAT2A	P31153
Protein RER1	RER1	O15258
Triple functional domain protein (EC 2.7.11.1) (PTPRF-interacting protein)	TRIO	O75962
F-box/SPRY domain-containing protein 1 (F-box only protein 45) (hFbxo45)	FBXO45	P0C2W1
Obscurin-like protein 1	OBSL1	O75147
Ras GTPase-activating protein 2 (GTPase-activating protein 1m) (GAP1m)	RASA2	Q15283
Partitioning defective 3 homolog (PAR-3) (PARD-3) (Atypical PKC isotype-specific-interacting protein) (ASIP) (CTCL tumor antigen se2-5) (PAR3-alpha)	PARD3	Q8TEW0
Rab3 GTPase-activating protein non-catalytic subunit (RGAP-iso) (Rab3 GTPase-activating protein 150 kDa subunit) (Rab3-GAP p150) (Rab3-GAP150) (Rab3-GAP regulatory subunit)	RAB3GAP2	Q9H2M9
Calcium-binding mitochondrial carrier protein Aralar2 (Citrin) (Mitochondrial aspartate glutamate carrier 2) (Solute carrier family 25 member 13)	SLC25A13	Q9UJS0
Cullin-7 (CUL-7)	CUL7	Q14999
Putative sodium-coupled neutral amino acid transporter 10 (Solute carrier family 38 member 10)	SLC38A10	Q9HBR0
Translocation protein SEC63 homolog	SEC63	Q9UGP8
Unconventional myosin-Ie (Myosin-Ic) (Unconventional myosin 1E)	MYO1E	Q12965
Exocyst complex component 5 (Exocyst complex component Sec10) (hSec10)	EXOC5	O00471
Kinesin light chain 1 (KLC 1)	KLC1	Q07866
Monoacylglycerol lipase ABHD12 (EC 3.1.1.23) (2-arachidonoylglycerol hydrolase) (Abhydrolase domain-containing protein 12)	ABHD12	Q8N2K0
Protein VAC14 homolog (Tax1-binding protein 2)	VAC14	Q08AM6
Insulin receptor substrate 2 (IRS-2)	IRS2	Q9Y4H2
Trichoplein keratin filament-binding protein (Protein TCHP) (Mitochondrial protein with oncostatic activity) (Mitostatin) (Tumor suppressor protein)	TCHP	Q9BT92
60S ribosomal protein L31 (Large ribosomal subunit protein eL31)	RPL31	P62899
Ras-related C3 botulinum toxin substrate 3 (p21-Rac3)	RAC3	P60763
Required for meiotic nuclear division protein 1 homolog	RMND1	Q9NWS8
Anion exchange protein 2 (AE 2) (Anion exchanger 2) (Non-erythroid band 3-like protein) (BND3L) (Solute carrier family 4 member 2)	SLC4A2	P04920
Erythrocyte band 7 integral membrane protein (Protein 7.2b) (Stomatin)	STOM	P27105
AP-1 complex subunit mu-1 (AP-mu chain family member mu1A) (Adaptor protein complex AP-1 subunit mu-1) (Adaptor-related protein complex 1 subunit mu-1) (Clathrin assembly protein complex 1 mu-1 medium chain 1) (Clathrin coat assembly protein AP47) (Clathrin coat-associated protein AP47) (Golgi adaptor HA1/AP1 adaptin mu-1 subunit) (Mu-adaptin 1) (Mu1A-adaptin)	AP1M1	Q9BXS5
Cytoskeleton-associated protein 5 (Colonic and hepatic tumor overexpressed gene protein) (Ch-TOG)	CKAP5	Q14008
28S ribosomal protein S5, mitochondrial (MRP-S5) (S5mt) (Mitochondrial small ribosomal subunit protein uS5m)	MRPS5	P82675
Breakpoint cluster region protein (EC 2.7.11.1) (Renal carcinoma antigen NY-REN-26)	BCR	P11274
Carboxymethylenebutenolidase homolog (EC 3.1.-.-)	CMBL	Q96DG6
Protein ABHD11 (EC 3.-.-.-) (Alpha/beta hydrolase domain-containing protein 11) (Abhydrolase domain-containing protein 11) (Williams-Beuren syndrome chromosomal region 21 protein)	ABHD11	Q8NFV4
Fucose-1-phosphate guanylyltransferase (EC 2.7.7.30) (GDP-L-fucose diphosphorylase) (GDP-L-fucose pyrophosphorylase)	FPGT	O14772
Optic atrophy 3 protein	OPA3	Q9H6K4
60S ribosomal protein L18a (Large ribosomal subunit protein eL20)	RPL18A	Q02543
Rap guanine nucleotide exchange factor 6 (PDZ domain-containing guanine nucleotide exchange factor 2) (PDZ-GEF2) (RA-GEF-2)	RAPGEF6	Q8TEU7
SH3 and PX domain-containing protein 2B (Adapter protein HOFI) (Factor for adipocyte differentiation 49) (Tyrosine kinase substrate with four SH3 domains)	SH3PXD2B	A1X283
Focadhesin	FOCAD	Q5VW36
Bardet-Biedl syndrome 2 protein	BBS2	Q9BXC9
Rab11 family-interacting protein 5 (Rab11-FIP5) (Gamma-SNAP-associated factor 1) (Gaf-1) (Phosphoprotein pp75) (Rab11-interacting protein Rip11)	RAB11FIP5	Q9BXF6
Ras-related protein Rab-7a	RAB7A	P51149
Glyoxylate reductase/hydroxypyruvate reductase (EC 1.1.1.79) (EC 1.1.1.81)	GRHPR	Q9UBQ7
Talin-2	TLN2	Q9Y4G6
Derlin-1 (Degradation in endoplasmic reticulum protein 1) (DERtrin-1) (Der1-like protein 1)	DERL1	Q9BUN8
Leucine-rich repeat and calponin homology domain-containing protein 2	LRCH2	Q5VUJ6
Ubiquitin-associated domain-containing protein 2 (UBA domain-containing protein 2) (Phosphoglycerate dehydrogenase-like protein 1)	UBAC2	Q8NBM4
Band 4.1-like protein 1 (Neuronal protein 4.1) (4.1N)	EPB41L1	Q9H4G0
Cytochrome b-c1 complex subunit 8 (Complex III subunit 8) (Complex III subunit VIII) (Ubiquinol-cytochrome c reductase complex 9.5 kDa protein) (Ubiquinol-cytochrome c reductase complex ubiquinone-binding protein QP-C)	UQCRQ	O14949
Chitobiosyldiphosphodolichol beta-mannosyltransferase (EC 2.4.1.142) (Asparagine-linked glycosylation protein 1 homolog) (Beta-1,4-mannosyltransferase) (GDP-Man:GlcNAc2-PP-dolichol mannosyltransferase) (GDP-mannose-dolichol diphosphochitobiose mannosyltransferase) (Mannosyltransferase-1) (MT-1) (hMat-1)	ALG1	Q9BT22
Liprin-alpha-3 (Protein tyrosine phosphatase receptor type f polypeptide-interacting protein alpha-3) (PTPRF-interacting protein alpha-3)	PPFIA3	O75145
Ras-related C3 botulinum toxin substrate 1 (Cell migration-inducing gene 5 protein) (Ras-like protein TC25) (p21-Rac1)	RAC1	P63000
Autophagy-related protein 9A (APG9-like 1) (mATG9)	ATG9A	Q7Z3C6
Sideroflexin-3	SFXN3	Q9BWM7
Xaa-Pro aminopeptidase 1 (EC 3.4.11.9) (Aminoacylproline aminopeptidase) (Cytosolic aminopeptidase P) (Soluble aminopeptidase P) (sAmp) (X-Pro aminopeptidase 1) (X-prolyl aminopeptidase 1, soluble)	XPNPEP1	Q9NQW7
Protein CIP2A (Cancerous inhibitor of PP2A) (p90 autoantigen)	KIAA1524	Q8TCG1
Cysteine--tRNA ligase, cytoplasmic (EC 6.1.1.16) (Cysteinyl-tRNA synthetase) (CysRS)	CARS	P49589
Serine/threonine-protein phosphatase 6 regulatory subunit 1 (SAPS domain family member 1)	PPP6R1	Q9UPN7
Spermatogenesis-defective protein 39 homolog (hSPE-39) (VPS33B-interacting protein in apical-basolateral polarity regulator) (VPS33B-interacting protein in polarity and apical restriction)	VIPAS39	Q9H9C1
Cytoskeleton-associated protein 2-like (Radial fiber and mitotic spindle protein) (Radmis)	CKAP2L	Q8IYA6
Cytoplasmic aconitate hydratase (Aconitase) (EC 4.2.1.3) (Citrate hydro-lyase) (Ferritin repressor protein) (Iron regulatory protein 1) (IRP1) (Iron-responsive element-binding protein 1) (IRE-BP 1)	ACO1	P21399
Sorting nexin-9 (SH3 and PX domain-containing protein 1) (Protein SDP1) (SH3 and PX domain-containing protein 3A)	SNX9	Q9Y5X1
GTP-binding protein 8	GTPBP8	Q8N3Z3
Solute carrier family 35 member E1	SLC35E1	Q96K37
Ubiquitin carboxyl-terminal hydrolase CYLD (EC 3.4.19.12) (Deubiquitinating enzyme CYLD) (Ubiquitin thioesterase CYLD) (Ubiquitin-specific-processing protease CYLD)	CYLD	Q9NQC7
ATP-dependent RNA helicase DHX29 (EC 3.6.4.13) (DEAH box protein 29) (Nucleic acid helicase DDXx)	DHX29	Q7Z478
Ceramide synthase 1 (CerS1) (LAG1 longevity assurance homolog 1) (Longevity assurance gene 1 protein homolog 1) (Protein UOG-1)	CERS1	P27544
Tripartite motif-containing protein 26 (Acid finger protein) (AFP) (RING finger protein 95) (Zinc finger protein 173)	TRIM26	Q12899
Phosphorylase b kinase regulatory subunit alpha, skeletal muscle isoform (Phosphorylase kinase alpha M subunit)	PHKA1	P46020
Conserved oligomeric Golgi complex subunit 3 (COG complex subunit 3) (Component of oligomeric Golgi complex 3) (Vesicle-docking protein SEC34 homolog) (p94)	COG3	Q96JB2
Intraflagellar transport protein 140 homolog (WD and tetratricopeptide repeats protein 2)	IFT140	Q96RY7
Slit homolog 2 protein (Slit-2) [Cleaved into: Slit homolog 2 protein N-product; Slit homolog 2 protein C-product]	SLIT2	O94813
TBC1 domain family member 13	TBC1D13	Q9NVG8
Mitochondrial fission regulator 1-like	MTFR1L	Q9H019
Signal-induced proliferation-associated 1-like protein 1 (SIPA1-like protein 1) (High-risk human papilloma viruses E6 oncoproteins targeted protein 1) (E6-targeted protein 1)	SIPA1L1	O43166
Omega-amidase NIT2 (EC 3.5.1.3) (Nitrilase homolog 2)	NIT2	Q9NQR4
Megakaryocyte-associated tyrosine-protein kinase (EC 2.7.10.2) (CSK homologous kinase) (CHK) (Hematopoietic consensus tyrosine-lacking kinase) (Protein kinase HYL) (Tyrosine-protein kinase CTK)	MATK	P42679
Plasma membrane calcium-transporting ATPase 3 (PMCA3) (EC 3.6.3.8) (Plasma membrane calcium ATPase isoform 3) (Plasma membrane calcium pump isoform 3)	ATP2B3	Q16720
Alpha-2-macroglobulin (Alpha-2-M) (C3 and PZP-like alpha-2-macroglobulin domain-containing protein 5)	A2M	P01023
Arylamine N-acetyltransferase 1 (EC 2.3.1.5) (Arylamide acetylase 1) (Monomorphic arylamine N-acetyltransferase) (MNAT) (N-acetyltransferase type 1) (NAT-1)	NAT1	P18440
Arylamine N-acetyltransferase 2 (EC 2.3.1.5) (Arylamide acetylase 2) (N-acetyltransferase type 2) (NAT-2) (Polymorphic arylamine N-acetyltransferase) (PNAT)	NAT2	P11245
Angio-associated migratory cell protein	AAMP	Q13685
Serotonin N-acetyltransferase (Serotonin acetylase) (EC 2.3.1.87) (Aralkylamine N-acetyltransferase) (AA-NAT)	AANAT	Q16613
4-aminobutyrate aminotransferase, mitochondrial (EC 2.6.1.19) ((S)-3-amino-2-methylpropionate transaminase) (EC 2.6.1.22) (GABA aminotransferase) (GABA-AT) (Gamma-amino-N-butyrate transaminase) (GABA transaminase) (GABA-T) (L-AIBAT)	ABAT	P80404
ATP-binding cassette sub-family A member 1 (ATP-binding cassette transporter 1) (ABC-1) (ATP-binding cassette 1) (Cholesterol efflux regulatory protein)	ABCA1	O95477
ATP-binding cassette sub-family A member 2 (ATP-binding cassette transporter 2) (ATP-binding cassette 2)	ABCA2	Q9BZC7
ATP-binding cassette sub-family A member 3 (ABC-C transporter) (ATP-binding cassette transporter 3) (ATP-binding cassette 3)	ABCA3	Q99758
Retinal-specific ATP-binding cassette transporter (ATP-binding cassette sub-family A member 4) (RIM ABC transporter) (RIM protein) (RmP) (Stargardt disease protein)	ABCA4	P78363
Amiloride-sensitive amine oxidase [copper-containing] (DAO) (Diamine oxidase) (EC 1.4.3.22) (Amiloride-binding protein 1) (Amine oxidase copper domain-containing protein 1) (Histaminase) (Kidney amine oxidase) (KAO)	AOC1	P19801
Abelson tyrosine-protein kinase 2 (EC 2.7.10.2) (Abelson murine leukemia viral oncogene homolog 2) (Abelson-related gene protein) (Tyrosine-protein kinase ARG)	ABL2	P42684
Histo-blood group ABO system transferase (Fucosylglycoprotein 3-alpha-galactosyltransferase) (Fucosylglycoprotein alpha-N-acetylgalactosaminyltransferase) (Glycoprotein-fucosylgalactoside alpha-N-acetylgalactosaminyltransferase) (EC 2.4.1.40) (Glycoprotein-fucosylgalactoside alpha-galactosyltransferase) (EC 2.4.1.37) (Histo-blood group A transferase) (A transferase) (Histo-blood group B transfera…	ABO	P16442
Acid-sensing ion channel 2 (ASIC2) (Amiloride-sensitive brain sodium channel) (Amiloride-sensitive cation channel 1, neuronal) (Amiloride-sensitive cation channel neuronal 1) (Brain sodium channel 1) (BNC1) (BNaC1) (Mammalian degenerin homolog) (MDEG)	ASIC2	Q16515
Acid-sensing ion channel 1 (ASIC1) (Amiloride-sensitive cation channel 2, neuronal) (Brain sodium channel 2) (BNaC2)	ASIC1	P78348
Low molecular weight phosphotyrosine protein phosphatase (LMW-PTP) (LMW-PTPase) (EC 3.1.3.48) (Adipocyte acid phosphatase) (Low molecular weight cytosolic acid phosphatase) (EC 3.1.3.2) (Red cell acid phosphatase 1)	ACP1	P24666
Lysosomal acid phosphatase (LAP) (EC 3.1.3.2)	ACP2	P11117
Tartrate-resistant acid phosphatase type 5 (TR-AP) (EC 3.1.3.2) (Tartrate-resistant acid ATPase) (TrATPase) (Type 5 acid phosphatase)	ACP5	P13686
Actin, aortic smooth muscle (Alpha-actin-2) (Cell growth-inhibiting gene 46 protein)	ACTA2	P62736
Actin, alpha cardiac muscle 1 (Alpha-cardiac actin)	ACTC1	P68032
Actin, gamma-enteric smooth muscle (Alpha-actin-3) (Gamma-2-actin) (Smooth muscle gamma-actin)	ACTG2	P63267
Alpha-actinin-1 (Alpha-actinin cytoskeletal isoform) (F-actin cross-linking protein) (Non-muscle alpha-actinin-1)	ACTN1	P12814
Alpha-actinin-2 (Alpha-actinin skeletal muscle isoform 2) (F-actin cross-linking protein)	ACTN2	P35609
Alpha-actinin-3 (Alpha-actinin skeletal muscle isoform 3) (F-actin cross-linking protein)	ACTN3	Q08043
Activin receptor type-1B (EC 2.7.11.30) (Activin receptor type IB) (ACTR-IB) (Activin receptor-like kinase 4) (ALK-4) (Serine/threonine-protein kinase receptor R2) (SKR2)	ACVR1B	P36896
Activin receptor type-2A (EC 2.7.11.30) (Activin receptor type IIA) (ACTR-IIA) (ACTRIIA)	ACVR2A	P27037
Activin receptor type-2B (EC 2.7.11.30) (Activin receptor type IIB) (ACTR-IIB)	ACVR2B	Q13705
Serine/threonine-protein kinase receptor R3 (SKR3) (EC 2.7.11.30) (Activin receptor-like kinase 1) (ALK-1) (TGF-B superfamily receptor type I) (TSR-I)	ACVRL1	P37023
Aminoacylase-1 (ACY-1) (EC 3.5.1.14) (N-acyl-L-amino-acid amidohydrolase)	ACY1	Q03154
Adenosine deaminase (EC 3.5.4.4) (Adenosine aminohydrolase)	ADA	P00813
Disintegrin and metalloproteinase domain-containing protein 8 (ADAM 8) (EC 3.4.24.-) (Cell surface antigen MS2) (CD antigen CD156a)	ADAM8	P78325
Adenylate cyclase type 2 (EC 4.6.1.1) (ATP pyrophosphate-lyase 2) (Adenylate cyclase type II) (Adenylyl cyclase 2)	ADCY2	Q08462
Adenylate cyclase type 3 (EC 4.6.1.1) (ATP pyrophosphate-lyase 3) (Adenylate cyclase type III) (AC-III) (Adenylate cyclase, olfactive type) (Adenylyl cyclase 3) (AC3)	ADCY3	O60266
Adenylate cyclase type 5 (EC 4.6.1.1) (ATP pyrophosphate-lyase 5) (Adenylate cyclase type V) (Adenylyl cyclase 5) (AC5)	ADCY5	O95622
Adenylate cyclase type 7 (EC 4.6.1.1) (ATP pyrophosphate-lyase 7) (Adenylate cyclase type VII) (Adenylyl cyclase 7)	ADCY7	P51828
Adenylate cyclase type 8 (EC 4.6.1.1) (ATP pyrophosphate-lyase 8) (Adenylate cyclase type VIII) (Adenylyl cyclase 8) (AC8) (Ca(2+)/calmodulin-activated adenylyl cyclase)	ADCY8	P40145
Adenylate cyclase type 9 (EC 4.6.1.1) (ATP pyrophosphate-lyase 9) (Adenylate cyclase type IX) (ACIX) (Adenylyl cyclase 9) (AC9)	ADCY9	O60503
Pituitary adenylate cyclase-activating polypeptide type I receptor (PACAP type I receptor) (PACAP-R-1) (PACAP-R1)	ADCYAP1R1	P41586
Beta-adducin (Erythrocyte adducin subunit beta)	ADD2	P35612
Alcohol dehydrogenase class-3 (EC 1.1.1.1) (Alcohol dehydrogenase 5) (Alcohol dehydrogenase class chi chain) (Alcohol dehydrogenase class-III) (Glutathione-dependent formaldehyde dehydrogenase) (FALDH) (FDH) (GSH-FDH) (EC 1.1.1.-) (S-(hydroxymethyl)glutathione dehydrogenase) (EC 1.1.1.284)	ADH5	P11766
Alcohol dehydrogenase 6 (EC 1.1.1.1)	ADH6	P28332
Alcohol dehydrogenase class 4 mu/sigma chain (EC 1.1.1.1) (Alcohol dehydrogenase class IV mu/sigma chain) (Gastric alcohol dehydrogenase) (Retinol dehydrogenase)	ADH7	P40394
Adenosine receptor A1	ADORA1	P30542
Adenosine receptor A2a	ADORA2A	P29274
Adenosine receptor A2b	ADORA2B	P29275
Adenosine receptor A3	ADORA3	P0DMS8
Alpha-1D adrenergic receptor (Alpha-1A adrenergic receptor) (Alpha-1D adrenoreceptor) (Alpha-1D adrenoceptor) (Alpha-adrenergic receptor 1a)	ADRA1D	P25100
Alpha-2A adrenergic receptor (Alpha-2 adrenergic receptor subtype C10) (Alpha-2A adrenoreceptor) (Alpha-2A adrenoceptor) (Alpha-2AAR)	ADRA2A	P08913
Alpha-2B adrenergic receptor (Alpha-2 adrenergic receptor subtype C2) (Alpha-2B adrenoreceptor) (Alpha-2B adrenoceptor) (Alpha-2BAR)	ADRA2B	P18089
Alpha-2C adrenergic receptor (Alpha-2 adrenergic receptor subtype C4) (Alpha-2C adrenoreceptor) (Alpha-2C adrenoceptor) (Alpha-2CAR)	ADRA2C	P18825
Beta-1 adrenergic receptor (Beta-1 adrenoreceptor) (Beta-1 adrenoceptor)	ADRB1	P08588
Beta-adrenergic receptor kinase 2 (Beta-ARK-2) (EC 2.7.11.15) (G-protein-coupled receptor kinase 3)	GRK3	P35626
Adenylosuccinate synthetase isozyme 2 (AMPSase 2) (AdSS 2) (EC 6.3.4.4) (Adenylosuccinate synthetase, acidic isozyme) (Adenylosuccinate synthetase, liver isozyme) (L-type adenylosuccinate synthetase) (IMP--aspartate ligase 2)	ADSS	P30520
Alpha-fetoprotein (Alpha-1-fetoprotein) (Alpha-fetoglobulin)	AFP	P02771
N(4)-(beta-N-acetylglucosaminyl)-L-asparaginase (EC 3.5.1.26) (Aspartylglucosaminidase) (Glycosylasparaginase) (N4-(N-acetyl-beta-glucosaminyl)-L-asparagine amidase) [Cleaved into: Glycosylasparaginase alpha chain; Glycosylasparaginase beta chain]	AGA	P20933
Protein jagged-1 (Jagged1) (hJ1) (CD antigen CD339)	JAG1	P78504
Angiotensinogen (Serpin A8) [Cleaved into: Angiotensin-1 (Angiotensin 1-10) (Angiotensin I) (Ang I); Angiotensin-2 (Angiotensin 1-8) (Angiotensin II) (Ang II); Angiotensin-3 (Angiotensin 2-8) (Angiotensin III) (Ang III) (Des-Asp[1]-angiotensin II); Angiotensin-4 (Angiotensin 3-8) (Angiotensin IV) (Ang IV); Angiotensin 1-9; Angiotensin 1-7; Angiotensin 1-5; Angiotensin 1-4]	AGT	P01019
Type-1 angiotensin II receptor (AT1AR) (AT1BR) (Angiotensin II type-1 receptor) (AT1)	AGTR1	P30556
Type-2 angiotensin II receptor (Angiotensin II type-2 receptor) (AT2)	AGTR2	P50052
Apelin receptor (Angiotensin receptor-like 1) (G-protein coupled receptor APJ) (G-protein coupled receptor HG11)	APLNR	P35414
Serine--pyruvate aminotransferase (SPT) (EC 2.6.1.51) (Alanine--glyoxylate aminotransferase) (AGT) (EC 2.6.1.44)	AGXT	P21549
Alpha-2-HS-glycoprotein (Alpha-2-Z-globulin) (Ba-alpha-2-glycoprotein) (Fetuin-A) [Cleaved into: Alpha-2-HS-glycoprotein chain A; Alpha-2-HS-glycoprotein chain B]	AHSG	P02765
5-aminolevulinate synthase, erythroid-specific, mitochondrial (ALAS-E) (EC 2.3.1.37) (5-aminolevulinic acid synthase 2) (Delta-ALA synthase 2) (Delta-aminolevulinate synthase 2)	ALAS2	P22557
CD166 antigen (Activated leukocyte cell adhesion molecule) (CD antigen CD166)	ALCAM	Q13740
Retinal dehydrogenase 1 (RALDH 1) (RalDH1) (EC 1.2.1.-) (EC 1.2.1.36) (ALDH-E1) (ALHDII) (Aldehyde dehydrogenase family 1 member A1) (Aldehyde dehydrogenase, cytosolic)	ALDH1A1	P00352
Aldehyde dehydrogenase, dimeric NADP-preferring (EC 1.2.1.5) (ALDHIII) (Aldehyde dehydrogenase 3) (Aldehyde dehydrogenase family 3 member A1)	ALDH3A1	P30838
Aldehyde dehydrogenase family 3 member B1 (EC 1.2.1.5) (Aldehyde dehydrogenase 7)	ALDH3B1	P43353
Aldehyde dehydrogenase family 3 member B2 (EC 1.2.1.5) (Aldehyde dehydrogenase 8)	ALDH3B2	P48448
Fatty aldehyde dehydrogenase (EC 1.2.1.3) (Aldehyde dehydrogenase 10) (Aldehyde dehydrogenase family 3 member A2) (Microsomal aldehyde dehydrogenase)	ALDH3A2	P51648
ATP-binding cassette sub-family D member 2 (Adrenoleukodystrophy-like 1) (Adrenoleukodystrophy-related protein) (hALDR)	ABCD2	Q9UBJ2
Fructose-bisphosphate aldolase B (EC 4.1.2.13) (Liver-type aldolase)	ALDOB	P05062
Fructose-bisphosphate aldolase C (EC 4.1.2.13) (Brain-type aldolase)	ALDOC	P09972
ALK tyrosine kinase receptor (EC 2.7.10.1) (Anaplastic lymphoma kinase) (CD antigen CD246)	ALK	Q9UM73
Arachidonate 12-lipoxygenase, 12S-type (12S-LOX) (12S-lipoxygenase) (EC 1.13.11.31) (Lipoxin synthase 12-LO) (EC 3.3.2.-) (Platelet-type lipoxygenase 12)	ALOX12	P18054
Arachidonate 12-lipoxygenase, 12R-type (12R-LOX) (12R-lipoxygenase) (EC 1.13.11.-) (Epidermis-type lipoxygenase 12)	ALOX12B	O75342
Arachidonate 15-lipoxygenase (15-LOX) (15-LOX-1) (EC 1.13.11.33) (12/15-lipoxygenase) (Arachidonate 12-lipoxygenase, leukocyte-type) (12-LOX) (EC 1.13.11.31) (Arachidonate omega-6 lipoxygenase)	ALOX15	P16050
Intestinal-type alkaline phosphatase (IAP) (Intestinal alkaline phosphatase) (EC 3.1.3.1)	ALPI	P09923
Alkaline phosphatase, tissue-nonspecific isozyme (AP-TNAP) (TNSALP) (EC 3.1.3.1) (Alkaline phosphatase liver/bone/kidney isozyme)	ALPL	P05186
Alkaline phosphatase, placental type (EC 3.1.3.1) (Alkaline phosphatase Regan isozyme) (Placental alkaline phosphatase 1) (PLAP-1)	ALPP	P05187
Alkaline phosphatase, placental-like (EC 3.1.3.1) (ALP-1) (Alkaline phosphatase Nagao isozyme) (Germ cell alkaline phosphatase) (GCAP) (Placental alkaline phosphatase-like) (PLAP-like)	ALPPL2	P10696
Protein AMBP [Cleaved into: Alpha-1-microglobulin (Protein HC) (Alpha-1 microglycoprotein) (Complex-forming glycoprotein heterogeneous in charge); Inter-alpha-trypsin inhibitor light chain (ITI-LC) (Bikunin) (EDC1) (HI-30) (Uronic-acid-rich protein); Trypstatin]	AMBP	P02760
S-adenosylmethionine decarboxylase proenzyme (AdoMetDC) (SAMDC) (EC 4.1.1.50) [Cleaved into: S-adenosylmethionine decarboxylase alpha chain; S-adenosylmethionine decarboxylase beta chain]	AMD1	P17707
Anti-Muellerian hormone type-2 receptor (EC 2.7.11.30) (Anti-Muellerian hormone type II receptor) (AMH type II receptor) (MIS type II receptor) (MISRII) (MRII)	AMHR2	Q16671
AMP deaminase 1 (EC 3.5.4.6) (AMP deaminase isoform M) (Myoadenylate deaminase)	AMPD1	P23109
AMP deaminase 3 (EC 3.5.4.6) (AMP deaminase isoform E) (Erythrocyte AMP deaminase)	AMPD3	Q01432
Amphiphysin	AMPH	P49418
Angiopoietin-1 (ANG-1)	ANGPT1	Q15389
Ankyrin-2 (ANK-2) (Ankyrin-B) (Brain ankyrin) (Non-erythroid ankyrin)	ANK2	Q01484
Annexin A3 (35-alpha calcimedin) (Annexin III) (Annexin-3) (Inositol 1,2-cyclic phosphate 2-phosphohydrolase) (Lipocortin III) (Placental anticoagulant protein III) (PAP-III)	ANXA3	P12429
Retina-specific copper amine oxidase (RAO) (EC 1.4.3.21) (Amine oxidase [copper-containing]) (Semicarbazide-sensitive amine oxidase) (SSAO)	AOC2	O75106
Amyloid beta A4 precursor protein-binding family A member 2 (Adapter protein X11beta) (Neuron-specific X11L protein) (Neuronal Munc18-1-interacting protein 2) (Mint-2)	APBA2	Q99767
Amyloid-like protein 1 (APLP) (APLP-1) [Cleaved into: C30]	APLP1	P51693
Apolipoprotein A-II (Apo-AII) (ApoA-II) (Apolipoprotein A2) [Cleaved into: Proapolipoprotein A-II (ProapoA-II); Truncated apolipoprotein A-II (Apolipoprotein A-II(1-76))]	APOA2	P02652
Apolipoprotein A-IV (Apo-AIV) (ApoA-IV) (Apolipoprotein A4)	APOA4	P06727
Apolipoprotein C-I (Apo-CI) (ApoC-I) (Apolipoprotein C1) [Cleaved into: Truncated apolipoprotein C-I]	APOC1	P02654
Aquaporin-8 (AQP-8)	AQP8	O94778
Apolipoprotein D (Apo-D) (ApoD)	APOD	P05090
Protein Shroom2 (Apical-like protein) (Protein APXL)	SHROOM2	Q13796
Aquaporin-2 (AQP-2) (ADH water channel) (Aquaporin-CD) (AQP-CD) (Collecting duct water channel protein) (WCH-CD) (Water channel protein for renal collecting duct)	AQP2	P41181
Aquaporin-4 (AQP-4) (Mercurial-insensitive water channel) (MIWC) (WCH4)	AQP4	P55087
Aquaporin-5 (AQP-5)	AQP5	P55064
Aquaporin-7 (AQP-7) (Aquaglyceroporin-7) (Aquaporin adipose) (AQPap) (Aquaporin-7-like)	AQP7	O14520
Aquaporin-9 (AQP-9) (Aquaglyceroporin-9) (Small solute channel 1)	AQP9	O43315
Arginase-2, mitochondrial (EC 3.5.3.1) (Kidney-type arginase) (Non-hepatic arginase) (Type II arginase)	ARG2	P78540
Rho-related GTP-binding protein RhoE (Protein MemB) (Rho family GTPase 3) (Rho-related GTP-binding protein Rho8) (Rnd3)	RND3	P61587
Rho GTPase-activating protein 4 (Rho-GAP hematopoietic protein C1) (Rho-type GTPase-activating protein 4) (p115)	ARHGAP4	P98171
Rho GTPase-activating protein 6 (Rho-type GTPase-activating protein 6) (Rho-type GTPase-activating protein RhoGAPX-1)	ARHGAP6	O43182
Rho GDP-dissociation inhibitor 1 (Rho GDI 1) (Rho-GDI alpha)	ARHGDIA	P52565
Rho GDP-dissociation inhibitor 2 (Rho GDI 2) (Ly-GDI) (Rho-GDI beta)	ARHGDIB	P52566
Rho GDP-dissociation inhibitor 3 (Rho GDI 3) (Rho-GDI gamma)	ARHGDIG	Q99819
Rho-related GTP-binding protein RhoH (GTP-binding protein TTF) (Translocation three four protein)	RHOH	Q15669
Arylsulfatase A (ASA) (EC 3.1.6.8) (Cerebroside-sulfatase) [Cleaved into: Arylsulfatase A component B; Arylsulfatase A component C]	ARSA	P15289
Arylsulfatase B (ASB) (EC 3.1.6.12) (N-acetylgalactosamine-4-sulfatase) (G4S)	ARSB	P15848
Steryl-sulfatase (EC 3.1.6.2) (Arylsulfatase C) (ASC) (Steroid sulfatase) (Steryl-sulfate sulfohydrolase)	STS	P08842
Arylsulfatase D (ASD) (EC 3.1.6.-)	ARSD	P51689
Arylsulfatase E (ASE) (EC 3.1.6.-)	ARSE	P51690
GPI-linked NAD(P)(+)--arginine ADP-ribosyltransferase 1 (EC 2.4.2.31) (ADP-ribosyltransferase C2 and C3 toxin-like 1) (ARTC1) (Mono(ADP-ribosyl)transferase 1) (CD antigen CD296)	ART1	P52961
Ecto-ADP-ribosyltransferase 3 (EC 2.4.2.31) (ADP-ribosyltransferase C2 and C3 toxin-like 3) (ARTC3) (Mono(ADP-ribosyl)transferase 3) (NAD(P)(+)--arginine ADP-ribosyltransferase 3)	ART3	Q13508
Ecto-ADP-ribosyltransferase 4 (EC 2.4.2.31) (ADP-ribosyltransferase C2 and C3 toxin-like 4) (ARTC4) (Dombrock blood group carrier molecule) (Mono(ADP-ribosyl)transferase 4) (NAD(P)(+)--arginine ADP-ribosyltransferase 4) (CD antigen CD297)	ART4	Q93070
Asialoglycoprotein receptor 1 (ASGP-R 1) (ASGPR 1) (C-type lectin domain family 4 member H1) (Hepatic lectin H1) (HL-1)	ASGR1	P07306
Asialoglycoprotein receptor 2 (ASGP-R 2) (ASGPR 2) (C-type lectin domain family 4 member H2) (Hepatic lectin H2) (HL-2)	ASGR2	P07307
Argininosuccinate lyase (ASAL) (EC 4.3.2.1) (Arginosuccinase)	ASL	P04424
Acetylserotonin O-methyltransferase (EC 2.1.1.4) (Hydroxyindole O-methyltransferase) (HIOMT)	ASMT	P46597
Astrotactin-1	ASTN1	O14525
Antithrombin-III (ATIII) (Serpin C1)	SERPINC1	P01008
Copper transport protein ATOX1 (Metal transport protein ATX1)	ATOX1	O00244
Sodium/potassium-transporting ATPase subunit alpha-2 (Na(+)/K(+) ATPase alpha-2 subunit) (EC 3.6.3.9) (Sodium pump subunit alpha-2)	ATP1A2	P50993
Potassium-transporting ATPase alpha chain 2 (EC 3.6.3.10) (Non-gastric H(+)/K(+) ATPase subunit alpha) (Proton pump)	ATP12A	P54707
Sodium/potassium-transporting ATPase subunit alpha-4 (Na(+)/K(+) ATPase alpha-4 subunit) (EC 3.6.3.9) (Sodium pump subunit alpha-4)	ATP1A4	Q13733
Sodium/potassium-transporting ATPase subunit beta-1 (Sodium/potassium-dependent ATPase subunit beta-1)	ATP1B1	P05026
Sodium/potassium-transporting ATPase subunit beta-2 (Adhesion molecule in glia) (AMOG) (Sodium/potassium-dependent ATPase subunit beta-2)	ATP1B2	P14415
Sodium/potassium-transporting ATPase subunit beta-3 (Sodium/potassium-dependent ATPase subunit beta-3) (ATPB-3) (CD antigen CD298)	ATP1B3	P54709
Sodium/potassium-transporting ATPase subunit gamma (Na(+)/K(+) ATPase subunit gamma) (FXYD domain-containing ion transport regulator 2) (Sodium pump gamma chain)	FXYD2	P54710
Sarcoplasmic/endoplasmic reticulum calcium ATPase 1 (SERCA1) (SR Ca(2+)-ATPase 1) (EC 3.6.3.8) (Calcium pump 1) (Calcium-transporting ATPase sarcoplasmic reticulum type, fast twitch skeletal muscle isoform) (Endoplasmic reticulum class 1/2 Ca(2+) ATPase)	ATP2A1	O14983
Plasma membrane calcium-transporting ATPase 2 (PMCA2) (EC 3.6.3.8) (Plasma membrane calcium ATPase isoform 2) (Plasma membrane calcium pump isoform 2)	ATP2B2	Q01814
Potassium-transporting ATPase alpha chain 1 (EC 3.6.3.10) (Gastric H(+)/K(+) ATPase subunit alpha) (Proton pump)	ATP4A	P20648
Potassium-transporting ATPase subunit beta (Gastric H(+)/K(+) ATPase subunit beta) (Proton pump beta chain)	ATP4B	P51164
ATP synthase subunit delta, mitochondrial (F-ATPase delta subunit)	ATP5D	P30049
ATP synthase F(0) complex subunit C1, mitochondrial (ATP synthase lipid-binding protein) (ATP synthase proteolipid P1) (ATP synthase proton-transporting mitochondrial F(0) complex subunit C1) (ATPase protein 9) (ATPase subunit c)	ATP5G1	P05496
ATP synthase subunit e, mitochondrial (ATPase subunit e) [Cleaved into: ATP synthase subunit e, mitochondrial, N-terminally processed]	ATP5I	P56385
ATP synthase-coupling factor 6, mitochondrial (ATPase subunit F6)	ATP5J	P18859
V-type proton ATPase subunit B, kidney isoform (V-ATPase subunit B 1) (Endomembrane proton pump 58 kDa subunit) (Vacuolar proton pump subunit B 1)	ATP6V1B1	P15313
V-type proton ATPase 16 kDa proteolipid subunit (V-ATPase 16 kDa proteolipid subunit) (Vacuolar proton pump 16 kDa proteolipid subunit)	ATP6V0C	P27449
V-type proton ATPase subunit G 2 (V-ATPase subunit G 2) (V-ATPase 13 kDa subunit 2) (Vacuolar proton pump subunit G 2)	ATP6V1G2	O95670
Methylglutaconyl-CoA hydratase, mitochondrial (EC 4.2.1.18) (AU-specific RNA-binding enoyl-CoA hydratase) (AU-binding protein/enoyl-CoA hydratase)	AUH	Q13825
Vasopressin-neurophysin 2-copeptin (AVP-NPII) [Cleaved into: Arg-vasopressin (Arginine-vasopressin); Neurophysin 2 (Neurophysin-II); Copeptin]	AVP	P01185
Vasopressin V1a receptor (V1aR) (AVPR V1a) (Antidiuretic hormone receptor 1a) (Vascular/hepatic-type arginine vasopressin receptor)	AVPR1A	P37288
Vasopressin V1b receptor (V1bR) (AVPR V1b) (AVPR V3) (Antidiuretic hormone receptor 1b) (Vasopressin V3 receptor)	AVPR1B	P47901
Vasopressin V2 receptor (V2R) (AVPR V2) (Antidiuretic hormone receptor) (Renal-type arginine vasopressin receptor)	AVPR2	P30518
Tyrosine-protein kinase receptor UFO (EC 2.7.10.1) (AXL oncogene)	AXL	P30530
Beta-2-microglobulin [Cleaved into: Beta-2-microglobulin form pI 5.3]	B2M	P61769
Bile acid-CoA:amino acid N-acyltransferase (BACAT) (BAT) (EC 2.3.1.65) (Glycine N-choloyltransferase) (Long-chain fatty-acyl-CoA hydrolase) (EC 3.1.2.2)	BAAT	Q14032
Bcl2-associated agonist of cell death (BAD) (Bcl-2-binding component 6) (Bcl-2-like protein 8) (Bcl2-L-8) (Bcl-xL/Bcl-2-associated death promoter) (Bcl2 antagonist of cell death)	BAD	Q92934
Brain-specific angiogenesis inhibitor 1	BAI1	O14514
Adhesion G protein-coupled receptor B2 (Brain-specific angiogenesis inhibitor 2)	ADGRB2	O60241
Adhesion G protein-coupled receptor B3 (Brain-specific angiogenesis inhibitor 3)	ADGRB3	O60242
Bcl-2 homologous antagonist/killer (Apoptosis regulator BAK) (Bcl-2-like protein 7) (Bcl2-L-7)	BAK1	Q16611
Branched-chain-amino-acid aminotransferase, cytosolic (BCAT(c)) (EC 2.6.1.42) (Protein ECA39)	BCAT1	P54687
Branched-chain-amino-acid aminotransferase, mitochondrial (BCAT(m)) (EC 2.6.1.42) (Placental protein 18) (PP18)	BCAT2	O15382
Bcl-2-like protein 2 (Bcl2-L-2) (Apoptosis regulator Bcl-W)	BCL2L2	Q92843
Tumor necrosis factor receptor superfamily member 17 (B-cell maturation protein) (CD antigen CD269)	TNFRSF17	Q02223
Potassium/sodium hyperpolarization-activated cyclic nucleotide-gated channel 2 (Brain cyclic nucleotide-gated channel 2) (BCNG-2)	HCN2	Q9UL51
Mitochondrial chaperone BCS1 (h-BCS1) (BCS1-like protein)	BCS1L	Q9Y276
B1 bradykinin receptor (B1R) (BK-1 receptor)	BDKRB1	P46663
B2 bradykinin receptor (B2R) (BK-2 receptor)	BDKRB2	P30411
Complement factor B (EC 3.4.21.47) (C3/C5 convertase) (Glycine-rich beta glycoprotein) (GBG) (PBF2) (Properdin factor B) [Cleaved into: Complement factor B Ba fragment; Complement factor B Bb fragment]	CFB	P00751
Filensin (Beaded filament structural protein 1) (Lens fiber cell beaded-filament structural protein CP 115) (CP115) (Lens intermediate filament-like heavy) (LIFL-H)	BFSP1	Q12934
Carcinoembryonic antigen-related cell adhesion molecule 1 (Biliary glycoprotein 1) (BGP-1) (CD antigen CD66a)	CEACAM1	P13688
Betaine--homocysteine S-methyltransferase 1 (EC 2.1.1.5)	BHMT	Q93088
Protein bicaudal D homolog 1 (Bic-D 1)	BICD1	Q96G01
BH3-interacting domain death agonist (p22 BID) (BID) [Cleaved into: BH3-interacting domain death agonist p15 (p15 BID); BH3-interacting domain death agonist p13 (p13 BID); BH3-interacting domain death agonist p11 (p11 BID)]	BID	P55957
C-X-C chemokine receptor type 5 (CXC-R5) (CXCR-5) (Burkitt lymphoma receptor 1) (Monocyte-derived receptor 15) (MDR-15) (CD antigen CD185)	CXCR5	P32302
Bone morphogenetic protein 1 (BMP-1) (EC 3.4.24.19) (Mammalian tolloid protein) (mTld) (Procollagen C-proteinase) (PCP)	BMP1	P13497
Bone morphogenetic protein 2 (BMP-2) (Bone morphogenetic protein 2A) (BMP-2A)	BMP2	P12643
Bone morphogenetic protein receptor type-1A (BMP type-1A receptor) (BMPR-1A) (EC 2.7.11.30) (Activin receptor-like kinase 3) (ALK-3) (Serine/threonine-protein kinase receptor R5) (SKR5) (CD antigen CD292)	BMPR1A	P36894
Bone morphogenetic protein receptor type-1B (BMP type-1B receptor) (BMPR-1B) (EC 2.7.11.30) (CD antigen CDw293)	BMPR1B	O00238
Bisphosphoglycerate mutase (BPGM) (EC 5.4.2.4) (2,3-bisphosphoglycerate mutase, erythrocyte) (2,3-bisphosphoglycerate synthase) (EC 5.4.2.11) (2,3-diphosphoglycerate mutase) (DPGM) (BPG-dependent PGAM)	BPGM	P07738
Bombesin receptor subtype-3 (BRS-3)	BRS3	P32247
Basigin (5F7) (Collagenase stimulatory factor) (Extracellular matrix metalloproteinase inducer) (EMMPRIN) (Leukocyte activation antigen M6) (OK blood group antigen) (Tumor cell-derived collagenase stimulatory factor) (TCSF) (CD antigen CD147)	BSG	P35613
ADP-ribosyl cyclase/cyclic ADP-ribose hydrolase 2 (EC 3.2.2.6) (ADP-ribosyl cyclase 2) (Bone marrow stromal antigen 1) (BST-1) (Cyclic ADP-ribose hydrolase 2) (cADPr hydrolase 2) (CD antigen CD157)	BST1	Q10588
Bone marrow stromal antigen 2 (BST-2) (HM1.24 antigen) (Tetherin) (CD antigen CD317)	BST2	Q10589
Probetacellulin [Cleaved into: Betacellulin (BTC)]	BTC	P35070
Butyrophilin subfamily 1 member A1 (BT)	BTN1A1	Q13410
Complement C3 (C3 and PZP-like alpha-2-macroglobulin domain-containing protein 1) [Cleaved into: Complement C3 beta chain; C3-beta-c (C3bc); Complement C3 alpha chain; C3a anaphylatoxin; Acylation stimulating protein (ASP) (C3adesArg); Complement C3b alpha' chain; Complement C3c alpha' chain fragment 1; Complement C3dg fragment; Complement C3g fragment; Complement C3d fragment; Complement C3f fra…	C3	P01024
C3a anaphylatoxin chemotactic receptor (C3AR) (C3a-R)	C3AR1	Q16581
Complement C4-A (Acidic complement C4) (C3 and PZP-like alpha-2-macroglobulin domain-containing protein 2) [Cleaved into: Complement C4 beta chain; Complement C4-A alpha chain; C4a anaphylatoxin; C4b-A; C4d-A; Complement C4 gamma chain]	C4A	P0C0L4
Complement C4-B (Basic complement C4) (C3 and PZP-like alpha-2-macroglobulin domain-containing protein 3) [Cleaved into: Complement C4 beta chain; Complement C4-B alpha chain; C4a anaphylatoxin; C4b-B; C4d-B; Complement C4 gamma chain]	C4B	P0C0L5
C4b-binding protein alpha chain (C4bp) (Proline-rich protein) (PRP)	C4BPA	P04003
C4b-binding protein beta chain	C4BPB	P20851
Calpain-5 (EC 3.4.22.-) (Calpain htra-3) (New calpain 3) (nCL-3)	CAPN5	O15484
C5a anaphylatoxin chemotactic receptor 1 (C5a anaphylatoxin chemotactic receptor) (C5a-R) (C5aR) (CD antigen CD88)	C5AR1	P21730
Complement component C9 [Cleaved into: Complement component C9a; Complement component C9b]	C9	P02748
Transmembrane protein 258	TMEM258	P61165
Sn1-specific diacylglycerol lipase alpha (DGL-alpha) (EC 3.1.1.-) (Neural stem cell-derived dendrite regulator)	DAGLA	Q9Y4D2
Formin-like protein 1 (CLL-associated antigen KW-13) (Leukocyte formin)	FMNL1	O95466
Transmembrane protein 50B (HCV p7-trans-regulated protein 3)	TMEM50B	P56557
Carbonic anhydrase 1 (EC 4.2.1.1) (Carbonate dehydratase I) (Carbonic anhydrase B) (CAB) (Carbonic anhydrase I) (CA-I)	CA1	P00915
Carbonic anhydrase 3 (EC 4.2.1.1) (Carbonate dehydratase III) (Carbonic anhydrase III) (CA-III)	CA3	P07451
Carbonic anhydrase 4 (EC 4.2.1.1) (Carbonate dehydratase IV) (Carbonic anhydrase IV) (CA-IV)	CA4	P22748
Carbonic anhydrase 5A, mitochondrial (EC 4.2.1.1) (Carbonate dehydratase VA) (Carbonic anhydrase VA) (CA-VA)	CA5A	P35218
Carbonic anhydrase 6 (EC 4.2.1.1) (Carbonate dehydratase VI) (Carbonic anhydrase VI) (CA-VI) (Salivary carbonic anhydrase) (Secreted carbonic anhydrase)	CA6	P23280
Carbonic anhydrase 7 (EC 4.2.1.1) (Carbonate dehydratase VII) (Carbonic anhydrase VII) (CA-VII)	CA7	P43166
Carbonic anhydrase 12 (EC 4.2.1.1) (Carbonate dehydratase XII) (Carbonic anhydrase XII) (CA-XII) (Tumor antigen HOM-RCC-3.1.3)	CA12	O43570
Voltage-dependent N-type calcium channel subunit alpha-1B (Brain calcium channel III) (BIII) (Calcium channel, L type, alpha-1 polypeptide isoform 5) (Voltage-gated calcium channel subunit alpha Cav2.2)	CACNA1B	Q00975
Voltage-dependent L-type calcium channel subunit alpha-1C (Calcium channel, L type, alpha-1 polypeptide, isoform 1, cardiac muscle) (Voltage-gated calcium channel subunit alpha Cav1.2)	CACNA1C	Q13936
Voltage-dependent L-type calcium channel subunit alpha-1D (Calcium channel, L type, alpha-1 polypeptide, isoform 2) (Voltage-gated calcium channel subunit alpha Cav1.3)	CACNA1D	Q01668
Voltage-dependent R-type calcium channel subunit alpha-1E (Brain calcium channel II) (BII) (Calcium channel, L type, alpha-1 polypeptide, isoform 6) (Voltage-gated calcium channel subunit alpha Cav2.3)	CACNA1E	Q15878
Voltage-dependent L-type calcium channel subunit alpha-1F (Voltage-gated calcium channel subunit alpha Cav1.4)	CACNA1F	O60840
Voltage-dependent L-type calcium channel subunit alpha-1S (Calcium channel, L type, alpha-1 polypeptide, isoform 3, skeletal muscle) (Voltage-gated calcium channel subunit alpha Cav1.1)	CACNA1S	Q13698
Epithelial discoidin domain-containing receptor 1 (Epithelial discoidin domain receptor 1) (EC 2.7.10.1) (CD167 antigen-like family member A) (Cell adhesion kinase) (Discoidin receptor tyrosine kinase) (HGK2) (Mammary carcinoma kinase 10) (MCK-10) (Protein-tyrosine kinase 3A) (Protein-tyrosine kinase RTK-6) (TRK E) (Tyrosine kinase DDR) (Tyrosine-protein kinase CAK) (CD antigen CD167a)	DDR1	Q08345
Voltage-dependent calcium channel subunit alpha-2/delta-1 (Voltage-gated calcium channel subunit alpha-2/delta-1) [Cleaved into: Voltage-dependent calcium channel subunit alpha-2-1; Voltage-dependent calcium channel subunit delta-1]	CACNA2D1	P54289
Voltage-dependent L-type calcium channel subunit beta-1 (CAB1) (Calcium channel voltage-dependent subunit beta 1)	CACNB1	Q02641
Voltage-dependent L-type calcium channel subunit beta-2 (CAB2) (Calcium channel voltage-dependent subunit beta 2) (Lambert-Eaton myasthenic syndrome antigen B) (MYSB)	CACNB2	Q08289
Voltage-dependent L-type calcium channel subunit beta-3 (CAB3) (Calcium channel voltage-dependent subunit beta 3)	CACNB3	P54284
Voltage-dependent L-type calcium channel subunit beta-4 (CAB4) (Calcium channel voltage-dependent subunit beta 4)	CACNB4	O00305
Voltage-dependent calcium channel gamma-1 subunit (Dihydropyridine-sensitive L-type, skeletal muscle calcium channel subunit gamma)	CACNG1	Q06432
Calcitonin receptor (CT-R)	CALCR	P30988
Calumenin (Crocalbin) (IEF SSP 9302)	CALU	O43852
Calcium signal-modulating cyclophilin ligand (CAML)	CAMLG	P49069
Calpain-6 (Calpain-like protease X-linked) (Calpamodulin) (CalpM)	CAPN6	Q9Y6Q1
Calpastatin (Calpain inhibitor) (Sperm BS-17 component)	CAST	P20810
Caspase-1 (CASP-1) (EC 3.4.22.36) (Interleukin-1 beta convertase) (IL-1BC) (Interleukin-1 beta-converting enzyme) (ICE) (IL-1 beta-converting enzyme) (p45) [Cleaved into: Caspase-1 subunit p20; Caspase-1 subunit p10]	CASP1	P29466
Caspase-4 (CASP-4) (EC 3.4.22.57) (ICE and Ced-3 homolog 2) (ICH-2) (ICE(rel)-II) (Mih1) (Protease TX) [Cleaved into: Caspase-4 subunit 1; Caspase-4 subunit 2]	CASP4	P49662
Caspase-10 (CASP-10) (EC 3.4.22.63) (Apoptotic protease Mch-4) (FAS-associated death domain protein interleukin-1B-converting enzyme 2) (FLICE2) (ICE-like apoptotic protease 4) [Cleaved into: Caspase-10 subunit p23/17; Caspase-10 subunit p12]	CASP10	Q92851
Calsequestrin-1 (Calmitine) (Calsequestrin, skeletal muscle isoform)	CASQ1	P31415
Extracellular calcium-sensing receptor (CaR) (CaSR) (hCasR) (Parathyroid cell calcium-sensing receptor 1) (PCaR1)	CASR	P41180
Caveolin-1	CAV1	Q03135
Cerebellin-1 (Precerebellin) [Cleaved into: Cerebellin (CER); [des-Ser1]-cerebellin]	CBLN1	P23435
Cholecystokinin receptor type A (CCK-A receptor) (CCK-AR) (Cholecystokinin-1 receptor) (CCK1-R)	CCKAR	P32238
Gastrin/cholecystokinin type B receptor (CCK-B receptor) (CCK-BR) (Cholecystokinin-2 receptor) (CCK2-R)	CCKBR	P32239
Krev interaction trapped protein 1 (Krev interaction trapped 1) (Cerebral cavernous malformations 1 protein)	KRIT1	O00522
T-cell surface glycoprotein CD1a (T-cell surface antigen T6/Leu-6) (hTa1 thymocyte antigen) (CD antigen CD1a)	CD1A	P06126
T-cell surface glycoprotein CD1b (CD antigen CD1b)	CD1B	P29016
T-cell surface glycoprotein CD1c (CD antigen CD1c)	CD1C	P29017
Antigen-presenting glycoprotein CD1d (R3G1) (CD antigen CD1d)	CD1D	P15813
T-cell surface glycoprotein CD1e, membrane-associated (hCD1e) (R2G1) (CD antigen CD1e) [Cleaved into: T-cell surface glycoprotein CD1e, soluble (sCD1e)]	CD1E	P15812
T-cell surface antigen CD2 (Erythrocyte receptor) (LFA-2) (LFA-3 receptor) (Rosette receptor) (T-cell surface antigen T11/Leu-5) (CD antigen CD2)	CD2	P06729
T-cell surface glycoprotein CD3 delta chain (T-cell receptor T3 delta chain) (CD antigen CD3d)	CD3D	P04234
T-cell surface glycoprotein CD3 epsilon chain (T-cell surface antigen T3/Leu-4 epsilon chain) (CD antigen CD3e)	CD3E	P07766
T-cell surface glycoprotein CD3 gamma chain (T-cell receptor T3 gamma chain) (CD antigen CD3g)	CD3G	P09693
T-cell surface glycoprotein CD3 zeta chain (T-cell receptor T3 zeta chain) (CD antigen CD247)	CD247	P20963
T-cell surface glycoprotein CD4 (T-cell surface antigen T4/Leu-3) (CD antigen CD4)	CD4	P01730
T-cell surface glycoprotein CD5 (Lymphocyte antigen T1/Leu-1) (CD antigen CD5)	CD5	P06127
T-cell antigen CD7 (GP40) (T-cell leukemia antigen) (T-cell surface antigen Leu-9) (TP41) (CD antigen CD7)	CD7	P09564
T-cell surface glycoprotein CD8 alpha chain (T-lymphocyte differentiation antigen T8/Leu-2) (CD antigen CD8a)	CD8A	P01732
T-cell surface glycoprotein CD8 beta chain (CD antigen CD8b)	CD8B	P10966
Putative T-cell surface glycoprotein CD8 beta-2 chain (CD8b pseudogene)	CD8B2	A6NJW9
CD9 antigen (5H9 antigen) (Cell growth-inhibiting gene 2 protein) (Leukocyte antigen MIC3) (Motility-related protein) (MRP-1) (Tetraspanin-29) (Tspan-29) (p24) (CD antigen CD9)	CD9	P21926
Monocyte differentiation antigen CD14 (Myeloid cell-specific leucine-rich glycoprotein) (CD antigen CD14) [Cleaved into: Monocyte differentiation antigen CD14, urinary form; Monocyte differentiation antigen CD14, membrane-bound form]	CD14	P08571
B-lymphocyte antigen CD19 (B-lymphocyte surface antigen B4) (Differentiation antigen CD19) (T-cell surface antigen Leu-12) (CD antigen CD19)	CD19	P15391
Membrane-spanning 4-domains subfamily A member 3 (CD20 antigen-like protein) (Hematopoietic-specific transmembrane protein 4) (HTm4)	MS4A3	Q96HJ5
B-cell receptor CD22 (B-lymphocyte cell adhesion molecule) (BL-CAM) (Sialic acid-binding Ig-like lectin 2) (Siglec-2) (T-cell surface antigen Leu-14) (CD antigen CD22)	CD22	P20273
CD27 antigen (CD27L receptor) (T-cell activation antigen CD27) (T14) (Tumor necrosis factor receptor superfamily member 7) (CD antigen CD27)	CD27	P26842
T-cell-specific surface glycoprotein CD28 (TP44) (CD antigen CD28)	CD28	P10747
T-lymphocyte activation antigen CD80 (Activation B7-1 antigen) (BB1) (CTLA-4 counter-receptor B7.1) (B7) (CD antigen CD80)	CD80	P33681
T-lymphocyte activation antigen CD86 (Activation B7-2 antigen) (B70) (BU63) (CTLA-4 counter-receptor B7.2) (FUN-1) (CD antigen CD86)	CD86	P42081
Tumor necrosis factor ligand superfamily member 8 (CD30 ligand) (CD30-L) (CD antigen CD153)	TNFSF8	P32971
Hematopoietic progenitor cell antigen CD34 (CD antigen CD34)	CD34	P28906
Platelet glycoprotein 4 (Fatty acid translocase) (FAT) (Glycoprotein IIIb) (GPIIIB) (Leukocyte differentiation antigen CD36) (PAS IV) (PAS-4) (Platelet collagen receptor) (Platelet glycoprotein IV) (GPIV) (Thrombospondin receptor) (CD antigen CD36)	CD36	P16671
Scavenger receptor class B member 1 (SRB1) (CD36 and LIMPII analogous 1) (CLA-1) (CD36 antigen-like 1) (Collagen type I receptor, thrombospondin receptor-like 1) (SR-BI) (CD antigen CD36)	SCARB1	Q8WTV0
Lysosome membrane protein 2 (85 kDa lysosomal membrane sialoglycoprotein) (LGP85) (CD36 antigen-like 2) (Lysosome membrane protein II) (LIMP II) (Scavenger receptor class B member 2) (CD antigen CD36)	SCARB2	Q14108
Ectonucleoside triphosphate diphosphohydrolase 1 (NTPDase 1) (EC 3.6.1.5) (Ecto-ATP diphosphohydrolase 1) (Ecto-ATPDase 1) (Ecto-ATPase 1) (Ecto-apyrase) (Lymphoid cell activation antigen) (CD antigen CD39)	ENTPD1	P49961
Ectonucleoside triphosphate diphosphohydrolase 2 (NTPDase 2) (EC 3.6.1.-) (CD39 antigen-like 1) (Ecto-ATP diphosphohydrolase 2) (Ecto-ATPDase 2) (Ecto-ATPase 2)	ENTPD2	Q9Y5L3
Ectonucleoside triphosphate diphosphohydrolase 6 (NTPDase 6) (EC 3.6.1.6) (CD39 antigen-like 2)	ENTPD6	O75354
Ectonucleoside triphosphate diphosphohydrolase 3 (NTPDase 3) (EC 3.6.1.5) (CD39 antigen-like 3) (Ecto-ATP diphosphohydrolase 3) (Ecto-ATPDase 3) (Ecto-ATPase 3) (Ecto-apyrase 3) (HB6)	ENTPD3	O75355
Ectonucleoside triphosphate diphosphohydrolase 5 (NTPDase 5) (EC 3.6.1.6) (CD39 antigen-like 4) (ER-UDPase) (Guanosine-diphosphatase ENTPD5) (GDPase ENTPD5) (EC 3.6.1.42) (Nucleoside diphosphatase) (Uridine-diphosphatase ENTPD5) (UDPase ENTPD5)	ENTPD5	O75356
Tumor necrosis factor receptor superfamily member 5 (B-cell surface antigen CD40) (Bp50) (CD40L receptor) (CDw40) (CD antigen CD40)	CD40	P25942
CD40 ligand (CD40-L) (T-cell antigen Gp39) (TNF-related activation protein) (TRAP) (Tumor necrosis factor ligand superfamily member 5) (CD antigen CD154) [Cleaved into: CD40 ligand, membrane form; CD40 ligand, soluble form]	CD40LG	P29965
CD44 antigen (CDw44) (Epican) (Extracellular matrix receptor III) (ECMR-III) (GP90 lymphocyte homing/adhesion receptor) (HUTCH-I) (Heparan sulfate proteoglycan) (Hermes antigen) (Hyaluronate receptor) (Phagocytic glycoprotein 1) (PGP-1) (Phagocytic glycoprotein I) (PGP-I) (CD antigen CD44)	CD44	P16070
Leukocyte surface antigen CD47 (Antigenic surface determinant protein OA3) (Integrin-associated protein) (IAP) (Protein MER6) (CD antigen CD47)	CD47	Q08722
CD48 antigen (B-lymphocyte activation marker BLAST-1) (BCM1 surface antigen) (Leukocyte antigen MEM-102) (SLAM family member 2) (SLAMF2) (Signaling lymphocytic activation molecule 2) (TCT.1) (CD antigen CD48)	CD48	P09326
Leukocyte surface antigen CD53 (Cell surface glycoprotein CD53) (Tetraspanin-25) (Tspan-25) (CD antigen CD53)	CD53	P19397
Lymphocyte function-associated antigen 3 (Ag3) (Surface glycoprotein LFA-3) (CD antigen CD58)	CD58	P19256
CD59 glycoprotein (1F5 antigen) (20 kDa homologous restriction factor) (HRF-20) (HRF20) (MAC-inhibitory protein) (MAC-IP) (MEM43 antigen) (Membrane attack complex inhibition factor) (MACIF) (Membrane inhibitor of reactive lysis) (MIRL) (Protectin) (CD antigen CD59)	CD59	P13987
CD63 antigen (Granulophysin) (Lysosomal-associated membrane protein 3) (LAMP-3) (Melanoma-associated antigen ME491) (OMA81H) (Ocular melanoma-associated antigen) (Tetraspanin-30) (Tspan-30) (CD antigen CD63)	CD63	P08962
Macrosialin (Gp110) (CD antigen CD68)	CD68	P34810
CD70 antigen (CD27 ligand) (CD27-L) (Tumor necrosis factor ligand superfamily member 7) (CD antigen CD70)	CD70	P32970
B-cell differentiation antigen CD72 (Lyb-2) (CD antigen CD72)	CD72	P21854
HLA class II histocompatibility antigen gamma chain (HLA-DR antigens-associated invariant chain) (Ia antigen-associated invariant chain) (Ii) (p33) (CD antigen CD74)	CD74	P04233
B-cell antigen receptor complex-associated protein alpha chain (Ig-alpha) (MB-1 membrane glycoprotein) (Membrane-bound immunoglobulin-associated protein) (Surface IgM-associated protein) (CD antigen CD79a)	CD79A	P11912
CD81 antigen (26 kDa cell surface protein TAPA-1) (Target of the antiproliferative antibody 1) (Tetraspanin-28) (Tspan-28) (CD antigen CD81)	CD81	P60033
CD97 antigen (Leukocyte antigen CD97) (CD antigen CD97) [Cleaved into: CD97 antigen subunit alpha; CD97 antigen subunit beta]	CD97	P48960
CD151 antigen (GP27) (Membrane glycoprotein SFA-1) (Platelet-endothelial tetraspan antigen 3) (PETA-3) (Tetraspanin-24) (Tspan-24) (CD antigen CD151)	CD151	P48509
Cytidine deaminase (EC 3.5.4.5) (Cytidine aminohydrolase)	CDA	P32320
Cell division control protein 42 homolog (G25K GTP-binding protein)	CDC42	P60953
Cadherin-1 (CAM 120/80) (Epithelial cadherin) (E-cadherin) (Uvomorulin) (CD antigen CD324) [Cleaved into: E-Cad/CTF1; E-Cad/CTF2; E-Cad/CTF3]	CDH1	P12830
Cadherin-2 (CDw325) (Neural cadherin) (N-cadherin) (CD antigen CD325)	CDH2	P19022
Cadherin-3 (Placental cadherin) (P-cadherin)	CDH3	P22223
Cadherin-4 (Retinal cadherin) (R-CAD) (R-cadherin)	CDH4	P55283
Cadherin-5 (7B4 antigen) (Vascular endothelial cadherin) (VE-cadherin) (CD antigen CD144)	CDH5	P33151
Cadherin-6 (Kidney cadherin) (K-cadherin)	CDH6	P55285
Cadherin-7	CDH7	Q9ULB5
Cadherin-8	CDH8	P55286
Cadherin-9	CDH9	Q9ULB4
Cadherin-10 (T2-cadherin)	CDH10	Q9Y6N8
Cadherin-11 (OSF-4) (Osteoblast cadherin) (OB-cadherin)	CDH11	P55287
Cadherin-12 (Brain cadherin) (BR-cadherin) (Neural type cadherin 2) (N-cadherin 2)	CDH12	P55289
Cadherin-13 (Heart cadherin) (H-cadherin) (P105) (Truncated cadherin) (T-cad) (T-cadherin)	CDH13	P55290
Cadherin-15 (Cadherin-14) (Muscle cadherin) (M-cadherin)	CDH15	P55291
Cadherin-18 (Cadherin-14)	CDH18	Q13634
Cysteine dioxygenase type 1 (EC 1.13.11.20) (Cysteine dioxygenase type I) (CDO) (CDO-I)	CDO1	Q16878
Phosphatidate cytidylyltransferase 1 (EC 2.7.7.41) (CDP-DAG synthase 1) (CDP-DG synthase 1) (CDP-diacylglycerol synthase 1) (CDS 1) (CDP-diglyceride pyrophosphorylase 1) (CDP-diglyceride synthase 1) (CTP:phosphatidate cytidylyltransferase 1)	CDS1	Q92903
CAMPATH-1 antigen (CDw52) (Cambridge pathology 1 antigen) (Epididymal secretory protein E5) (Human epididymis-specific protein 5) (He5) (CD antigen CD52)	CD52	P31358
Carcinoembryonic antigen-related cell adhesion molecule 5 (Carcinoembryonic antigen) (CEA) (Meconium antigen 100) (CD antigen CD66e)	CEACAM5	P06731
Liver carboxylesterase 1 (Acyl-coenzyme A:cholesterol acyltransferase) (ACAT) (Brain carboxylesterase hBr1) (Carboxylesterase 1) (CE-1) (hCE-1) (EC 3.1.1.1) (Cocaine carboxylesterase) (Egasyn) (HMSE) (Methylumbelliferyl-acetate deacetylase 1) (EC 3.1.1.56) (Monocyte/macrophage serine esterase) (Retinyl ester hydrolase) (REH) (Serine esterase 1) (Triacylglycerol hydrolase) (TGH)	CES1	P23141
Centrin-1 (Caltractin isoform 2)	CETN1	Q12798
Cystic fibrosis transmembrane conductance regulator (CFTR) (ATP-binding cassette sub-family C member 7) (Channel conductance-controlling ATPase) (EC 3.6.3.49) (cAMP-dependent chloride channel)	CFTR	P13569
Carcinoembryonic antigen-related cell adhesion molecule 3 (Carcinoembryonic antigen CGM1) (CD antigen CD66d)	CEACAM3	P40198
Carcinoembryonic antigen-related cell adhesion molecule 7 (Carcinoembryonic antigen CGM2)	CEACAM7	Q14002
Carcinoembryonic antigen-related cell adhesion molecule 8 (CD67 antigen) (Carcinoembryonic antigen CGM6) (Non-specific cross-reacting antigen NCA-95) (CD antigen CD66b)	CEACAM8	P31997
Aldo-keto reductase family 1 member C4 (EC 1.1.1.-) (3-alpha-HSD1) (3-alpha-hydroxysteroid dehydrogenase type I) (EC 1.1.1.357) (Chlordecone reductase) (CDR) (EC 1.1.1.225) (Dihydrodiol dehydrogenase 4) (DD-4) (DD4) (HAKRA)	AKR1C4	P17516
Chitinase-3-like protein 1 (39 kDa synovial protein) (Cartilage glycoprotein 39) (CGP-39) (GP-39) (hCGP-39) (YKL-40)	CHI3L1	P36222
Chitotriosidase-1 (EC 3.2.1.14) (Chitinase-1)	CHIT1	Q13231
Choline kinase alpha (CK) (EC 2.7.1.32) (CHETK-alpha) (Ethanolamine kinase) (EK) (EC 2.7.1.82)	CHKA	P35790
Choline/ethanolamine kinase (Choline kinase beta) (CK) (CKB) (EC 2.7.1.32) (Choline kinase-like protein) (Ethanolamine kinase) (EK) (EC 2.7.1.82) (Ethanolamine kinase beta) (EKB) (choline/ethanolamine kinase beta) (CKEKB)	CHKB	Q9Y259
Rab proteins geranylgeranyltransferase component A 1 (Choroideremia protein) (Rab escort protein 1) (REP-1) (TCD protein)	CHM	P24386
Beta-chimaerin (Beta-chimerin) (Rho GTPase-activating protein 3)	CHN2	P52757
Muscarinic acetylcholine receptor M1	CHRM1	P11229
Muscarinic acetylcholine receptor M2	CHRM2	P08172
Lysosomal-trafficking regulator (Beige homolog)	LYST	Q99698
Muscarinic acetylcholine receptor M3	CHRM3	P20309
Muscarinic acetylcholine receptor M4	CHRM4	P08173
Muscarinic acetylcholine receptor M5	CHRM5	P08912
Acetylcholine receptor subunit alpha	CHRNA1	P02708
Neuronal acetylcholine receptor subunit alpha-2	CHRNA2	Q15822
Neuronal acetylcholine receptor subunit alpha-3	CHRNA3	P32297
Neuronal acetylcholine receptor subunit alpha-4	CHRNA4	P43681
Neuronal acetylcholine receptor subunit alpha-5	CHRNA5	P30532
Neuronal acetylcholine receptor subunit alpha-7	CHRNA7	P36544
Acetylcholine receptor subunit beta	CHRNB1	P11230
Neuronal acetylcholine receptor subunit beta-2	CHRNB2	P17787
Neuronal acetylcholine receptor subunit beta-3	CHRNB3	Q05901
Neuronal acetylcholine receptor subunit beta-4	CHRNB4	P30926
Acetylcholine receptor subunit delta	CHRND	Q07001
Acetylcholine receptor subunit epsilon	CHRNE	Q04844
Acetylcholine receptor subunit gamma	CHRNG	P07510
Cytokine-inducible SH2-containing protein (CIS) (CIS-1) (Protein G18) (Suppressor of cytokine signaling) (SOCS)	CISH	Q9NSE2
Creatine kinase M-type (EC 2.7.3.2) (Creatine kinase M chain) (M-CK)	CKM	P06732
Creatine kinase S-type, mitochondrial (EC 2.7.3.2) (Basic-type mitochondrial creatine kinase) (Mib-CK) (Sarcomeric mitochondrial creatine kinase) (S-MtCK)	CKMT2	P17540
Galectin-10 (Gal-10) (Charcot-Leyden crystal protein) (CLC) (Eosinophil lysophospholipase) (Lysolecithin acylhydrolase)	CLC	Q05315
Calcium-activated chloride channel regulator 1 (EC 3.4.-.-) (Calcium-activated chloride channel family member 1) (hCLCA1) (Calcium-activated chloride channel protein 1) (CaCC-1) (hCaCC-1)	CLCA1	A8K7I4
Chloride channel protein 1 (ClC-1) (Chloride channel protein, skeletal muscle)	CLCN1	P35523
Chloride channel protein 2 (ClC-2)	CLCN2	P51788
Chloride channel protein ClC-Ka (Chloride channel Ka) (ClC-K1)	CLCNKA	P51800
Chloride channel protein ClC-Kb (Chloride channel Kb) (ClC-K2)	CLCNKB	P51801
Tripeptidyl-peptidase 1 (TPP-1) (EC 3.4.14.9) (Cell growth-inhibiting gene 1 protein) (Lysosomal pepstatin-insensitive protease) (LPIC) (Tripeptidyl aminopeptidase) (Tripeptidyl-peptidase I) (TPP-I)	TPP1	O14773
Ceroid-lipofuscinosis neuronal protein 5 (Protein CLN5) [Cleaved into: Ceroid-lipofuscinosis neuronal protein 5, secreted form]	CLN5	O75503
Clathrin light chain A (Lca)	CLTA	P09496
Clathrin light chain B (Lcb)	CLTB	P09497
C-C chemokine receptor type 1 (C-C CKR-1) (CC-CKR-1) (CCR-1) (CCR1) (HM145) (LD78 receptor) (Macrophage inflammatory protein 1-alpha receptor) (MIP-1alpha-R) (RANTES-R) (CD antigen CD191)	CCR1	P32246
C-C chemokine receptor type 3 (C-C CKR-3) (CC-CKR-3) (CCR-3) (CCR3) (CKR3) (Eosinophil eotaxin receptor) (CD antigen CD193)	CCR3	P51677
C-C chemokine receptor type 4 (C-C CKR-4) (CC-CKR-4) (CCR-4) (CCR4) (K5-5) (CD antigen CD194)	CCR4	P51679
C-C chemokine receptor type 5 (C-C CKR-5) (CC-CKR-5) (CCR-5) (CCR5) (CHEMR13) (HIV-1 fusion coreceptor) (CD antigen CD195)	CCR5	P51681
C-C chemokine receptor type 6 (C-C CKR-6) (CC-CKR-6) (CCR-6) (Chemokine receptor-like 3) (CKR-L3) (DRY6) (G-protein coupled receptor 29) (GPR-CY4) (GPRCY4) (LARC receptor) (CD antigen CD196)	CCR6	P51684
C-C chemokine receptor type 7 (C-C CKR-7) (CC-CKR-7) (CCR-7) (BLR2) (CDw197) (Epstein-Barr virus-induced G-protein coupled receptor 1) (EBI1) (EBV-induced G-protein coupled receptor 1) (MIP-3 beta receptor) (CD antigen CD197)	CCR7	P32248
C-C chemokine receptor type 8 (C-C CKR-8) (CC-CKR-8) (CCR-8) (CC chemokine receptor CHEMR1) (CMKBRL2) (Chemokine receptor-like 1) (CKR-L1) (GPR-CY6) (GPRCY6) (TER1) (CD antigen CDw198)	CCR8	P51685
Chemokine-like receptor 1 (G-protein coupled receptor ChemR23) (G-protein coupled receptor DEZ)	CMKLR1	Q99788
Leukotriene B4 receptor 1 (LTB4-R 1) (LTB4-R1) (Chemoattractant receptor-like 1) (G-protein coupled receptor 16) (P2Y purinoceptor 7) (P2Y7)	LTB4R	Q15722
Canalicular multispecific organic anion transporter 1 (ATP-binding cassette sub-family C member 2) (Canalicular multidrug resistance protein) (Multidrug resistance-associated protein 2)	ABCC2	Q92887
Cyclic nucleotide-gated cation channel beta-1 (Cyclic nucleotide-gated cation channel 4) (CNG channel 4) (CNG-4) (CNG4) (Cyclic nucleotide-gated cation channel gamma) (Cyclic nucleotide-gated cation channel modulatory subunit) (Cyclic nucleotide-gated channel beta-1) (CNG channel beta-1) (Glutamic acid-rich protein) (GARP)	CNGB1	Q14028
cGMP-gated cation channel alpha-1 (Cyclic nucleotide-gated cation channel 1) (Cyclic nucleotide-gated channel alpha-1) (CNG channel alpha-1) (CNG-1) (CNG1) (Cyclic nucleotide-gated channel, photoreceptor) (Rod photoreceptor cGMP-gated channel subunit alpha)	CNGA1	P29973
Calponin-1 (Basic calponin) (Calponin H1, smooth muscle)	CNN1	P51911
Cannabinoid receptor 1 (CB-R) (CB1) (CANN6)	CNR1	P21554
Cannabinoid receptor 2 (CB-2) (CB2) (hCB2) (CX5)	CNR2	P34972
Ciliary neurotrophic factor receptor subunit alpha (CNTF receptor subunit alpha) (CNTFR-alpha)	CNTFR	P26992
Contactin-1 (Glycoprotein gp135) (Neural cell surface protein F3)	CNTN1	Q12860
Collagen alpha-1(I) chain (Alpha-1 type I collagen)	COL1A1	P02452
Collagen alpha-2(I) chain (Alpha-2 type I collagen)	COL1A2	P08123
Collagen alpha-3(IV) chain (Goodpasture antigen) [Cleaved into: Tumstatin]	COL4A3	Q01955
Collagen alpha-1(XIII) chain (COLXIIIA1)	COL13A1	Q5TAT6
[truncated: 5,243 more rows]

## Sheet: Table S4-5 nuclear proteome
			normalized log2 (H/L)
Uniprot ID	Gene name	Protein name	+/- blue light	H2B/NES	average	GO nuclear annotation?
[truncated: 50 more rows]

## Sheet: Column definition
Table S4-1 Nuclear_BL
Uniprot ID	Uniprot ID
Gene name	Gene name
Protein name	Protein name annotated by Uniprot database
H/L (rep1)	Quantified H/L ratio in +/- blue LED proteomic experiments, replicate #1
[truncated: 31 more rows]
