# Supplementary material for: Genetically encoded photocatalytic protein labeling enables spatially-resolved profiling of intracellular proteome
Source: Nat Commun. 2023 May 23;14:2978. doi: 10.1038/s41467-023-38565-8 (PMC10205723; doi:10.1038/s41467-023-38565-8)
Supplement: Supplementary file 8 — Dataset 5 [file 41467_2023_38565_MOESM8_ESM.xlsx]

## Sheet: Table S5-1 before cut-off
							log2 (0 hr/negative control)				normalized TMT reporting ion intensity
Uniprot ID	Gene name	Protein name	126/130C	127N/130C	126/131	127N/131	log2((126+127N)/(2*130C)	log2((126+127N)/(2*131)	TP?	FP?	126	127N	127C	128N	128C	129N	129C	130N	130C	131	0h average
Q86V35	CABP7 CALN2	Calcium-binding protein 7 (CaBP7) (Calneuron II) (Calneuron-2)	27.8815	26.0672	19.1266	17.8819	4.75352	4.20979	1	0	15516.9	14507.2	16564	16617.5	8548.88	7968.49	6367.21	6674.31	556.531	811.274	15012
Q9UBV2	SEL1L TSA305 UNQ128/PRO1063	Protein sel-1 homolog 1 (Suppressor of lin-12-like protein 1) (Sel-1L)	55.0448	30.5673	22.4399	12.4613	5.41974	4.1252	1	0	2241.57	1244.79	1571.5	1097.03	639.531	762.6	689.048	617.927	40.7227	99.8923	1743.18
Q6ZSZ5	ARHGEF18 KIAA0521	Rho guanine nucleotide exchange factor 18 (114 kDa Rho-specific guanine nucleotide exchange factor) (p114-Rho-GEF) (p114RhoGEF) (Septin-associated RhoGEF) (SA-RhoGEF)	18.8584	17.6887	16.6359	15.6041	4.19168	4.01078	1	0	6274.53	5885.34	7399.8	6301.73	3526.23	2862.62	2599.2	3337.55	332.718	377.167	6079.94
Q15125	EBP	3-beta-hydroxysteroid-Delta(8),Delta(7)-isomerase (EC 5.3.3.5) (Cholestenol Delta-isomerase) (Delta(8)-Delta(7) sterol isomerase) (D8-D7 sterol isomerase) (Emopamil-binding protein)	21.0419	19.1737	16.1414	14.7083	4.32968	3.94719	1	0	35336.4	32199	32100	29085.7	17599.6	16438.9	14777.8	17499.9	1679.34	2189.17	33767.7
Q15293	RCN1 RCN	Reticulocalbin-1	29.5674	26.6157	16.181	14.5657	4.81206	3.94236	1	0	240174	216198	187970	187612	80221.9	77942.8	66564.6	74212.2	8122.95	14842.9	228186
O15533	TAPBP NGS17 TAPA	Tapasin (TPN) (TPSN) (NGS-17) (TAP-associated protein) (TAP-binding protein)	18.5785	19.0708	14.84	15.2332	4.23455	3.91041	1	0	7588.28	7789.35	6201.4	5760.46	4138.92	3838.5	3461.59	3477.61	408.444	511.34	7688.81
P07237	P4HB ERBA2L PDI PDIA1 PO4DB	Protein disulfide-isomerase (PDI) (EC 5.3.4.1) (Cellular thyroid hormone-binding protein) (Prolyl 4-hydroxylase subunit beta) (p55)	28.0832	25.7303	14.5242	13.3074	4.7499	3.79865	1	0	923124	845784	850650	801318	465922	440858	384671	415635	32871.1	63557.5	884454
O43852	CALU	Calumenin (Crocalbin) (IEF SSP 9302)	25.7718	22.868	14.6217	12.9742	4.60407	3.78638	1	0	192760	171041	154620	142211	55830.4	53149.2	48112	56158.4	7479.49	13183.1	181900
O95399	UTS2 UNQ525/PRO1068	Urotensin-2 (Urotensin II) (U-II) (UII)	14.7154	14.1289	12.1729	11.6877	3.85022	3.57656	1	0	11797.9	11327.7	12305	11059.1	7536.61	7276.24	6642.18	8330.27	801.74	969.196	11562.8
Q969X5	ERGIC1 ERGIC32 KIAA1181 HT034	Endoplasmic reticulum-Golgi intermediate compartment protein 1 (ER-Golgi intermediate compartment 32 kDa protein) (ERGIC-32)	17.1058	15.2783	12.3268	11.0099	4.01722	3.54453	1	0	51446.4	45950.2	48633	43643.8	29191.8	28833.8	26464.6	30845.2	3007.54	4173.54	48698.3
Q96N66	MBOAT7 BB1 LENG4 OACT7	Lysophospholipid acyltransferase 7 (LPLAT 7) (EC 2.3.1.-) (1-acylglycerophosphatidylinositol O-acyltransferase) (Bladder and breast carcinoma-overexpressed gene 1 protein) (Leukocyte receptor cluster member 4) (Lysophosphatidylinositol acyltransferase) (LPIAT) (Lyso-PI acyltransferase) (Membrane-bound O-acyltransferase domain-containing protein 7) (O-acyltransferase domain-containing protein 7) (…	17.6422	13.8671	12.4429	9.78039	3.97771	3.474	1	0	3130.21	2460.41	2228.2	1960.42	1471.27	1573.9	1427.1	1642.38	177.428	251.565	2795.31
O95573	ACSL3 ACS3 FACL3 LACS3	Fatty acid CoA ligase Acsl3 (Arachidonate--CoA ligase) (EC 6.2.1.15) (Long-chain acyl-CoA synthetase 3) (LACS 3) (Long-chain-fatty-acid--CoA ligase 3) (EC 6.2.1.3) (Medium-chain acyl-CoA ligase Acsl3) (EC 6.2.1.2)	9.83328	8.96482	11.5195	10.5021	3.23251	3.46084	1	0	3377.39	3079.1	2694.4	2620.83	1623.27	1734.7	1436.48	1563.46	343.465	293.19	3228.24
P30101	PDIA3 ERP57 ERP60 GRP58	Protein disulfide-isomerase A3 (EC 5.3.4.1) (58 kDa glucose-regulated protein) (58 kDa microsomal protein) (p58) (Disulfide isomerase ER-60) (Endoplasmic reticulum resident protein 57) (ER protein 57) (ERp57) (Endoplasmic reticulum resident protein 60) (ER protein 60) (ERp60)	18.0983	16.2518	11.4637	10.2942	4.10224	3.44347	1	0	626556	562632	603670	567107	337979	332373	275512	288906	34619.6	54655.4	594594
Q9NZ08	ERAP1 APPILS ARTS1 KIAA0525 UNQ584/PRO1154	Endoplasmic reticulum aminopeptidase 1 (EC 3.4.11.-) (ARTS-1) (Adipocyte-derived leucine aminopeptidase) (A-LAP) (Aminopeptidase PILS) (Puromycin-insensitive leucyl-specific aminopeptidase) (PILS-AP) (Type 1 tumor necrosis factor receptor shedding aminopeptidase regulator)	13.4023	12.4629	11.1045	10.3261	3.69294	3.4216	1	0	9514.3	8847.42	7128.1	6680.76	4456.19	4550.02	2989.27	3287.75	709.901	856.8	9180.86
Q9UNX3	RPL26L1 RPL26P1	60S ribosomal protein L26-like 1 (Large ribosomal subunit protein uL24-like 1)	15.3348	14.2481	10.1601	9.4402	3.88669	3.29281	1	0	15273.9	14191.6	13888	14383.5	8880.95	8277.62	8676.28	9691.66	996.032	1503.32	14732.8
Q15084	PDIA6 ERP5 P5 TXNDC7	Protein disulfide-isomerase A6 (EC 5.3.4.1) (Endoplasmic reticulum protein 5) (ER protein 5) (ERp5) (Protein disulfide isomerase P5) (Thioredoxin domain-containing protein 7)	11.0035	10.557	9.42161	9.03929	3.43032	3.2064	1	0	179608	172320	160940	150930	95072.5	104149	91998.2	96698.8	16322.8	19063.4	175964
Q02818	NUCB1 NUC	Nucleobindin-1 (CALNUC)	10.1896	7.81313	10.0071	7.67314	3.17015	3.14406	1	0	4390.92	3366.84	2293.9	2271.08	1441.43	1627.06	1447.61	2032.43	430.92	438.782	3878.88
P45877	PPIC CYPC	Peptidyl-prolyl cis-trans isomerase C (PPIase C) (EC 5.2.1.8) (Cyclophilin C) (Rotamase C)	10.8252	10.4545	8.84588	8.54298	3.41141	3.12009	1	0	15915.8	15370.8	16916	15176.5	7517.61	7961.82	7704.95	7286.17	1470.25	1799.24	15643.3
P14314	PRKCSH G19P1	Glucosidase 2 subunit beta (80K-H protein) (Glucosidase II subunit beta) (Protein kinase C substrate 60.1 kDa protein heavy chain) (PKCSH)	13.9362	11.6809	9.36039	7.84555	3.67903	3.10483	1	0	89525.4	75037.1	78123	74578	37427.1	32919.2	28243.6	28982.1	6423.94	9564.28	82281.2
Q16799	RTN1 NSP	Reticulon-1 (Neuroendocrine-specific protein)	18.4744	17.222	8.89267	8.28982	4.15771	3.10287	1	0	13155.8	12263.9	13450	13444.1	7869.61	7218.79	7137.16	8798.59	712.108	1479.39	12709.8
Q12907	LMAN2 C5orf8	Vesicular integral-membrane protein VIP36 (Glycoprotein GP36b) (Lectin mannose-binding 2) (Vesicular integral-membrane protein 36) (VIP36)	11.2155	9.68562	9.19855	7.9438	3.38551	3.09949	1	0	19552.9	16885.8	11619	11312.5	8881.79	8246.49	7750.53	8593.11	1743.38	2125.65	18219.3
P27824	CANX	Calnexin (IP90) (Major histocompatibility complex class I antigen-binding protein p88) (p90)	13.2247	12.3975	8.66551	8.12348	3.67932	3.06944	1	0	170106	159466	192420	181184	131348	123764	112940	118634	12862.8	19630.2	164786
P48651	PTDSS1 KIAA0024 PSSA	Phosphatidylserine synthase 1 (PSS-1) (PtdSer synthase 1) (EC 2.7.8.29) (Serine-exchange enzyme I)	5.01366	4.49906	8.72072	7.82564	2.24986	3.04844	1	0	5623.14	5045.99	4967.9	4103.79	2930.7	2672.77	2112.12	2390.53	1121.57	644.802	5334.57
Q8NBS9	TXNDC5 TLP46 UNQ364/PRO700	Thioredoxin domain-containing protein 5 (EC 1.8.4.-) (EC 5.3.4.1) (Endoplasmic reticulum resident protein 46) (ER protein 46) (ERp46) (Thioredoxin-like protein p46)	12.0298	11.4136	8.3782	7.94904	3.55111	3.02921	1	0	48570.5	46082.6	63547	56123.4	26334.3	28364.5	23503	25181.8	4037.5	5797.25	47326.5
O75718	CRTAP CASP	Cartilage-associated protein	14.4925	13.3	8.3568	7.66916	3.79663	3.00234	1	0	153166	140563	128600	118930	80575.8	76185.9	59716.4	65871.8	10568.6	18328.3	146864
P04843	RPN1	Dolichyl-diphosphooligosaccharide--protein glycosyltransferase subunit 1 (Dolichyl-diphosphooligosaccharide--protein glycosyltransferase 67 kDa subunit) (Ribophorin I) (RPN-I) (Ribophorin-1)	12.0667	11.5046	8.16386	7.78361	3.55896	2.99526	1	0	396746	378266	347650	317370	243797	226141	203215	217336	32879.4	48597.8	387506
Q92542	NCSTN KIAA0253 UNQ1874/PRO4317	Nicastrin	15.442	16.1948	7.70192	8.07739	3.98354	2.97996	1	0	12816.1	13440.9	12097	11956	6129.57	4892.22	5518.41	6478.63	829.948	1664.01	13128.5
Q9P035	HACD3 BIND1 PTPLAD1	Very-long-chain (3R)-3-hydroxyacyl-CoA dehydratase 3 (EC 4.2.1.134) (3-hydroxyacyl-CoA dehydratase 3) (HACD3) (Butyrate-induced protein 1) (B-ind1) (hB-ind1) (Protein-tyrosine phosphatase-like A domain-containing protein 1)	10.918	9.69865	8.1712	7.25863	3.36574	2.94765	1	0	6238.64	5541.9	6815.2	5517.26	3686.05	3697.5	3215.51	3416.41	571.41	763.492	5890.27
O95881	TXNDC12 TLP19 UNQ713/PRO1376	Thioredoxin domain-containing protein 12 (EC 1.8.4.2) (Endoplasmic reticulum resident protein 18) (ER protein 18) (ERp18) (Endoplasmic reticulum resident protein 19) (ER protein 19) (ERp19) (Thioredoxin-like protein p19) (hTLP19)	11.1386	9.13977	8.35917	6.85909	3.34187	2.92773	1	0	28907.8	23720.2	27423	23484.1	11989.8	13782	12743.9	13556.6	2595.28	3458.22	26314
P11021	HSPA5 GRP78	Endoplasmic reticulum chaperone BiP (EC 3.6.4.10) (78 kDa glucose-regulated protein) (GRP-78) (Binding-immunoglobulin protein) (BiP) (Heat shock protein 70 family protein 5) (HSP70 family protein 5) (Heat shock protein family A member 5) (Immunoglobulin heavy chain-binding protein)	14.4251	13.4049	7.83468	7.28056	3.79857	2.91793	1	0	552298	513236	565580	531070	357861	367704	338880	384457	38287.2	70494	532767
P55145	MANF ARMET ARP	Mesencephalic astrocyte-derived neurotrophic factor (Arginine-rich protein) (Protein ARMET)	13.32	11.2978	8.03652	6.81645	3.62163	2.89268	1	0	3413.62	2895.38	2830	2208.94	1459.59	1250.32	962.079	1203.54	256.278	424.763	3154.5
P30533	LRPAP1 A2MRAP	Alpha-2-macroglobulin receptor-associated protein (Alpha-2-MRAP) (Low density lipoprotein receptor-related protein-associated protein 1) (RAP)	15.4349	14.4105	7.67196	7.16278	3.89944	2.89091	1	0	37693.2	35191.5	30989	30226.2	17615.6	15662	13981.4	15273.7	2442.07	4913.11	36442.3
Q15006	EMC2 KIAA0103 TTC35	ER membrane protein complex subunit 2 (Tetratricopeptide repeat protein 35) (TPR repeat protein 35)	6.85381	5.00817	8.45714	6.17974	2.56827	2.87154	1	0	1063.44	777.066	911.6	737.508	492.546	478.999	508.336	669.341	155.16	125.744	920.25
Q969H8	MYDGF C19orf10	Myeloid-derived growth factor (MYDGF)	10.9945	9.79257	7.74034	6.89417	3.37761	2.8713	1	0	61173.2	54485.8	55918	51145.5	29957.6	27995.4	26660.3	31405.7	5563.99	7903.17	57829.5
P14625	HSP90B1 GRP94 TRA1	Endoplasmin (94 kDa glucose-regulated protein) (GRP-94) (Heat shock protein 90 kDa beta member 1) (Tumor rejection antigen 1) (gp96 homolog)	11.2523	9.76574	7.80694	6.77556	3.39356	2.86617	1	0	380921	330597	359400	341395	260283	268737	224586	236897	33852.7	48792.5	355759
Q96AG4	LRRC59 PRO1855	Leucine-rich repeat-containing protein 59 (Ribosome-binding protein p34) (p34) [Cleaved into: Leucine-rich repeat-containing protein 59, N-terminally processed]	10.9799	11.0006	7.17604	7.18954	3.45815	2.84454	1	0	19328.2	19364.6	19084	17355.1	10274	10479.4	9284.28	9919.65	1760.32	2693.44	19346.4
Q9BS26	ERP44 KIAA0573 TXNDC4 UNQ532/PRO1075	Endoplasmic reticulum resident protein 44 (ER protein 44) (ERp44) (Thioredoxin domain-containing protein 4)	13.2891	11.5614	7.60319	6.61466	3.6352	2.82963	1	0	86216.6	75007.2	73919	67993.6	42042.4	39793.5	35906.4	37853.3	6487.75	11339.5	80611.9
Q14697	GANAB G2AN KIAA0088	Neutral alpha-glucosidase AB (EC 3.2.1.207) (Alpha-glucosidase 2) (Glucosidase II subunit alpha)	11.9725	11.3187	7.25475	6.8586	3.54172	2.81899	1	0	453131	428388	554330	519476	300728	304847	256273	273651	37847.7	62459.9	440760
P06858	LPL LIPD	Lipoprotein lipase (LPL) (EC 3.1.1.34) (Phospholipase A1) (EC 3.1.1.32)	12.9046	11.3027	7.50958	6.57737	3.59737	2.81629	1	0	21070.1	18454.6	9715.3	9577.87	9947.77	9382.94	6331.61	8187.23	1632.76	2805.77	19762.3
P05556	ITGB1 FNRB MDF2 MSK12	Integrin beta-1 (Fibronectin receptor subunit beta) (Glycoprotein IIa) (GPIIA) (VLA-4 subunit beta) (CD antigen CD29)	10.4299	9.4187	7.31223	6.60329	3.31097	2.79862	1	0	31673.1	28602.3	30281	27218.3	17133.1	17954.9	16113.8	16452.9	3036.76	4331.53	30137.7
P50454	SERPINH1 CBP1 CBP2 HSP47 SERPINH2 PIG14	Serpin H1 (47 kDa heat shock protein) (Arsenic-transactivated protein 3) (AsTP3) (Cell proliferation-inducing gene 14 protein) (Collagen-binding protein) (Colligin) (Rheumatoid arthritis-related antigen RA-A47)	13.2401	12.3441	7.20068	6.71334	3.67718	2.79847	1	0	319370	297755	317120	297110	174433	184115	157598	155097	24121.4	44352.8	308563
Q14165	MLEC KIAA0152	Malectin	9.99815	8.87037	7.24045	6.42373	3.23791	2.77233	1	0	15448.1	13705.6	14235	12532.7	8005.63	7298.56	6649.42	7575.88	1545.1	2133.59	14576.8
P35268	RPL22	60S ribosomal protein L22 (EBER-associated protein) (EAP) (Epstein-Barr virus small RNA-associated protein) (Heparin-binding protein HBp15) (Large ribosomal subunit protein eL22)	9.8345	7.78106	7.60013	6.01322	3.13878	2.76695	1	0	1760.98	1393.29	1426.2	1208.81	936.77	1021.25	661.195	774.723	179.062	231.704	1577.14
P10909	CLU APOJ CLI KUB1 AAG4	Clusterin (Aging-associated gene 4 protein) (Apolipoprotein J) (Apo-J) (Complement cytolysis inhibitor) (CLI) (Complement-associated protein SP-40,40) (Ku70-binding protein 1) (NA1/NA2) (Sulfated glycoprotein 2) (SGP-2) (Testosterone-repressed prostate message 2) (TRPM-2) [Cleaved into: Clusterin beta chain (ApoJalpha) (Complement cytolysis inhibitor a chain); Clusterin alpha chain (ApoJbeta) (Co…	7.00873	5.28025	7.70947	5.80818	2.61929	2.75677	1	0	4827.96	3637.3	3426.3	3039.62	2117.34	2129.53	2031.01	2334.48	688.85	626.237	4232.63
P62888	RPL30	60S ribosomal protein L30 (Large ribosomal subunit protein eL30)	7.46552	7.20384	6.86137	6.62087	2.87473	2.75299	1	0	13485.9	13013.2	11530	9937.56	7455.15	7423.62	6316.73	7967.96	1806.42	1965.48	13249.5
P62266	RPS23	40S ribosomal protein S23 (Small ribosomal subunit protein uS12)	6.27494	6.21274	6.69739	6.631	2.64243	2.73643	0	1	9032.67	8943.13	7232.2	5520.75	3238.38	4347.49	2905.34	4763.35	1439.48	1348.68	8987.9
O60568	PLOD3	Multifunctional procollagen lysine hydroxylase and glycosyltransferase LH3 [Includes: Procollagen-lysine,2-oxoglutarate 5-dioxygenase 3 (EC 1.14.11.4) (Lysyl hydroxylase 3) (LH3); Procollagen glycosyltransferase (EC 2.4.1.50) (EC 2.4.1.66) (Galactosylhydroxylysine-glucosyltransferase) (Procollagen galactosyltransferase) (Procollagen glucosyltransferase)]	13.2172	11.3306	7.16066	6.13859	3.61752	2.73327	1	0	41484.4	35563.2	41153	36782.5	21125.5	23126.3	18804.5	20414.4	3138.68	5793.38	38523.8
Q9NRW1	RAB6B	Ras-related protein Rab-6B (EC 3.6.5.2)	8.74994	8.52297	6.68199	6.50866	3.11044	2.72144	1	0	10331.3	10063.3	10239	9228.81	5757.9	5939.34	4760.05	6726.08	1180.72	1546.14	10197.3
Q9UBM7	DHCR7 D7SR	7-dehydrocholesterol reductase (7-DHC reductase) (EC 1.3.1.21) (Delta7-sterol reductase) (Sterol Delta(7)-reductase) (Sterol reductase SR-2)	8.64765	8.03847	6.82695	6.34602	3.06058	2.71951	1	0	48649.8	45222.6	43948	36630.7	26347.8	22508.1	21361.2	21340.8	5625.78	7126.14	46936.2
Q02809	PLOD1 LLH PLOD	Procollagen-lysine,2-oxoglutarate 5-dioxygenase 1 (EC 1.14.11.4) (Lysyl hydroxylase 1) (LH1)	9.20793	8.32369	6.86631	6.20694	3.13189	2.70855	1	0	104201	94194.5	110470	97766.9	58351.6	59214	51217.7	51860.7	11316.4	15175.7	99197.7
Q9H0U4	RAB1B	Ras-related protein Rab-1B (EC 3.6.5.2)	8.45346	7.69619	6.76965	6.16321	3.01343	2.69297	1	0	27316.6	24869.5	26158	23137.3	15160.8	14769.4	13351.9	16370.1	3231.41	4035.16	26093.1
Q5BJF2	TMEM97 MAC30 S2R	Sigma intracellular receptor 2 (Sigma-2 receptor) (Sigma2 receptor) (Meningioma-associated protein 30) (Transmembrane protein 97)	14.6697	12.5762	6.84608	5.86907	3.76797	2.66848	1	0	5061.38	4339.06	4356.5	3538.85	3457.72	2701.16	9140.16	2966.24	345.021	739.31	4700.22
P26885	FKBP2 FKBP13	Peptidyl-prolyl cis-trans isomerase FKBP2 (PPIase FKBP2) (EC 5.2.1.8) (13 kDa FK506-binding protein) (13 kDa FKBP) (FKBP-13) (FK506-binding protein 2) (FKBP-2) (Immunophilin FKBP13) (Rotamase)	13.531	12.8059	6.42577	6.08145	3.71901	2.64469	1	0	1859.4	1759.76	1799.7	1590.8	991.919	987.888	853.819	861.925	137.418	289.366	1809.58
P57088	TMEM33 DB83	Transmembrane protein 33 (Protein DB83) (SHINC-3)	9.06811	8.51553	6.3987	6.00878	3.13616	2.63314	1	0	9611.85	9026.13	10367	10738.9	5990.27	5831.18	4510.15	5619.97	1059.96	1502.16	9318.99
Q8NBJ5	COLGALT1 GLT25D1 PSEC0241	Procollagen galactosyltransferase 1 (EC 2.4.1.50) (Collagen beta(1-O)galactosyltransferase 1) (ColGalT 1) (Glycosyltransferase 25 family member 1) (Hydroxylysine galactosyltransferase 1)	12.7486	11.2176	6.5314	5.74703	3.58293	2.61805	1	0	185513	163235	177040	163382	95055.7	90908.6	75501	79999.1	14551.7	28403.3	174374
Q8IXB1	DNAJC10 ERDJ5 UNQ495/PRO1012	DnaJ homolog subfamily C member 10 (EC 1.8.4.-) (Endoplasmic reticulum DNA J domain-containing protein 5) (ER-resident protein ERdj5) (ERdj5) (Macrothioredoxin) (MTHr)	9.18691	6.88197	6.99555	5.24041	3.0062	2.61306	1	0	12032.2	9013.42	10399	9418.52	5731.67	6165.29	4801.28	5482.24	1309.72	1719.98	10522.8
Q8TCJ2	STT3B SIMP	Dolichyl-diphosphooligosaccharide--protein glycosyltransferase subunit STT3B (Oligosaccharyl transferase subunit STT3B) (STT3-B) (EC 2.4.99.18) (Source of immunodominant MHC-associated peptides homolog)	12.8378	11.8877	6.2832	5.81816	3.62793	2.5971	1	0	66791.7	61848.2	68158	60238.5	42672.9	39081.1	37385.1	38691.1	5202.72	10630.2	64320
P43034	PAFAH1B1 LIS1 MDCR MDS PAFAHA	Platelet-activating factor acetylhydrolase IB subunit beta (Lissencephaly-1 protein) (LIS-1) (PAF acetylhydrolase 45 kDa subunit) (PAF-AH 45 kDa subunit) (PAF-AH alpha) (PAFAH alpha)	6.31852	5.23194	6.57333	5.44293	2.52988	2.58692	1	0	1338.05	1107.95	1165.5	1237.72	628.324	812.046	796.638	959.219	211.766	203.557	1223
P27797	CALR CRTC	Calreticulin (CRP55) (Calregulin) (Endoplasmic reticulum resident protein 60) (ERp60) (HACBP) (grp60)	8.21496	6.90334	6.51263	5.4728	2.91822	2.58321	1	0	221353	186011	179330	174712	94492.5	87654.1	84999.8	90258.5	26945.1	33988.3	203682
P49257	LMAN1 ERGIC53 F5F8D	Protein ERGIC-53 (ER-Golgi intermediate compartment 53 kDa protein) (Gp58) (Intracellular mannose-specific lectin MR60) (Lectin mannose-binding 1)	12.0704	10.7927	6.18629	5.53148	3.51495	2.55063	1	0	60858.8	54417	68241	65133.6	37721.3	37616.3	32124.3	35184.9	5042	9837.69	57637.9
P46977	STT3A ITM1 TMC	Dolichyl-diphosphooligosaccharide--protein glycosyltransferase subunit STT3A (Oligosaccharyl transferase subunit STT3A) (STT3-A) (EC 2.4.99.18) (B5) (Integral membrane protein 1) (Transmembrane protein TMC)	10.4	9.26193	6.12382	5.45368	3.29734	2.53325	1	0	77619.4	69125.3	68985	61937.5	45175.6	44556.5	39875.5	45036.3	7463.39	12675	73372.4
Q07065	CKAP4	Cytoskeleton-associated protein 4 (63-kDa cytoskeleton-linking membrane protein) (Climp-63) (p63)	8.08261	7.28219	6.04464	5.44604	2.94156	2.52239	1	0	354278	319194	411780	371581	244705	242391	227193	242386	43832.1	58610.2	336736
P05388	RPLP0	60S acidic ribosomal protein P0 (60S ribosomal protein L10E) (Large ribosomal subunit protein uL10)	8.336	6.97644	6.1764	5.16906	2.93663	2.50404	1	0	3483.03	2914.97	3400.5	2555.42	2060.76	1736.77	1539.65	2121.01	417.83	563.926	3199
Q9Y639	NPTN SDFR1 SDR1	Neuroplastin (Stromal cell-derived receptor 1) (SDR-1)	11.0346	8.71679	6.33007	5.00044	3.30388	2.50214	1	0	3645.29	2879.6	3022.5	2970.87	1910.03	1756.05	1557.08	1442.28	330.351	575.869	3262.45
Q06830	PRDX1 PAGA PAGB TDPX2	Peroxiredoxin-1 (EC 1.11.1.24) (Natural killer cell-enhancing factor A) (NKEF-A) (Proliferation-associated gene protein) (PAG) (Thioredoxin peroxidase 2) (Thioredoxin-dependent peroxide reductase 2) (Thioredoxin-dependent peroxiredoxin 1)	6.89112	6.52775	5.77684	5.47223	2.74619	2.49173	1	0	144282	136674	132340	127665	84992.8	85578.4	73308.9	85023.5	20937.4	24976	140478
Q96HE7	ERO1A ERO1L UNQ434/PRO865	ERO1-like protein alpha (ERO1-L) (ERO1-L-alpha) (EC 1.8.4.-) (Endoplasmic oxidoreductin-1-like protein) (Endoplasmic reticulum oxidoreductase alpha) (Oxidoreductin-1-L-alpha)	12.1876	10.3388	6.07974	5.15748	3.49354	2.49021	1	0	31110.5	26391.2	33716	31384.2	14410.9	13467.6	12571.7	13118	2552.64	5117.07	28750.8
Q9UHB9	SRP68	Signal recognition particle subunit SRP68 (SRP68) (Signal recognition particle 68 kDa protein)	9.7051	9.57757	5.64979	5.57555	3.26923	2.48869	1	0	3977.3	3925.03	3864.4	3701.92	2745.66	2506.71	2127.88	2590.64	409.815	703.973	3951.17
P39656	DDOST KIAA0115 OST48 OK/SW-cl.45	Dolichyl-diphosphooligosaccharide--protein glycosyltransferase 48 kDa subunit (DDOST 48 kDa subunit) (Oligosaccharyl transferase 48 kDa subunit)	14.6626	14.3698	5.65941	5.54642	3.85959	2.48618	1	0	180767	177158	149760	141164	117527	117678	102764	115061	12328.5	31940.9	178962
Q96JJ7	TMX3 KIAA1830 TXNDC10	Protein disulfide-isomerase TMX3 (EC 5.3.4.1) (Thioredoxin domain-containing protein 10) (Thioredoxin-related transmembrane protein 3)	9.29421	8.08849	5.9836	5.20736	3.11958	2.48426	1	0	8321.18	7241.69	8343.2	6870.47	4193.65	4570.48	4085.15	4311.51	895.308	1390.66	7781.44
P16949	STMN1 C1orf215 LAP18 OP18	Stathmin (Leukemia-associated phosphoprotein p18) (Metablastin) (Oncoprotein 18) (Op18) (Phosphoprotein p19) (pp19) (Prosolin) (Protein Pr22) (pp17)	18.2667	19.0571	5.47366	5.71051	4.22202	2.48339	1	0	2295.57	2394.91	1780	1722.91	1021.26	776.389	740.128	881.819	125.67	419.385	2345.24
Q32P28	P3H1 GROS1 LEPRE1 PSEC0109	Prolyl 3-hydroxylase 1 (EC 1.14.11.7) (Growth suppressor 1) (Leucine- and proline-enriched proteoglycan 1) (Leprecan-1)	9.27083	7.8678	6.02469	5.11292	3.09918	2.47737	1	0	14602.4	12392.5	13809	13097.3	8542.99	10503.1	6878.41	7613.63	1575.09	2423.76	13497.5
Q9NTJ5	SACM1L KIAA0851 SAC1	Phosphatidylinositol-3-phosphatase SAC1 (EC 3.1.3.64) (Phosphatidylinositol-4-phosphate phosphatase) (Suppressor of actin mutations 1-like protein)	9.42759	7.38999	6.23343	4.88619	3.0719	2.47504	1	0	1735.29	1360.24	1477.3	1401.32	681.993	872.687	834.311	920.229	184.065	278.384	1547.76
O75477	ERLIN1 C10orf69 KE04 KEO4 SPFH1	Erlin-1 (Endoplasmic reticulum lipid raft-associated protein 1) (Protein KE04) (Stomatin-prohibitin-flotillin-HflC/K domain-containing protein 1) (SPFH domain-containing protein 1)	7.92103	7.56413	5.66569	5.41042	2.95281	2.46938	1	0	40118.8	38311.2	40123	36390.2	25561.7	23765.4	22049	24984.3	5064.84	7081	39215
O00469	PLOD2	Procollagen-lysine,2-oxoglutarate 5-dioxygenase 2 (EC 1.14.11.4) (Lysyl hydroxylase 2) (LH2)	7.81367	6.923	5.83773	5.17229	2.88134	2.46075	1	0	50665.1	44889.9	49392	44075.5	27618	28718.1	23338.1	24041.8	6484.17	8678.91	47777.5
P04844	RPN2	Dolichyl-diphosphooligosaccharide--protein glycosyltransferase subunit 2 (Dolichyl-diphosphooligosaccharide--protein glycosyltransferase 63 kDa subunit) (RIBIIR) (Ribophorin II) (RPN-II) (Ribophorin-2)	7.28079	6.20101	5.92953	5.05015	2.75294	2.45676	1	0	122256	104125	141680	129349	84454.7	83458.2	77431.6	82126.5	16791.6	20618.1	113190
P35613	BSG UNQ6505/PRO21383	Basigin (5F7) (Collagenase stimulatory factor) (Extracellular matrix metalloproteinase inducer) (EMMPRIN) (Hepatoma-associated antigen) (HAb18G) (Leukocyte activation antigen M6) (OK blood group antigen) (Tumor cell-derived collagenase stimulatory factor) (TCSF) (CD antigen CD147)	8.1951	7.3154	5.77104	5.15154	2.95517	2.44924	1	0	13898.7	12406.7	10255	9663.62	6362.44	6746.34	5869.88	7247.91	1695.97	2408.35	13152.7
Q13217	DNAJC3 P58IPK PRKRI	DnaJ homolog subfamily C member 3 (Endoplasmic reticulum DNA J domain-containing protein 6) (ER-resident protein ERdj6) (ERdj6) (Interferon-induced, double-stranded RNA-activated protein kinase inhibitor) (Protein kinase inhibitor of 58 kDa) (Protein kinase inhibitor p58)	7.66193	6.44227	5.93101	4.98688	2.81805	2.44862	1	0	16616.9	13971.8	13785	12943.3	10274	8429.59	7387.2	8424.66	2168.76	2801.7	15294.4
P04406	GAPDH GAPD CDABP0047 OK/SW-cl.12	Glyceraldehyde-3-phosphate dehydrogenase (GAPDH) (EC 1.2.1.12) (Peptidyl-cysteine S-nitrosylase GAPDH) (EC 2.6.99.-)	7.03051	6.72695	5.57822	5.33737	2.78214	2.44832	1	0	388951	372157	329310	303863	199905	219069	181596	216189	55323.3	69726.7	380554
O75083	WDR1	WD repeat-containing protein 1 (Actin-interacting protein 1) (AIP1) (NORI-1)	8.61531	8.18961	5.5809	5.30513	3.07081	2.44441	1	0	13412.7	12749.9	12085	10159.1	7531.15	7858.03	6302.85	7525.78	1556.84	2403.32	13081.3
Q9UHG3	PCYOX1 KIAA0908 PCL1 UNQ597/PRO1183	Prenylcysteine oxidase 1 (EC 1.8.3.5) (Prenylcysteine lyase)	9.28659	8.88376	5.48534	5.2474	3.18351	2.42395	1	0	32425.6	31019.1	34677	30624.6	21563.4	27495	18555.2	19387	3491.66	5911.32	31722.3
O14656	TOR1A DQ2 DYT1 TA TORA	Torsin-1A (Dystonia 1 protein) (Torsin ATPase-1A) (EC 3.6.4.-) (Torsin family 1 member A)	7.43446	6.02884	5.87243	4.76214	2.75096	2.41069	1	0	4449.1	3607.91	4082.7	3452.12	2491.94	2180.09	1991.33	2052.33	598.442	757.624	4028.5
Q6PIU2	NCEH1 AADACL1 KIAA1363	Neutral cholesterol ester hydrolase 1 (NCEH) (EC 3.1.1.-) (Acetylalkylglycerol acetylhydrolase) (2-acetyl MAGE hydrolase) (EC 3.1.1.71) (Arylacetamide deacetylase-like 1)	10.6716	9.17182	5.7134	4.91043	3.31059	2.40923	1	0	12267.4	10543.3	9431.4	9108.92	7049.52	6858.65	5585.78	6343.29	1149.53	2147.13	11405.4
Q96AY3	FKBP10 FKBP65 PSEC0056	Peptidyl-prolyl cis-trans isomerase FKBP10 (PPIase FKBP10) (EC 5.2.1.8) (65 kDa FK506-binding protein) (65 kDa FKBP) (FKBP-65) (FK506-binding protein 10) (FKBP-10) (Immunophilin FKBP65) (Rotamase)	8.99019	7.50953	5.77865	4.82693	3.04437	2.40675	1	0	38638.1	32274.5	38591	34735.9	21435.7	18770.3	16187.5	17249.4	4297.81	6686.36	35456.3
P22392	NME2 NM23B	Nucleoside diphosphate kinase B (NDK B) (NDP kinase B) (EC 2.7.4.6) (C-myc purine-binding transcription factor PUF) (Histidine protein kinase NDKB) (EC 2.7.13.3) (nm23-H2)	6.73791	6.51587	5.378	5.20077	2.72833	2.4031	1	0	104340	100902	82924	82514.5	49707.7	51349.3	46290.7	58431	15485.6	19401.3	102621
O95302	FKBP9 FKBP60 FKBP63	Peptidyl-prolyl cis-trans isomerase FKBP9 (PPIase FKBP9) (EC 5.2.1.8) (63 kDa FK506-binding protein) (63 kDa FKBP) (FKBP-63) (FK506-binding protein 9) (FKBP-9) (Rotamase)	10.1205	8.41846	5.76896	4.79874	3.21249	2.40159	1	0	126750	105433	96545	94541.9	61546.2	55767.6	52046.9	49507.5	12524.1	21971	116092
P62750	RPL23A	60S ribosomal protein L23a (Large ribosomal subunit protein uL23)	10.2115	9.10491	5.5857	4.98038	3.27176	2.40137	1	0	3179.85	2835.26	2551.3	2482.95	1681.86	1314.29	1243.69	1596.93	311.399	569.285	3007.56
P42167	TMPO LAP2	Lamina-associated polypeptide 2, isoforms beta/gamma (Thymopoietin, isoforms beta/gamma) (TP beta/gamma) (Thymopoietin-related peptide isoforms beta/gamma) (TPRP isoforms beta/gamma) [Cleaved into: Thymopoietin (TP) (Splenin); Thymopentin (TP5)]	8.4898	12.3285	4.30886	6.25711	3.37978	2.40135	0	0	848.396	1232	1152.8	1133.76	892.718	762.452	744.619	774.578	99.9312	196.896	1040.2
P01891	HLA-A HLAA	HLA class I histocompatibility antigen, A alpha chain (Human leukocyte antigen A) (HLA-A)	12.8409	10.9734	5.69697	4.86844	3.57375	2.40128	1	0	2781.13	2376.66	2179.5	2060.59	1206.63	1190.64	1118.34	1098.7	216.584	488.177	2578.9
P53618	COPB1 COPB MSTP026	Coatomer subunit beta (Beta-coat protein) (Beta-COP)	6.13198	6.18727	5.25525	5.30264	2.62284	2.40025	1	0	3180.9	3209.58	3517.1	2868.66	2216.79	2077.34	1819.12	1942.4	518.74	605.28	3195.24
P62829	RPL23	60S ribosomal protein L23 (60S ribosomal protein L17) (Large ribosomal subunit protein uL14)	7.38572	7.46212	5.2355	5.28965	2.89218	2.39577	1	0	7048.55	7121.46	5526	5631.23	4101.43	4249.49	3319.75	4295.1	954.347	1346.3	7085
Q6NUQ4	TMEM214 PP446	Transmembrane protein 214	9.44218	8.93049	5.40647	5.11348	3.19949	2.39506	1	0	7176.58	6787.66	6790.7	5917.54	3623.33	4212.13	3379.08	3789.97	760.055	1327.41	6982.12
Q8TCT9	HM13 H13 IMP1 PSL3 SPP MSTP086	Minor histocompatibility antigen H13 (EC 3.4.23.-) (Intramembrane protease 1) (IMP-1) (IMPAS-1) (hIMP1) (Presenilin-like protein 3) (Signal peptide peptidase)	9.78614	11.0975	4.91775	5.57674	3.3843	2.39156	1	0	14968.2	16974	9871.4	9955.77	8104.33	13787.1	6648.15	6818.44	1529.53	3043.71	15971.1
Q4KWH8	PLCH1 KIAA1069 PLCL3	1-phosphatidylinositol 4,5-bisphosphate phosphodiesterase eta-1 (EC 3.1.4.11) (Phosphoinositide phospholipase C-eta-1) (Phospholipase C-eta-1) (PLC-eta-1) (Phospholipase C-like protein 3) (PLC-L3)	10.8863	10.3442	5.37035	5.10291	3.40807	2.38864	1	0	12849.2	12209.3	12550	11300.4	8580.82	9044.15	7657.35	7592.58	1180.31	2392.62	12529.3
Q8TEM1	NUP210 KIAA0906 PSEC0245	Nuclear pore membrane glycoprotein 210 (Nuclear pore protein gp210) (Nuclear envelope pore membrane protein POM 210) (POM210) (Nucleoporin Nup210) (Pore membrane protein of 210 kDa)	11.9125	11.9367	5.22862	5.23925	3.57587	2.3879	1	0	1260.62	1263.18	1919.5	1450.57	974.012	941.333	972.268	968.15	105.823	241.1	1261.9
P06733	ENO1 ENO1L1 MBPB1 MPB1	Alpha-enolase (EC 4.2.1.11) (2-phospho-D-glycerate hydro-lyase) (C-myc promoter-binding protein) (Enolase 1) (MBP-1) (MPB-1) (Non-neural enolase) (NNE) (Phosphopyruvate hydratase) (Plasminogen-binding protein)	8.15895	7.63075	5.38377	5.03523	2.98091	2.38115	1	0	309372	289343	237620	227366	159763	159066	140846	180742	37918.1	57463.7	299357
Q16719	KYNU	Kynureninase (EC 3.7.1.3) (L-kynurenine hydrolase)	5.65562	4.94452	5.55873	4.85981	2.40601	2.38108	0	1	22022.1	19253.2	20165	18922.8	13583.7	13984.3	12912.2	14745.9	3893.84	3961.71	20637.6
P21980	TGM2	Protein-glutamine gamma-glutamyltransferase 2 (EC 2.3.2.13) (Erythrocyte transglutaminase) (Heart G alpha(h)) (hhG alpha(h)) (Isopeptidase TGM2) (EC 3.4.-.-) (Protein G alpha(h)) (G(h)) (Protein-glutamine deamidase TGM2) (EC 3.5.1.44) (Protein-glutamine dopaminyltransferase TGM2) (EC 2.3.1.-) (Protein-glutamine histaminyltransferase TGM2) (EC 2.3.1.-) (Protein-glutamine noradrenalinyltransferase …	10.7406	8.38257	5.81374	4.53735	3.25725	2.37171	1	0	32240.1	25161.9	8035.6	7523.43	6437.42	9401.47	6518.5	6568.08	3001.69	5545.5	28701
Q8IX01	SUGP2 KIAA0365 SFRS14	SURP and G-patch domain-containing protein 2 (Arginine/serine-rich-splicing factor 14) (Splicing factor, arginine/serine-rich 14)	6.98544	6.50752	5.34007	4.97472	2.75413	2.36664	0	1	11558.4	10767.7	8901.4	6970.63	5113.77	7173.12	4164.12	5839.32	1654.65	2164.47	11163
Q14257	RCN2 ERC55	Reticulocalbin-2 (Calcium-binding protein ERC-55) (E6-binding protein) (E6BP)	5.95914	5.57215	5.32811	4.9821	2.52748	2.366	1	0	19301.2	18047.8	18255	14754.6	9302.97	8651.99	8057.55	8746.31	3238.92	3622.52	18674.5
P12429	ANXA3 ANX3	Annexin A3 (35-alpha calcimedin) (Annexin III) (Annexin-3) (Inositol 1,2-cyclic phosphate 2-phosphohydrolase) (Lipocortin III) (Placental anticoagulant protein III) (PAP-III)	5.45253	4.97161	5.29957	4.83215	2.38186	2.34081	1	0	18324	16707.8	19768	17044.7	8824.62	9580.13	10620.9	11154	3360.64	3457.64	17515.9
P15559	NQO1 DIA4 NMOR1	NAD(P)H dehydrogenase [quinone] 1 (EC 1.6.5.2) (Azoreductase) (DT-diaphorase) (DTD) (Menadione reductase) (NAD(P)H:quinone oxidoreductase 1) (Phylloquinone reductase) (Quinone reductase 1) (QR1)	5.69489	5.37783	5.20357	4.91386	2.46894	2.33877	1	0	27999.4	26440.6	20215	19921.4	14983.4	15633	13988.1	15907.6	4916.59	5380.81	27220
P18124	RPL7	60S ribosomal protein L7 (Large ribosomal subunit protein uL30)	7.76509	7.21319	5.24429	4.87155	2.9048	2.33854	1	0	18603.6	17281.3	17347	16718.4	12189	11065	12439.6	12147.3	2395.8	3547.4	17942.5
O43402	EMC8 C16orf2 C16orf4 COX4AL COX4NB FAM158B NOC4	ER membrane protein complex subunit 8 (Neighbor of COX4) (Protein FAM158B)	5.86235	5.80234	5.07878	5.02679	2.54408	2.33708	1	0	4035.13	3993.83	3669	3050.78	2252.35	2249.18	2183.05	2299.56	688.313	794.509	4014.48
Q70UQ0	IKBIP IKIP	Inhibitor of nuclear factor kappa-B kinase-interacting protein (I kappa-B kinase-interacting protein) (IKBKB-interacting protein) (IKK-interacting protein)	7.50554	6.68599	5.3255	4.74399	2.82696	2.33192	1	0	17916.4	15960.1	21018	19822.8	12739.7	11664	10525.1	12612.7	2387.09	3364.26	16938.2
P30050	RPL12	60S ribosomal protein L12 (Large ribosomal subunit protein uL11)	5.31687	5.04209	5.15673	4.89023	2.37281	2.32869	1	0	13809.8	13096.2	11644	10634.9	7872.55	6733.3	5976.8	7453.17	2597.37	2678.02	13453
P15311	EZR VIL2	Ezrin (Cytovillin) (Villin-2) (p81)	8.10299	7.31147	5.24942	4.73664	2.94621	2.31992	1	0	43220.2	38998.3	33854	30614	20656.4	20771.2	16095.7	20368.6	5333.86	8233.33	41109.3
Q12797	ASPH BAH	Aspartyl/asparaginyl beta-hydroxylase (EC 1.14.11.16) (Aspartate beta-hydroxylase) (ASP beta-hydroxylase) (Peptide-aspartate beta-dioxygenase)	7.89512	7.08769	5.2195	4.6857	2.90524	2.30819	1	0	26620.7	23898.2	25031	23829.3	14897.7	14449.1	14968.8	15336.2	3371.79	5100.24	25259.5
P35606	COPB2	Coatomer subunit beta' (Beta'-coat protein) (Beta'-COP) (p102)	5.7257	4.90966	5.32622	4.56712	2.4108	2.30646	1	0	7148.7	6129.86	6326.6	6021.95	4279.48	4348.75	3892.49	4275.57	1248.53	1342.17	6639.28
Q9UBS4	DNAJB11 EDJ ERJ3 HDJ9 PSEC0121 UNQ537/PRO1080	DnaJ homolog subfamily B member 11 (APOBEC1-binding protein 2) (ABBP-2) (DnaJ protein homolog 9) (ER-associated DNAJ) (ER-associated Hsp40 co-chaperone) (Endoplasmic reticulum DNA J domain-containing protein 3) (ER-resident protein ERdj3) (ERdj3) (ERj3p) (HEDJ) (Human DnaJ protein 9) (hDj-9) (PWP1-interacting protein 4)	9.81191	8.58199	5.23132	4.57557	3.20116	2.2938	1	0	13093.1	11451.8	13807	12165.5	7560.15	7139.84	6849.59	7336.27	1334.4	2502.82	12272.5
O14684	PTGES MGST1L1 MPGES1 PGES PIG12	Prostaglandin E synthase (EC 5.3.99.3) (Glutathione peroxidase PTGES) (EC 1.11.1.-) (Glutathione transferase PTGES) (EC 2.5.1.18) (Microsomal glutathione S-transferase 1-like 1) (MGST1-L1) (Microsomal prostaglandin E synthase 1) (MPGES-1) (p53-induced gene 12 protein)	9.29369	8.59972	5.07182	4.6931	3.16136	2.28761	1	0	9147.63	8464.57	9706.9	8026.84	5913.43	5270.22	4568.47	5682.13	984.284	1803.62	8806.1
Q9BVC6	TMEM109	Transmembrane protein 109 (Mitsugumin-23) (Mg23)	6.02055	5.57372	4.96291	4.59458	2.53534	2.25663	1	0	13134	12159.2	13317	12207.2	7219.93	6970.59	6800.65	8570.6	2181.53	2646.43	12646.6
Q9Y3B3	TMED7 CGI-109	Transmembrane emp24 domain-containing protein 7 (p24 family protein gamma-3) (p24gamma3) (p27)	13.7866	10.6925	5.36247	4.15898	3.61348	2.25118	1	0	2348.53	1821.45	1869.6	1544.05	1091.37	1196.5	1333.38	1606.52	170.349	437.957	2084.99
Q9HDC9	APMAP C20orf3 UNQ1869/PRO4305	Adipocyte plasma membrane-associated protein (Protein BSCv)	5.82981	5.39938	4.93843	4.57381	2.48918	2.24979	1	0	9277.4	8592.44	7827.7	7351.11	5254.59	4899.48	5212.67	5860.67	1591.37	1878.62	8934.92
O94874	UFL1 KIAA0776 MAXER NLBP RCAD	E3 UFM1-protein ligase 1 (EC 2.3.2.-) (E3 UFM1-protein transferase 1) (Multiple alpha-helix protein located at ER) (Novel LZAP-binding protein) (Regulator of C53/LZAP and DDRGK1)	7.31861	6.09252	5.14553	4.2835	2.74536	2.23711	1	0	7389.96	6151.92	7214.4	6534.46	5053.16	5238.34	4620.89	4611.82	1009.75	1436.19	6770.94
Q9Y2B0	CNPY2 MSAP TMEM4 ZSIG9 UNQ1943/PRO4426	Protein canopy homolog 2 (MIR-interacting saposin-like protein) (Putative secreted protein Zsig9) (Transmembrane protein 4)	12.7506	11.0189	5.04712	4.36166	3.57104	2.23401	1	0	55399.7	47875.7	47294	43460.9	21762.7	22707.5	19123.6	22493.1	4344.87	10976.5	51637.7
O00622	CCN1 CYR61 GIG1 IGFBP10	CCN family member 1 (Cellular communication network factor 1) (Cysteine-rich angiogenic inducer 61) (Insulin-like growth factor-binding protein 10) (IBP-10) (IGF-binding protein 10) (IGFBP-10) (Protein CYR61) (Protein GIG1)	9.21479	8.78074	4.81251	4.58583	3.16957	2.23241	1	0	13298.6	12672.2	10027	8684.74	6019.77	6290.73	5198.06	6062.66	1443.18	2763.34	12985.4
P52209	PGD PGDH	6-phosphogluconate dehydrogenase, decarboxylating (EC 1.1.1.44)	5.78776	5.9436	4.63268	4.75742	2.5523	2.23114	1	0	1334.48	1370.41	1061.1	1107.35	810.365	915.906	697.427	895.833	230.569	288.057	1352.44
P84077	ARF1	ADP-ribosylation factor 1	6.64155	6.64697	4.60214	4.6059	2.73211	2.20289	1	0	44716.5	44753.1	40407	36485.8	23890.4	22364.3	22019.5	25156.4	6732.85	9716.46	44734.8
Q96KA5	CLPTM1L CRR9	Lipid scramblase CLPTM1L (Cisplatin resistance-related protein 9) (CRR9p) (Cleft lip and palate transmembrane protein 1-like protein) (CLPTM1-like protein)	6.39203	5.47626	4.93785	4.23041	2.56904	2.19665	1	0	65580.2	56184.7	59088	54724.1	34067.7	32742.1	29142.6	32041	10259.7	13281.1	60882.5
O95864	FADS2	Acyl-CoA 6-desaturase (EC 1.14.19.3) (Delta(6) fatty acid desaturase) (D6D) (Delta(6) desaturase) (Delta-6 desaturase) (Fatty acid desaturase 2)	12.1012	12.5841	4.43103	4.60784	3.62558	2.17614	1	0	3808.51	3960.48	2501.7	2153.62	1129.03	901.895	1398.74	1329.08	314.72	859.509	3884.49
P62277	RPS13	40S ribosomal protein S13 (Small ribosomal subunit protein uS15)	6.68483	6.25695	4.65772	4.35959	2.69396	2.1727	1	0	36041.8	33734.9	53466	49731.8	32632.7	32950.4	28260.4	33518.6	5391.59	7738.09	34888.4
Q9H0U3	MAGT1 IAG2 PSEC0084 UNQ628/PRO1244	Magnesium transporter protein 1 (MagT1) (Dolichyl-diphosphooligosaccharide--protein glycosyltransferase subunit MAGT1) (Oligosaccharyl transferase subunit MAGT1) (Implantation-associated protein) (IAP)	9.26137	8.42962	4.62655	4.21105	3.14494	2.14365	1	0	9729.43	8855.65	10472	8392.59	5617.85	5536.65	4926.23	6258.49	1050.54	2102.96	9292.54
P13667	PDIA4 ERP70 ERP72	Protein disulfide-isomerase A4 (EC 5.3.4.1) (Endoplasmic reticulum resident protein 70) (ER protein 70) (ERp70) (Endoplasmic reticulum resident protein 72) (ER protein 72) (ERp-72) (ERp72)	11.9697	10.9256	4.57591	4.17676	3.51698	2.12972	1	0	127003	115924	119670	114074	85816.6	84214.4	72062.1	82177.3	10610.4	27754.6	121463
Q7KZF4	SND1 TDRD11	Staphylococcal nuclease domain-containing protein 1 (EC 3.1.31.1) (100 kDa coactivator) (EBNA2 coactivator p100) (Tudor domain-containing protein 11) (p100 co-activator)	6.51744	5.79206	4.62965	4.11438	2.6217	2.1283	1	0	46590	41404.6	47409	42142	29313.7	29258.6	23816.7	27194.5	7148.51	10063.4	43997.3
P02545	LMNA LMN1	Prelamin-A/C [Cleaved into: Lamin-A/C (70 kDa lamin) (Renal carcinoma antigen NY-REN-32)]	7.21583	6.74866	4.50265	4.21114	2.80369	2.1233	1	0	84149	78701.1	96269	88736.9	62796.3	63942.9	53960.8	65858.7	11661.7	18688.8	81425
P36952	SERPINB5 PI5	Serpin B5 (Maspin) (Peptidase inhibitor 5) (PI-5)	6.78449	6.20483	4.54595	4.15755	2.69925	2.12159	1	0	4669.45	4270.5	4164.2	3860.14	2586.02	2787.9	2242.17	2570.96	688.254	1027.17	4469.97
P23284	PPIB CYPB	Peptidyl-prolyl cis-trans isomerase B (PPIase B) (EC 5.2.1.8) (CYP-S1) (Cyclophilin B) (Rotamase B) (S-cyclophilin) (SCYLP)	6.25909	5.78214	4.51984	4.17542	2.58991	2.12023	1	0	52861.7	48833.5	50796	45741.9	36205.6	34821.5	31815.9	34524.9	8445.58	11695.5	50847.6
Q86UP2	KTN1 CG1 KIAA0004	Kinectin (CG-1 antigen) (Kinesin receptor)	5.50944	4.52293	4.77233	3.91781	2.32659	2.11938	1	0	5424.83	4453.47	5312.3	4916.42	3495.88	3489.26	2873.17	3248.76	984.642	1136.73	4939.15
O43175	PHGDH PGDH3	D-3-phosphoglycerate dehydrogenase (3-PGDH) (EC 1.1.1.95) (2-oxoglutarate reductase) (EC 1.1.1.399) (Malate dehydrogenase) (EC 1.1.1.37)	5.58655	5.8937	4.20753	4.43885	2.52108	2.1121	1	0	39642.4	41821.9	34299	28959.8	22690.8	24061.9	22360.7	26049.4	7096.03	9421.77	40732.1
P40227	CCT6A CCT6 CCTZ	T-complex protein 1 subunit zeta (TCP-1-zeta) (Acute morphine dependence-related protein 2) (CCT-zeta-1) (HTR3) (Tcp20)	5.17	5.86692	4.00283	4.54242	2.46427	2.09512	1	0	5074.88	5758.97	4369.6	3798.14	2716.74	3082.35	2449.64	3509.05	981.601	1267.82	5416.92
Q16778	H2BC21 H2BFQ HIST2H2BE	Histone H2B type 2-E (H2B-clustered histone 21) (Histone H2B-GL105) (Histone H2B.q) (H2B/q)	6.12727	5.75581	4.39573	4.12924	2.57084	2.0917	1	0	12026.1	11297.1	9937.5	10690.3	6730.4	6729.52	5921.96	8054.36	1962.72	2735.87	11661.6
P14618	PKM OIP3 PK2 PK3 PKM2	Pyruvate kinase PKM (EC 2.7.1.40) (Cytosolic thyroid hormone-binding protein) (CTHBP) (Opa-interacting protein 3) (OIP-3) (Pyruvate kinase 2/3) (Pyruvate kinase muscle isozyme) (Threonine-protein kinase PKM2) (EC 2.7.11.1) (Thyroid hormone-binding protein 1) (THBP1) (Tumor M2-PK) (Tyrosine-protein kinase PKM2) (EC 2.7.10.2) (p58)	5.74135	5.56641	4.30118	4.17013	2.49924	2.08259	1	0	211555	205109	195860	175903	129196	132793	115232	136001	36847.6	49185.2	208332
P51571	SSR4 TRAPD	Translocon-associated protein subunit delta (TRAP-delta) (Signal sequence receptor subunit delta) (SSR-delta)	4.58341	4.13948	4.39299	3.9675	2.12481	2.06359	1	0	6828.98	6167.55	6543.7	5210.46	4114.46	3938.43	2782.94	4114.96	1489.93	1554.52	6498.26
P00387	CYB5R3 DIA1	NADH-cytochrome b5 reductase 3 (B5R) (Cytochrome b5 reductase) (EC 1.6.2.2) (Diaphorase-1) [Cleaved into: NADH-cytochrome b5 reductase 3 membrane-bound form; NADH-cytochrome b5 reductase 3 soluble form]	5.61475	5.23618	4.31629	4.02527	2.43975	2.06032	1	0	59259.7	55264.2	52546	49433.6	38499.8	38338.3	33906.1	37800.3	10554.3	13729.3	57262
P08865	RPSA LAMBR LAMR1	40S ribosomal protein SA (37 kDa laminin receptor precursor) (37LRP) (37/67 kDa laminin receptor) (LRP/LR) (67 kDa laminin receptor) (67LR) (Colon carcinoma laminin-binding protein) (Laminin receptor 1) (LamR) (Laminin-binding protein precursor p40) (LBP/p40) (Multidrug resistance-associated protein MGr1-Ag) (NEM/1CHD4) (Small ribosomal subunit protein uS2)	4.41135	4.06442	4.32997	3.98944	2.08334	2.05648	1	0	12155	11199.1	12694	12159.4	9148.28	9964.13	7662.04	9537.01	2755.4	2807.19	11677.1
Q15165	PON2	Serum paraoxonase/arylesterase 2 (PON 2) (EC 3.1.1.2) (EC 3.1.1.81) (Aromatic esterase 2) (A-esterase 2) (Serum aryldialkylphosphatase 2)	9.59312	8.79815	4.33156	3.97261	3.20095	2.05384	1	0	11078.5	10160.5	10873	9474.67	7266.92	6458.93	5909.76	5581.93	1154.84	2557.63	10619.5
P62826	RAN ARA24 OK/SW-cl.81	GTP-binding nuclear protein Ran (EC 3.6.5.-) (Androgen receptor-associated protein 24) (GTPase Ran) (Ras-like protein TC4) (Ras-related nuclear protein)	4.5565	4.25861	4.28981	4.00935	2.13998	2.05297	1	0	15922.8	14881.8	15043	14246.9	10156.3	11390.4	8863.3	9664.07	3494.52	3711.77	15402.3
P62906	RPL10A NEDD6	60S ribosomal protein L10a (CSA-19) (Large ribosomal subunit protein uL1) (Neural precursor cell expressed developmentally down-regulated protein 6) (NEDD-6)	5.63881	4.77105	4.48721	3.79667	2.37988	2.05031	1	0	11063.7	9361.13	11580	11449.9	7516.27	6275.9	5369.4	7372.58	1962.07	2465.61	10212.4
Q9Y282	ERGIC3 C20orf47 ERV46 SDBCAG84 CGI-54 PRO0989	Endoplasmic reticulum-Golgi intermediate compartment protein 3 (Serologically defined breast cancer antigen NY-BR-84)	4.70665	4.21562	4.3647	3.90934	2.15741	2.04859	1	0	4104.72	3676.48	3088.4	3185.62	2598.12	2332.06	1854.71	2234.5	872.11	940.436	3890.6
P08758	ANXA5 ANX5 ENX2 PP4	Annexin A5 (Anchorin CII) (Annexin V) (Annexin-5) (Calphobindin I) (CPB-I) (Endonexin II) (Lipocortin V) (Placental anticoagulant protein 4) (PP4) (Placental anticoagulant protein I) (PAP-I) (Thromboplastin inhibitor) (Vascular anticoagulant-alpha) (VAC-alpha)	5.89037	5.35638	4.32917	3.93671	2.49144	2.04717	1	0	14675.6	13345.2	11320	11212.4	7179.07	8028.54	7403.96	9351.13	2491.45	3389.93	14010.4
P30510	HLA-C HLAC	HLA class I histocompatibility antigen, C alpha chain (HLA-C) (HLA-Cw) (Human leukocyte antigen C)	5.49313	4.90729	4.31305	3.85307	2.37857	2.02965	0	0	2765.02	2470.13	2207	1937.43	1551.73	1628.02	1416.24	1354.28	503.36	641.082	2617.57
P60660	MYL6	Myosin light polypeptide 6 (17 kDa myosin light chain) (LC17) (Myosin light chain 3) (MLC-3) (Myosin light chain alkali 3) (Myosin light chain A3) (Smooth muscle and nonmuscle myosin light chain alkali 6)	5.49868	4.64597	4.35728	3.68157	2.34265	2.00699	1	0	3568.39	3015.02	2622.5	2850.83	1622.85	1840.41	1966.32	1856.29	648.954	818.948	3291.7
P13674	P4HA1 P4HA	Prolyl 4-hydroxylase subunit alpha-1 (4-PH alpha-1) (EC 1.14.11.2) (Procollagen-proline,2-oxoglutarate-4-dioxygenase subunit alpha-1)	6.1847	5.05033	4.4004	3.5933	2.48993	1.99886	1	0	12955.4	10579.2	13206	12626.8	8253.63	7641.57	6700.77	7090.42	2094.76	2944.15	11767.3
P54709	ATP1B3	Sodium/potassium-transporting ATPase subunit beta-3 (Sodium/potassium-dependent ATPase subunit beta-3) (ATPB-3) (CD antigen CD298)	7.97471	9.2358	3.66067	4.23955	3.10522	1.98189	1	0	1483.32	1717.89	1263.3	1158.95	922.058	1394.36	1113.38	1374.39	186.003	405.205	1600.61
Q02878	RPL6 TXREB1	60S ribosomal protein L6 (Large ribosomal subunit protein eL6) (Neoplasm-related protein C140) (Tax-responsive enhancer element-binding protein 107) (TaxREB107)	5.60875	5.14013	4.12109	3.77676	2.42611	1.98146	0	1	24846.6	22770.6	24286	23510.6	16511	15935.5	14075.2	17634.2	4429.96	6029.13	23808.6
Q8TED1	GPX8 UNQ847/PRO1785	Probable glutathione peroxidase 8 (GPx-8) (GSHPx-8) (EC 1.11.1.9)	5.07466	4.51908	4.16161	3.70599	2.26209	1.97592	1	0	15528.2	13828.2	14509	12343	10131.9	9153.87	8633.37	9635.76	3059.96	3731.31	14678.2
P63244	RACK1 GNB2L1 HLC7 PIG21	Receptor of activated protein C kinase 1 (Cell proliferation-inducing gene 21 protein) (Guanine nucleotide-binding protein subunit beta-2-like 1) (Guanine nucleotide-binding protein subunit beta-like protein 12.3) (Human lung cancer oncogene 7 protein) (HLC-7) (Receptor for activated C kinase) (Small ribosomal subunit protein RACK1) [Cleaved into: Receptor of activated protein C kinase 1, N-termi…	4.37596	4.34472	3.88949	3.86172	2.12444	1.95442	1	0	5479.7	5440.58	4224.3	3594.02	2335.07	2772.55	2085.44	3037.18	1252.23	1408.85	5460.14
Q96DZ1	ERLEC1 C2orf30 XTP3TPB UNQ1878/PRO4321	Endoplasmic reticulum lectin 1 (ER lectin) (Erlectin) (XTP3-transactivated gene B protein)	4.47033	3.9736	4.08871	3.63438	2.07791	1.94918	1	0	1456.76	1294.88	859.62	935.023	714.469	868.387	567.655	859.965	325.872	356.288	1375.82
Q02543	RPL18A	60S ribosomal protein L18a (Large ribosomal subunit protein eL20)	4.2227	3.95987	3.97583	3.72837	2.03255	1.94565	0	1	1950.24	1828.86	1564.3	1601.04	1081.96	1247.2	1252.74	1178.42	461.847	490.524	1889.55
P23526	AHCY SAHH	Adenosylhomocysteinase (AdoHcyase) (EC 3.3.1.1) (S-adenosyl-L-homocysteine hydrolase)	6.97674	7.69505	3.64843	4.02407	2.87497	1.9397	1	0	3545.22	3910.23	3237.2	2910.92	2158.03	2127.9	1971.42	2414.57	508.148	971.711	3727.72
P20700	LMNB1 LMN2 LMNB	Lamin-B1	6.61448	6.17659	3.94027	3.67941	2.67706	1.92973	1	0	12927.6	12071.7	13383	12201.9	10010.8	7907.7	7697.57	7885.19	1954.43	3280.89	12499.7
P11413	G6PD	Glucose-6-phosphate 1-dehydrogenase (G6PD) (EC 1.1.1.49)	6.46464	5.83263	3.9823	3.59298	2.62027	1.9213	1	0	18500.8	16692.1	14857	14743.9	11939.3	10632.1	9906.36	12060.1	2861.85	4645.76	17596.5
P00338	LDHA PIG19	L-lactate dehydrogenase A chain (LDH-A) (EC 1.1.1.27) (Cell proliferation-inducing gene 19 protein) (LDH muscle subunit) (LDH-M) (Renal carcinoma antigen NY-REN-59)	5.19606	4.81563	3.92963	3.64193	2.32361	1.92059	1	0	110890	102771	104080	95475.2	64834.9	69566.6	61588	74771.3	21341.2	28218.9	106831
P11142	HSPA8 HSC70 HSP73 HSPA10	Heat shock cognate 71 kDa protein (EC 3.6.4.10) (Heat shock 70 kDa protein 8) (Lipopolysaccharide-associated protein 1) (LAP-1) (LPS-associated protein 1)	5.35163	4.96351	3.92456	3.63993	2.36669	1.91924	1	0	105769	98097.8	99689	93783	69674.7	70155.2	59520.6	74335.7	19763.8	26950.5	101933
Q16658	FSCN1 FAN1 HSN SNL	Fascin (55 kDa actin-bundling protein) (Singed-like protein) (p55)	5.36092	4.95232	3.9012	3.60385	2.36643	1.90786	1	0	20254	18710.3	18527	17094.8	14736.3	13669.3	10765.7	12824	3778.09	5191.74	19482.2
O96005	CLPTM1	Putative lipid scramblase CLPTM1 (Cleft lip and palate transmembrane protein 1)	5.84228	5.2164	3.955	3.53131	2.46711	1.90426	1	0	3563.86	3182.07	3640.8	3078.4	2209.81	1815.35	1994.08	2021.69	610.012	901.101	3372.96
Q92994	BRF1 BRF GTF3B TAF3B2 TAF3C	Transcription factor IIIB 90 kDa subunit (TFIIIB90) (hTFIIIB90) (B-related factor 1) (BRF-1) (hBRF) (TAF3B2) (TATA box-binding protein-associated factor, RNA polymerase III, subunit 2)	3.99524	4.75899	3.40149	4.05174	2.12998	1.89787	0	1	11078.5	13196.4	13876	12362	10467.3	10085.7	9854.07	11316.6	2772.93	3256.96	12137.4
P68366	TUBA4A TUBA1	Tubulin alpha-4A chain (Alpha-tubulin 1) (Testis-specific alpha-tubulin) (Tubulin H2-alpha) (Tubulin alpha-1 chain)	4.19186	4.17771	3.72781	3.71522	2.06515	1.89589	1	0	5089.42	5072.24	5965.1	4691.12	3995.58	3417.21	2414.72	2906.27	1214.12	1365.26	5080.83
P68133	ACTA1 ACTA	Actin, alpha skeletal muscle (Alpha-actin-1) [Cleaved into: Actin, alpha skeletal muscle, intermediate form]	3.34466	3.43656	3.65723	3.75773	1.76155	1.89044	1	0	31891.7	32768.1	25827	22551.5	14346.2	17072.7	13354.6	18814.8	9535.12	8720.18	32329.9
O76003	GLRX3 PICOT TXNL2 HUSSY-22	Glutaredoxin-3 (PKC-interacting cousin of thioredoxin) (PICOT) (PKC-theta-interacting protein) (PKCq-interacting protein) (Thioredoxin-like protein 2)	5.75461	4.40132	4.20083	3.21294	2.34425	1.89021	1	0	3081.61	2356.92	2102	2059.3	1755.09	1901.87	1429.38	1645.29	535.503	733.571	2719.26
P04075	ALDOA ALDA	Fructose-bisphosphate aldolase A (EC 4.1.2.13) (Lung cancer antigen NY-LU-1) (Muscle-type aldolase)	5.7376	5.53505	3.72646	3.59491	2.49476	1.87211	1	0	85565.2	82544.5	66643	63716.9	45069.7	41432.6	41332.8	50841.3	14913.1	22961.5	84054.8
Q9Y3F4	STRAP MAWD UNRIP	Serine-threonine kinase receptor-associated protein (MAP activator with WD repeats) (UNR-interacting protein) (WD-40 repeat protein PT-WD)	5.56052	4.68755	3.93887	3.32049	2.35728	1.85984	0	1	2507.13	2113.53	1838.1	1681.4	1538.7	1183.89	1403.5	1289.08	450.88	636.51	2310.33
P39023	RPL3 OK/SW-cl.32	60S ribosomal protein L3 (HIV-1 TAR RNA-binding protein B) (TARBP-B) (Large ribosomal subunit protein uL3)	9.02215	8.42017	3.72961	3.48076	3.12452	1.85007	1	0	63316.6	59092	45763	44332	41858.3	38092.9	34372.6	41726.1	7017.91	16976.7	61204.3
P13797	PLS3	Plastin-3 (T-plastin)	3.38936	2.48551	4.15628	3.04792	1.55456	1.84884	1	0	730.687	535.833	754.54	545.412	457.238	404.4	337.626	492.076	215.582	175.803	633.26
P07437	TUBB TUBB5 OK/SW-cl.56	Tubulin beta chain (Tubulin beta-5 chain)	5.04132	4.81779	3.68251	3.51923	2.30146	1.84835	1	0	245775	234877	242940	197658	137014	145411	115185	143146	48752	66741	240326
Q16850	CYP51A1 CYP51	Lanosterol 14-alpha demethylase (LDM) (EC 1.14.14.154) (CYPLI) (Cytochrome P450 51A1) (Cytochrome P450-14DM) (Cytochrome P45014DM) (Cytochrome P450LI) (Sterol 14-alpha demethylase)	6.45169	6.20631	3.65536	3.51633	2.66198	1.84231	1	0	3144.41	3024.81	2296.6	2088.89	1299.44	1491.25	1590.06	1394.43	487.377	860.218	3084.61
P18621	RPL17	60S ribosomal protein L17 (60S ribosomal protein L23) (Large ribosomal subunit protein uL22) (PD-1)	4.50238	4.62015	3.52493	3.61714	2.18943	1.83634	0	1	4589.23	4709.28	3647.5	3035.9	2270.09	2457.19	2027.53	2341.96	1019.29	1301.93	4649.25
O43707	ACTN4	Alpha-actinin-4 (Non-muscle alpha-actinin 4)	6.56574	6.37534	3.616	3.51114	2.69389	1.83332	1	0	92425.7	89745.4	86409	84753	54566	57037.5	53349.4	63768.4	14077	25560.2	91085.5
P62701	RPS4X CCG2 RPS4 SCAR	40S ribosomal protein S4, X isoform (SCR10) (Single copy abundant mRNA protein) (Small ribosomal subunit protein eS4)	3.95764	3.87332	3.60025	3.52354	1.96919	1.83265	1	0	20556.3	20118.3	19996	18217.1	12903.6	15469.2	12302.2	14666.7	5194.07	5709.68	20337.3
P23396	RPS3 OK/SW-cl.26	40S ribosomal protein S3 (EC 4.2.99.18) (Small ribosomal subunit protein uS3)	4.09856	3.67229	3.73255	3.34435	1.95807	1.82312	1	0	44325.5	39715.4	43907	39636.4	26622.7	27218.4	25034.7	33183.1	10814.9	11875.4	42020.5
P61769	B2M CDABP0092 HDCMA22P	Beta-2-microglobulin [Cleaved into: Beta-2-microglobulin form pI 5.3]	5.91843	5.32581	3.68135	3.31273	2.49111	1.80614	1	0	4704.81	4233.71	4529.2	3352.86	2571.56	2684.63	2614.55	2453.7	794.941	1278.01	4469.26
P09972	ALDOC ALDC	Fructose-bisphosphate aldolase C (EC 4.1.2.13) (Brain-type aldolase)	6.24397	5.82096	3.61883	3.37367	2.59275	1.80581	1	0	5444.68	5075.83	4444.9	4524.87	3099.92	2912.07	2521.37	3014.96	871.991	1504.54	5260.25
Q13724	MOGS GCS1	Mannosyl-oligosaccharide glucosidase (EC 3.2.1.106) (Processing A-glucosidase I)	5.33966	4.50842	3.78896	3.19912	2.29984	1.8049	1	0	9571.79	8081.72	9815.8	8623.27	6665.58	5802.27	5770.6	6544.78	1792.58	2526.23	8826.75
P05198	EIF2S1 EIF2A	Eukaryotic translation initiation factor 2 subunit 1 (Eukaryotic translation initiation factor 2 subunit alpha) (eIF-2-alpha) (eIF-2A) (eIF-2alpha)	4.60895	4.15992	3.6717	3.31398	2.13239	1.8044	1	0	2209.52	1994.26	1723.9	1398.97	971.742	1544.55	1109.82	1087.01	479.398	601.772	2101.89
Q9NYU2	UGGT1 GT UGCGL1 UGGT UGT1 UGTR	UDP-glucose:glycoprotein glucosyltransferase 1 (UGT1) (hUGT1) (EC 2.4.1.-) (UDP--Glc:glycoprotein glucosyltransferase) (UDP-glucose ceramide glucosyltransferase-like 1)	5.29017	4.56438	3.71447	3.20486	2.30079	1.79063	1	0	31250.7	26963.2	32269	28277.6	20262.1	20166.2	20008.5	28199.3	5907.32	8413.24	29107
O75844	ZMPSTE24 FACE1 STE24	CAAX prenyl protease 1 homolog (EC 3.4.24.84) (Farnesylated proteins-converting enzyme 1) (FACE-1) (Prenyl protein-specific endoprotease 1) (Zinc metalloproteinase Ste24 homolog)	10.4272	9.38802	3.63812	3.27553	3.30854	1.78945	1	0	38666.9	34813.2	33870	31053.3	22914.4	22259.7	19504.4	23173.4	3708.26	10628.3	36740
Q9H488	POFUT1 FUT12 KIAA0180	GDP-fucose protein O-fucosyltransferase 1 (EC 2.4.1.221) (Peptide-O-fucosyltransferase 1) (O-FucT-1)	6.21943	5.35673	3.71399	3.19883	2.53309	1.78927	1	0	30236	26042	27571	27722.1	18359.6	17089.7	15313.4	15697.8	4861.55	8141.12	28139
Q9Y6M0	PRSS21 ESP1 TEST1 UNQ266/PRO303	Testisin (EC 3.4.21.-) (Eosinophil serine protease 1) (ESP-1) (Serine protease 21)	10.5034	9.45368	3.62577	3.2634	3.31883	1.78433	1	0	3406.3	3065.86	4056.7	3411.14	2591.23	2358.3	2127.61	2150.71	324.304	939.469	3236.08
P55072	VCP	Transitional endoplasmic reticulum ATPase (TER ATPase) (EC 3.6.4.6) (15S Mg(2+)-ATPase p97 subunit) (Valosin-containing protein) (VCP)	5.44657	4.81652	3.64743	3.2255	2.35939	1.78093	1	0	20742.6	18343.1	17615	16030.2	15026.3	14813.9	13736	13661.1	3808.38	5686.92	19542.9
P19623	SRM SPS1 SRML1	Spermidine synthase (SPDSY) (EC 2.5.1.16) (Putrescine aminopropyltransferase)	5.15748	4.43633	3.67505	3.16119	2.2621	1.7732	0	1	32568.5	28014.6	28825	28655.5	21265	26553.5	17922.3	18490.3	6314.81	8862.05	30291.5
P62854	RPS26	40S ribosomal protein S26 (Small ribosomal subunit protein eS26)	6.75417	6.34928	3.48015	3.27153	2.71187	1.75525	1	0	966.933	908.969	921.98	800.028	666.55	670.305	466.004	548.209	143.161	277.843	937.951
P13639	EEF2 EF2	Elongation factor 2 (EF-2)	5.56986	5.13376	3.44491	3.17519	2.42003	1.72685	1	0	48067.1	44303.7	40393	35833.9	28743.7	28414.2	23475.5	27569.1	8629.86	13953.1	46185.4
P50990	CCT8 C21orf112 CCTQ KIAA0002	T-complex protein 1 subunit theta (TCP-1-theta) (CCT-theta) (Chaperonin containing T-complex polypeptide 1 subunit 8) (Renal carcinoma antigen NY-REN-15)	6.25282	6.05534	3.36262	3.25643	2.62154	1.72662	1	0	9623.17	9319.25	8867.5	7579.97	5656.1	5741.48	5260.26	6324.63	1539.01	2861.8	9471.21
P53396	ACLY	ATP-citrate synthase (EC 2.3.3.8) (ATP-citrate (pro-S-)-lyase) (ACL) (Citrate cleavage enzyme)	5.0269	4.74497	3.39497	3.20457	2.28864	1.72236	1	0	37391.8	35294.7	35610	29778.5	25308.7	23123.4	22683.8	24298.1	7438.34	11013.9	36343.3
P21796	VDAC1 VDAC	Voltage-dependent anion-selective channel protein 1 (VDAC-1) (hVDAC1) (Outer mitochondrial membrane protein porin 1) (Plasmalemmal porin) (Porin 31HL) (Porin 31HM)	5.14659	5.25349	3.26528	3.3331	2.37852	1.72211	1	0	16225	16562	16812	15490.6	11238.2	12068.8	11454.9	12016.6	3152.57	4968.95	16393.5
P62491	RAB11A RAB11	Ras-related protein Rab-11A (Rab-11) (EC 3.6.5.2) (YL8)	5.06964	4.32081	3.5358	3.01353	2.2312	1.71135	1	0	2845.93	2425.56	2659	2759.31	1976.19	1459.52	1483.34	1708.89	561.367	804.89	2635.75
Q99879	H2BC14 H2BFE HIST1H2BM	Histone H2B type 1-M (Histone H2B.e) (H2B/e)	5.06023	4.94259	3.29471	3.21812	2.32233	1.70329	1	0	158522	154837	148730	147667	88498.4	94489.1	75065.2	123970	31327.1	48114.2	156680
P62987	UBA52 UBCEP2	Ubiquitin-60S ribosomal protein L40 (CEP52) (Ubiquitin A-52 residue ribosomal protein fusion product 1) [Cleaved into: Ubiquitin; 60S ribosomal protein L40 (Large ribosomal subunit protein eL40)]	4.16201	3.92462	3.34805	3.15708	2.01554	1.70158	1	0	39541.3	37286	68542	60545.8	120839	118738	110138	128806	9500.53	11810.3	38413.7
P78371	CCT2 99D8.1 CCTB	T-complex protein 1 subunit beta (TCP-1-beta) (CCT-beta)	3.09314	3.52599	3.03986	3.46526	1.72664	1.70158	1	0	1546.81	1763.28	1814.3	1375.29	1163.25	1300.65	1183.49	1178.86	500.08	508.844	1655.05
P36578	RPL4 RPL1	60S ribosomal protein L4 (60S ribosomal protein L1) (Large ribosomal subunit protein uL4)	3.85373	4.01543	3.1794	3.31281	1.97621	1.69871	1	0	35150.8	36625.7	36097	32616.5	26560.4	26684	23913.2	26991.2	9121.25	11055.8	35888.3
Q9BTV4	TMEM43 UNQ2564/PRO6244	Transmembrane protein 43 (Protein LUMA)	4.95928	4.68728	3.30521	3.12393	2.27001	1.68463	1	0	78808.3	74486	86839	79259.1	50044	53509.5	47117.2	47615.3	15891.1	23843.6	76647.1
P29401	TKT	Transketolase (TK) (EC 2.2.1.1)	4.32948	4.3663	3.19393	3.22108	2.12032	1.68145	1	0	14864.6	14991	12812	12267.9	10009.1	10277.7	9077.14	10854.8	3433.34	4654.01	14927.8
P08195	SLC3A2 MDU1	4F2 cell-surface antigen heavy chain (4F2hc) (4F2 heavy chain antigen) (Lymphocyte activation antigen 4F2 large subunit) (Solute carrier family 3 member 2) (CD antigen CD98)	5.9408	5.14764	3.42164	2.96481	2.47098	1.67501	1	0	11106.4	9623.59	8601	9164.31	6385.97	7167.27	6958.18	8976.48	1869.51	3245.94	10365
P53621	COPA	Coatomer subunit alpha (Alpha-coat protein) (Alpha-COP) (HEP-COP) (HEPCOP) [Cleaved into: Xenin (Xenopsin-related peptide); Proxenin]	4.71793	3.65746	3.58056	2.77574	2.06616	1.66819	1	0	9916.68	7687.65	8186.7	7124.44	6260.55	6629.14	5678.9	6321.58	2101.91	2769.59	8802.17
P61009	SPCS3 SPC22 UNQ1841/PRO3567	Signal peptidase complex subunit 3 (Microsomal signal peptidase 22/23 kDa subunit) (SPC22/23) (SPase 22/23 kDa subunit)	4.66477	4.69773	3.1653	3.18767	2.22689	1.66743	1	0	1716.82	1728.96	2241.2	2044.8	1403.43	1240.16	1281.97	1491.14	368.041	542.389	1722.89
Q9Y4L1	HYOU1 GRP170 ORP150	Hypoxia up-regulated protein 1 (150 kDa oxygen-regulated protein) (ORP-150) (170 kDa glucose-regulated protein) (GRP-170)	5.47553	5.1288	3.26654	3.0597	2.40658	1.66135	1	0	50694.8	47484.6	50534	47349.8	36110.6	35149.9	31246.1	34524.2	9258.41	15519.4	49089.7
P62269	RPS18 D6S218E	40S ribosomal protein S18 (Ke-3) (Ke3) (Small ribosomal subunit protein uS13)	3.49165	3.47212	3.17157	3.15384	1.79987	1.66116	1	0	10743.2	10683.2	8167.8	7809.81	5540.25	5451.84	5406.53	6671.62	3076.83	3387.35	10713.2
P07099	EPHX1 EPHX EPOX	Epoxide hydrolase 1 (EC 3.3.2.9) (Epoxide hydratase) (Microsomal epoxide hydrolase) (mEH)	4.94145	4.42395	3.32244	2.9745	2.22734	1.65465	1	0	50733.1	45420	46833	40798.2	32448.6	32775.4	32436.7	35367.9	10266.9	15269.8	48076.6
Q16270	IGFBP7 MAC25 PSF	Insulin-like growth factor-binding protein 7 (IBP-7) (IGF-binding protein 7) (IGFBP-7) (IGFBP-rP1) (MAC25 protein) (PGI2-stimulating factor) (Prostacyclin-stimulating factor) (Tumor-derived adhesion factor) (TAF)	6.24517	6.13303	3.15577	3.0991	2.62973	1.64498	1	0	3146.06	3089.57	2745.6	1918.15	1775.94	1576.57	1567.4	1903.26	503.759	996.924	3117.81
P63241	EIF5A	Eukaryotic translation initiation factor 5A-1 (eIF-5A-1) (eIF-5A1) (Eukaryotic initiation factor 5A isoform 1) (eIF-5A) (Rev-binding factor) (eIF-4D)	3.11759	2.99021	3.15507	3.02616	1.61065	1.6279	1	0	26536.2	25452	23761	21480	13403.8	17663.5	14262.9	15188.8	8511.78	8410.66	25994.1
Q8N766	EMC1 KIAA0090 PSEC0263	ER membrane protein complex subunit 1	5.42931	5.15662	3.1676	3.00851	2.40408	1.6267	1	0	31498.9	29916.9	33293	31249.9	22996	22259.7	20311.5	21686.4	5801.64	9944.09	30707.9
Q5VTE0	EEF1A1P5 EEF1AL3	Putative elongation factor 1-alpha-like 3 (EF-1-alpha-like 3) (Eukaryotic elongation factor 1 A-like 3) (eEF1A-like 3) (Eukaryotic translation elongation factor 1 alpha-1 pseudogene 5)	2.89169	2.86854	3.09767	3.07287	1.52613	1.6254	1	0	130277	129234	97240	83743.8	68842.5	83206.2	63199.5	66722.8	45052.2	42056.5	129756
O00299	CLIC1 G6 NCC27	Chloride intracellular channel protein 1 (Chloride channel ABP) (Nuclear chloride ion channel 27) (NCC27) (Regulatory nuclear chloride ion channel protein) (hRNCC)	5.88922	5.19715	3.27725	2.89213	2.47071	1.62512	1	0	8467.59	7472.53	8473.6	7705.86	5426.42	5108.24	4108.34	4801.11	1437.81	2583.75	7970.06
P16435	POR CYPOR	NADPH--cytochrome P450 reductase (CPR) (P450R) (EC 1.6.2.4)	4.13147	3.97282	3.12615	3.00611	2.01869	1.61642	1	0	15455.1	14861.6	12463	10751.8	9981.4	9660.93	7746.51	8869.75	3740.82	4943.8	15158.3
P08238	HSP90AB1 HSP90B HSPC2 HSPCB	Heat shock protein HSP 90-beta (HSP 90) (Heat shock 84 kDa) (HSP 84) (HSP84)	5.23797	4.98487	3.13516	2.98367	2.35372	1.61325	1	0	129424	123170	128980	112928	88641.3	87150	76459.6	95275.7	24708.8	41281.4	126297
P30040	ERP29 C12orf8 ERP28	Endoplasmic reticulum resident protein 29 (ERp29) (Endoplasmic reticulum resident protein 28) (ERp28) (Endoplasmic reticulum resident protein 31) (ERp31)	3.73992	3.37189	3.18956	2.87569	1.83022	1.60057	1	0	12540.9	11306.8	11986	11058.3	7474.4	8533.38	7712.99	7875.02	3353.25	3931.85	11923.8
P63261	ACTG1 ACTG	Actin, cytoplasmic 2 (Gamma-actin) [Cleaved into: Actin, cytoplasmic 2, N-terminally processed]	3.3442	3.4256	2.96962	3.0419	1.75911	1.58773	1	0	288599	295624	259380	216910	159334	170267	145284	194770	86298.6	97184	292112
P12814	ACTN1	Alpha-actinin-1 (Alpha-actinin cytoskeletal isoform) (F-actin cross-linking protein) (Non-muscle alpha-actinin-1)	4.47243	4.28532	3.05154	2.92388	2.13056	1.57904	1	0	2841.05	2722.2	2058.2	2282.92	1684.81	1809.87	1727.01	2130.67	635.238	931.021	2781.62
P49755	TMED10 TMP21	Transmembrane emp24 domain-containing protein 10 (Protein TMED10) (21 kDa transmembrane-trafficking protein) (S31I125) (S31III125) (Tmp-21-I) (Transmembrane protein Tmp21) (p23) (p24 family protein delta-1) (p24delta1) (p24delta)	7.02771	6.44643	3.10807	2.85099	2.75212	1.57509	1	0	13607.8	12482.3	11183	9918.59	6864.74	6734.41	6070.64	7510.53	1936.31	4378.21	13045
Q5JTV8	TOR1AIP1 LAP1	Torsin-1A-interacting protein 1 (Lamin-associated protein 1B) (LAP1B)	6.63174	5.12518	3.36021	2.59686	2.55544	1.5746	1	0	1880.74	1453.48	2019.9	2029.47	1164.34	1060.02	980.112	1177.33	283.597	559.709	1667.11
P62805	H4C1 H4/A H4FA HIST1H4A; H4C2 H4/I H4FI HIST1H4B; H4C3 H4/G H4FG HIST1H4C; H4C4 H4/B H4FB HIST1H4D; H4C5 H4/J H4FJ HIST1H4E; H4C6 H4/C H4FC HIST1H4F; H4C8 H4/H H4FH HIST1H4H; H4C9 H4/M H4FM HIST1H4I; H4C11 H4/E H4FE HIST1H4J; H4C12 H4/D H4FD HIST1H4K; H4C13 H4/K H4FK HIST1H4L; H4C14 H4/N H4F2 H4FN HIST2H4 HIST2H4A; H4C15 H4/O H4FO HIST2H4B; H4-16 HIST4H4	Histone H4	3.70125	3.25455	3.14716	2.76734	1.79822	1.56426	1	0	39898.4	35083.1	30484	32413.9	19635.8	22882.4	17552.3	33467	10779.7	12677.6	37490.8
Q9BRR6	ADPGK PSEC0260	ADP-dependent glucokinase (ADP-GK) (ADPGK) (EC 2.7.1.147) (RbBP-35)	4.44031	3.59575	3.25778	2.63814	2.00649	1.55972	1	0	9878.36	7999.47	9381.6	8913.9	6435.83	6085.23	5673.4	6027.96	2224.7	3032.24	8938.92
P46781	RPS9	40S ribosomal protein S9 (Small ribosomal subunit protein uS4)	4.03111	3.68645	3.0791	2.81584	1.94814	1.55948	1	0	4792.08	4382.36	3828	3746.54	2700.94	2608.57	2268.05	2988.75	1188.77	1556.32	4587.22
P55060	CSE1L CAS XPO2	Exportin-2 (Exp2) (Cellular apoptosis susceptibility protein) (Chromosome segregation 1-like protein) (Importin-alpha re-exporter)	5.50307	4.76378	3.11448	2.69608	2.35992	1.53868	1	0	429.947	372.187	606.44	347.625	329.572	302.838	262.534	303.398	78.1285	138.048	401.067
P30153	PPP2R1A	Serine/threonine-protein phosphatase 2A 65 kDa regulatory subunit A alpha isoform (Medium tumor antigen-associated 61 kDa protein) (PP2A subunit A isoform PR65-alpha) (PP2A subunit A isoform R1-alpha)	4.24027	2.77348	3.4867	2.28058	1.81019	1.52789	1	0	975.904	638.32	615.05	547.302	553.596	506.198	466.285	633.393	230.151	279.893	807.112
P31939	ATIC PURH OK/SW-cl.86	Bifunctional purine biosynthesis protein ATIC (AICAR transformylase/inosine monophosphate cyclohydrolase) (ATIC) [Cleaved into: Bifunctional purine biosynthesis protein ATIC, N-terminally processed] [Includes: Phosphoribosylaminoimidazolecarboxamide formyltransferase (EC 2.1.2.3) (5-aminoimidazole-4-carboxamide ribonucleotide formyltransferase) (AICAR formyltransferase) (AICAR transformylase); In…	3.26919	2.69093	3.15781	2.59925	1.57534	1.52533	1	0	2184.53	1798.12	1722.5	1581.69	1730.88	1873.77	1658.43	1702.94	668.216	691.785	1991.33
P07195	LDHB	L-lactate dehydrogenase B chain (LDH-B) (EC 1.1.1.27) (LDH heart subunit) (LDH-H) (Renal carcinoma antigen NY-REN-46)	4.65132	4.18559	3.01649	2.71445	2.14354	1.51877	1	0	43552.1	39191.3	40595	36836.3	28217.4	27063.5	24322.1	30979.5	9363.37	14438	41371.7
P18085	ARF4 ARF2	ADP-ribosylation factor 4	4.25887	4.61947	2.74776	2.98041	2.15029	1.51807	1	0	3348.47	3631.99	2333.4	2431.27	1824.7	1920.92	2100.06	2445.93	786.235	1218.62	3490.23
Q9BSJ8	ESYT1 FAM62A KIAA0747 MBC2	Extended synaptotagmin-1 (E-Syt1) (Membrane-bound C2 domain-containing protein)	5.55175	3.97471	3.32934	2.38361	2.25194	1.51424	1	0	1312.44	939.627	1033.9	830.912	722.329	699.624	557.07	952.539	236.401	394.204	1126.03
Q6ZXV5	TMTC3	Protein O-mannosyl-transferase TMTC3 (EC 2.4.1.109) (Protein SMILE) (Transmembrane and TPR repeat-containing protein 3)	4.51392	4.25613	2.93381	2.76626	2.13258	1.51098	1	0	7297.2	6880.45	6895.8	5397.36	4351.53	4561.07	3905.43	3990.22	1616.6	2487.28	7088.83
P15531	NME1 NDPKA NM23	Nucleoside diphosphate kinase A (NDK A) (NDP kinase A) (EC 2.7.4.6) (Granzyme A-activated DNase) (GAAD) (Metastasis inhibition factor nm23) (NM23-H1) (Tumor metastatic process-associated protein)	2.92713	3.43007	2.60863	3.05685	1.66839	1.5022	1	0	1586.79	1859.44	1672.5	1840.68	1685.31	1187.08	1155.67	1803.65	542.099	608.285	1723.12
Q99536	VAT1	Synaptic vesicle membrane protein VAT-1 homolog (EC 1.-.-.-)	3.24833	3.26802	2.79349	2.81043	1.70407	1.48644	1	0	945.856	951.591	803.62	813.839	541.331	437.722	628.294	601.946	291.182	338.593	948.724
O14818	PSMA7 HSPC	Proteasome subunit alpha type-7 (Proteasome subunit RC6-1) (Proteasome subunit XAPC7)	2.91194	3.29218	2.62045	2.96262	1.63323	1.48106	1	0	1118.48	1264.53	1159.5	973.723	774.266	901.746	746.295	804.638	384.1	426.827	1191.5
P16615	ATP2A2 ATP2B	Sarcoplasmic/endoplasmic reticulum calcium ATPase 2 (SERCA2) (SR Ca(2+)-ATPase 2) (EC 7.2.2.10) (Calcium pump 2) (Calcium-transporting ATPase sarcoplasmic reticulum type, slow twitch skeletal muscle isoform) (Endoplasmic reticulum class 1/2 Ca(2+) ATPase)	3.3445	3.09902	2.87566	2.66459	1.68785	1.46995	1	0	2345.74	2173.57	2465.6	2004.05	1654.04	1679.84	1737.8	1549.66	701.373	815.724	2259.66
P63104	YWHAZ	14-3-3 protein zeta/delta (Protein kinase C inhibitor protein 1) (KCIP-1)	4.30843	4.16884	2.81365	2.72249	2.0836	1.46888	1	0	36621	35434.5	31534	32091.4	21270.9	20900.9	18639.6	24826.7	8499.85	13015.5	36027.8
P06756	ITGAV MSK8 VNRA VTNR	Integrin alpha-V (Vitronectin receptor) (Vitronectin receptor subunit alpha) (CD antigen CD51) [Cleaved into: Integrin alpha-V heavy chain; Integrin alpha-V light chain]	4.40662	4.49184	2.74038	2.79337	2.15356	1.46826	1	0	1881.09	1917.46	2122	1535.63	1325.16	1387.61	1018.79	1108.14	426.877	686.433	1899.28
P26641	EEF1G EF1G PRO1608	Elongation factor 1-gamma (EF-1-gamma) (eEF-1B gamma)	5.63586	5.00986	2.91207	2.58862	2.4122	1.45961	1	0	18115	16102.9	15156	15343.4	10783.4	10250.3	9882.23	10519.4	3214.24	6220.65	17108.9
P07900	HSP90AA1 HSP90A HSPC1 HSPCA	Heat shock protein HSP 90-alpha (EC 3.6.4.10) (Heat shock 86 kDa) (HSP 86) (HSP86) (Lipopolysaccharide-associated protein 2) (LAP-2) (LPS-associated protein 2) (Renal carcinoma antigen NY-REN-38)	5.68227	5.5191	2.78579	2.70579	2.4856	1.45722	1	0	28228.5	27417.9	28390	27924	23646.7	22995.1	21475.2	26246.9	4967.82	10133	27823.2
P61981	YWHAG	14-3-3 protein gamma (Protein kinase C inhibitor protein 1) (KCIP-1) [Cleaved into: 14-3-3 protein gamma, N-terminally processed]	3.87827	4.45668	2.55162	2.93217	2.05917	1.45517	1	0	1716.3	1972.27	1454.5	1835.97	1429.07	1098.94	857.841	1155.19	442.543	672.634	1844.29
Q99832	CCT7 CCTH NIP7-1	T-complex protein 1 subunit eta (TCP-1-eta) (CCT-eta) (HIV-1 Nef-interacting protein) [Cleaved into: T-complex protein 1 subunit eta, N-terminally processed]	3.25469	3.49625	2.64122	2.83725	1.75509	1.45377	1	0	3675.78	3948.59	4264.4	3628.85	3230.06	2835.27	2359.82	3324.12	1129.38	1391.7	3812.18
P62424	RPL7A SURF-3 SURF3	60S ribosomal protein L7a (Large ribosomal subunit protein eL8) (PLA-X polypeptide) (Surfeit locus protein 3)	4.86781	5.3617	2.60123	2.86516	2.35466	1.45059	1	0	4602.91	5069.92	5121.4	4488.06	2846.71	2674.55	2555.69	3361.81	945.581	1769.51	4836.41
Q15155	NOMO1 PM5	Nodal modulator 1 (pM5 protein)	6.82658	5.48696	3.02472	2.43117	2.62217	1.44781	1	0	23914.7	19221.8	21840	19003.2	13412.2	13418.7	12237.1	12915.4	3503.17	7906.39	21568.2
Q15363	TMED2 RNP24	Transmembrane emp24 domain-containing protein 2 (Membrane protein p24A) (p24) (p24 family protein beta-1) (p24beta1)	4.85445	3.66412	3.10027	2.34007	2.09061	1.4437	1	0	3574.13	2697.75	3045.6	3019.36	1824.78	2074	1871.34	2297.67	736.26	1152.85	3135.94
Q8IYT4	KATNAL2	Katanin p60 ATPase-containing subunit A-like 2 (Katanin p60 subunit A-like 2) (EC 5.6.1.1) (p60 katanin-like 2)	4.50706	4.45648	2.7336	2.70292	2.16407	1.44269	0	1	5535	5472.88	5048.5	4466.44	3749.52	3659.25	3920.85	4107.27	1228.07	2024.8	5503.94
P06703	S100A6 CACY	Protein S100-A6 (Calcyclin) (Growth factor-inducible protein 2A9) (MLN 4) (Prolactin receptor-associated protein) (PRA) (S100 calcium-binding protein A6)	2.61906	2.81637	2.60914	2.8057	1.44239	1.43692	1	0	5345.57	5748.28	6361.7	7295.33	9473.62	4780.28	7306.76	4104.36	2041.03	2048.79	5546.92
Q9Y266	NUDC	Nuclear migration protein nudC (Nuclear distribution protein C homolog)	2.13492	1.68785	3.02008	2.38765	0.934618	1.43502	0	1	1810.19	1431.13	1603.6	1883.7	1225.96	1627.58	1280.02	1441.33	847.898	599.386	1620.66
Q53GQ0	HSD17B12 SDR12C1	Very-long-chain 3-oxoacyl-CoA reductase (EC 1.1.1.330) (17-beta-hydroxysteroid dehydrogenase 12) (17-beta-HSD 12) (3-ketoacyl-CoA reductase) (KAR) (Estradiol 17-beta-dehydrogenase 12) (EC 1.1.1.62) (Short chain dehydrogenase/reductase family 12C member 1)	2.97676	3.16172	2.57111	2.73087	1.61788	1.40653	1	0	5868.84	6233.5	7727.1	5924.44	4265.53	4643.21	4077.24	4914.59	1971.55	2282.61	6051.17
P31153	MAT2A AMS2 MATA2	S-adenosylmethionine synthase isoform type-2 (AdoMet synthase 2) (EC 2.5.1.6) (Methionine adenosyltransferase 2) (MAT 2) (Methionine adenosyltransferase II) (MAT-II)	2.46454	2.37291	2.68239	2.58266	1.27425	1.39645	0	1	590.455	568.502	633.84	556.112	586.509	462.075	459.85	368.883	239.58	220.123	579.478
Q06210	GFPT1 GFAT GFPT	Glutamine--fructose-6-phosphate aminotransferase [isomerizing] 1 (EC 2.6.1.16) (D-fructose-6-phosphate amidotransferase 1) (Glutamine:fructose-6-phosphate amidotransferase 1) (GFAT 1) (GFAT1) (Hexosephosphate aminotransferase 1)	7.43917	6.91805	2.71493	2.52475	2.8437	1.38948	1	0	2064.07	1919.48	1568.9	1546.1	1049.42	1511.34	1125.51	1301.71	277.46	760.267	1991.78
P48449	LSS OSC	Lanosterol synthase (EC 5.4.99.7) (2,3-epoxysqualene--lanosterol cyclase) (Oxidosqualene--lanosterol cyclase) (OSC) (hOSC)	3.62816	3.41977	2.69456	2.53979	1.8172	1.38801	1	0	8252.9	7778.88	8640.6	7014.34	4711.26	4710.37	4827.42	4841.33	2274.68	3062.8	8015.89
P18077	RPL35A GIG33	60S ribosomal protein L35a (Cell growth-inhibiting gene 33 protein) (Large ribosomal subunit protein eL33)	2.82643	3.56448	2.30856	2.91139	1.67602	1.38404	1	0	1823.6	2299.79	1522.8	1437.52	1537.27	1935.37	1301.94	1836.39	645.197	789.93	2061.7
P04792	HSPB1 HSP27 HSP28	Heat shock protein beta-1 (HspB1) (28 kDa heat shock protein) (Estrogen-regulated 24 kDa protein) (Heat shock 27 kDa protein) (HSP 27) (Stress-responsive protein 27) (SRP27)	3.22817	2.85311	2.76789	2.44631	1.60437	1.38245	1	0	13285.5	11742	12333	9964.12	7118.8	9629.06	6398.85	8348.42	4115.51	4799.87	12513.8
P26373	RPL13 BBC1 OK/SW-cl.46	60S ribosomal protein L13 (Breast basic conserved protein 1) (Large ribosomal subunit protein eL13)	3.77425	3.31435	2.77351	2.43555	1.8255	1.38102	0	1	9192.92	8072.75	8550.9	8117.14	6598.33	5682.62	5744.39	6505.13	2435.69	3314.55	8632.83
P11940	PABPC1 PAB1 PABP PABP1 PABPC2	Polyadenylate-binding protein 1 (PABP-1) (Poly(A)-binding protein 1)	3.75956	3.51797	2.68925	2.51644	1.86345	1.38009	1	0	5132.01	4802.22	5094.8	3828.19	3060.33	3056.7	3381.96	3356	1365.06	1908.34	4967.12
P04083	ANXA1 ANX1 LPC1	Annexin A1 (Annexin I) (Annexin-1) (Calpactin II) (Calpactin-2) (Chromobindin-9) (Lipocortin I) (Phospholipase A2 inhibitory protein) (p35) [Cleaved into: Annexin Ac2-26]	2.97903	2.7622	2.68119	2.48604	1.52136	1.36939	1	0	5992.34	5556.18	6520	5403.05	3959.86	5076.96	3499.47	5151.44	2011.51	2234.95	5774.26
P12236	SLC25A6 AAC3 ANT3 CDABP0051	ADP/ATP translocase 3 (ADP,ATP carrier protein 3) (ADP,ATP carrier protein, isoform T2) (ANT 2) (Adenine nucleotide translocator 3) (ANT 3) (Solute carrier family 25 member 6) [Cleaved into: ADP/ATP translocase 3, N-terminally processed]	3.67843	3.70583	2.55666	2.57569	1.88445	1.35962	1	0	14563.2	14671.7	14141	12831.7	11375.2	10745.5	9823.24	11368.9	3959.08	5696.2	14617.4
P55209	NAP1L1 NRP	Nucleosome assembly protein 1-like 1 (NAP-1-related protein) (hNRP)	2.2584	2.01078	2.69817	2.40233	1.09396	1.35064	0	1	712.502	634.379	526.15	528.885	331.615	577.825	317.113	347.536	315.49	264.069	673.44
Q07020	RPL18	60S ribosomal protein L18 (Large ribosomal subunit protein eL18)	3.20834	3.08071	2.59878	2.4954	1.65284	1.34885	1	0	6667.5	6402.27	6879.8	5495.25	4932.61	4354.17	4514.77	5320.54	2078.18	2565.63	6534.88
P08243	ASNS TS11	Asparagine synthetase [glutamine-hydrolyzing] (EC 6.3.5.4) (Cell cycle control protein TS11) (Glutamine-dependent asparagine synthetase)	4.00689	4.72663	2.32761	2.74571	2.12656	1.34293	0	1	919.205	1084.32	876.59	613.995	631.099	788.472	665.458	626.793	229.406	394.913	1001.76
P07355	ANXA2 ANX2 ANX2L4 CAL1H LPC2D	Annexin A2 (Annexin II) (Annexin-2) (Calpactin I heavy chain) (Calpactin-1 heavy chain) (Chromobindin-8) (Lipocortin II) (Placental anticoagulant protein IV) (PAP-IV) (Protein I) (p36)	4.01875	3.75214	2.58727	2.41563	1.95808	1.32276	1	0	87504.8	81699.6	79853	73851	52280.2	51146.2	54031.2	64612.1	21774.1	33821.3	84602.2
Q6DD88	ATL3	Atlastin-3 (EC 3.6.5.-)	4.60618	3.82013	2.72291	2.25824	2.0749	1.31648	1	0	2819.71	2338.52	2640.4	1994.34	1584.09	1753.9	1549.23	1652.11	612.159	1035.55	2579.12
Q969N2	PIGT CGI-06 PSEC0163 UNQ716/PRO1379	GPI transamidase component PIG-T (Phosphatidylinositol-glycan biosynthesis class T protein)	4.28297	4.30342	2.44997	2.46166	2.10205	1.2962	1	0	2084.28	2094.23	2213	1992.06	1525.08	1781.62	1459.48	1676.66	486.644	850.739	2089.26
P26639	TARS1 TARS	Threonine--tRNA ligase 1, cytoplasmic (EC 6.1.1.3) (Threonyl-tRNA synthetase) (ThrRS) (Threonyl-tRNA synthetase 1)	3.45584	3.40227	2.46501	2.4268	1.77781	1.29037	1	0	13322.1	13115.6	14712	12476.6	10035.2	10517.2	10180.5	11061.8	3854.96	5404.48	13218.9
Q9P0L0	VAPA VAP33	Vesicle-associated membrane protein-associated protein A (VAMP-A) (VAMP-associated protein A) (VAP-A) (33 kDa VAMP-associated protein) (VAP-33)	2.83326	2.92584	2.39448	2.47273	1.52584	1.2831	1	0	2136.36	2206.17	2170.2	2342.56	2582.32	2419.46	1855.72	2436.06	754.032	892.202	2171.27
P22234	PAICS ADE2 AIRC PAIS	Bifunctional phosphoribosylaminoimidazole carboxylase/phosphoribosylaminoimidazole succinocarboxamide synthetase (PAICS) [Includes: Phosphoribosylaminoimidazole carboxylase (EC 4.1.1.21) (AIR carboxylase) (AIRC); Phosphoribosylaminoimidazole succinocarboxamide synthetase (EC 6.3.2.6) (SAICAR synthetase)]	4.0531	3.9938	2.41679	2.38143	2.00843	1.2625	1	0	2758.14	2717.79	2654.5	2245.81	1812.17	1863.17	1591.8	2398.88	680.501	1141.24	2737.96
Q96TA1	NIBAN2 C9orf88 FAM129B	Protein Niban 2 (Meg-3) (Melanoma invasion by ERK) (MINERVA) (Niban-like protein 1) (Protein FAM129B)	4.63525	4.12417	2.53456	2.2551	2.13084	1.25992	1	0	2150.04	1912.98	1388.6	1701.51	1348.11	1301.69	1147.63	1312.53	463.845	848.288	2031.51
P25398	RPS12	40S ribosomal protein S12 (Small ribosomal subunit protein eS12)	3.01101	3.16569	2.32604	2.44553	1.62684	1.25446	0	1	10311.2	10840.9	8812.1	8269.66	6695.09	6541.59	5191.76	5616.34	3424.51	4432.96	10576.1
P08670	VIM	Vimentin	3.61565	3.19298	2.53096	2.23509	1.76736	1.25279	1	0	45681.5	40341.3	48881	42256.6	23312.1	27410.5	20322.9	27527.7	12634.4	18049.1	43011.4
P06493	CDK1 CDC2 CDC28A CDKN1 P34CDC2	Cyclin-dependent kinase 1 (CDK1) (EC 2.7.11.22) (EC 2.7.11.23) (Cell division control protein 2 homolog) (Cell division protein kinase 1) (p34 protein kinase)	2.69921	2.97769	2.25812	2.49109	1.5051	1.24769	1	0	2840.62	3133.69	3001.9	3038.41	2247.14	1673.98	1589.05	2176.7	1052.39	1257.96	2987.15
P17812	CTPS1 CTPS	CTP synthase 1 (EC 6.3.4.2) (CTP synthetase 1) (UTP--ammonia ligase 1)	6.07752	3.87592	2.8819	1.83792	2.31519	1.23873	0	1	1048.45	668.649	915.07	817.253	655.579	734.066	622.637	726.294	172.514	363.806	858.552
O95070	YIF1A 54TM HYIF1P YIF1	Protein YIF1A (54TMp) (YIP1-interacting factor homolog A)	3.73945	3.35447	2.47507	2.22026	1.82658	1.23123	1	0	5761.97	5168.77	6260.3	5163.34	3752.46	3493.86	3782.96	3804.64	1540.86	2328	5465.37
P22626	HNRNPA2B1 HNRPA2B1	Heterogeneous nuclear ribonucleoproteins A2/B1 (hnRNP A2/B1)	3.0771	2.87285	2.42238	2.26159	1.57288	1.22773	1	0	16951.4	15826.2	16501	13887.2	10445.5	10850.8	8754.04	10777.1	5508.89	6997.81	16388.8
O95433	AHSA1 C14orf3 HSPC322	Activator of 90 kDa heat shock protein ATPase homolog 1 (AHA1) (p38)	4.0516	3.7356	2.43535	2.24541	1.9611	1.22674	1	0	9803.46	9038.85	9701.2	8482.13	6887.86	6829.52	5996.5	6805.58	2419.65	4025.48	9421.15
Q15582	TGFBI BIGH3	Transforming growth factor-beta-induced protein ig-h3 (Beta ig-h3) (Kerato-epithelin) (RGD-containing collagen-associated protein) (RGD-CAP)	3.89894	2.87563	2.68527	1.9805	1.76013	1.22212	1	0	4683.56	3454.32	6564.9	5836.34	2990.13	2879.97	2329.38	2831.26	1201.24	1744.17	4068.94
P62753	RPS6 OK/SW-cl.2	40S ribosomal protein S6 (Phosphoprotein NP33) (Small ribosomal subunit protein eS6)	3.21777	2.73351	2.52222	2.14263	1.5732	1.22183	0	1	5548.41	4713.39	4998.8	4831.66	5558.83	3564.8	3780.41	4427.98	1724.3	2199.81	5130.9
Q13162	PRDX4	Peroxiredoxin-4 (EC 1.11.1.24) (Antioxidant enzyme AOE372) (AOE37-2) (Peroxiredoxin IV) (Prx-IV) (Thioredoxin peroxidase AO372) (Thioredoxin-dependent peroxide reductase A0372) (Thioredoxin-dependent peroxiredoxin 4)	5.2347	4.27496	2.55457	2.08621	2.24939	1.21437	1	0	38559.8	31490.1	38548	33847.3	26925.3	26824.8	26541.6	29070.6	7366.18	15094.4	35025
O75694	NUP155 KIAA0791	Nuclear pore complex protein Nup155 (155 kDa nucleoporin) (Nucleoporin Nup155)	3.18216	2.32105	2.67781	1.95318	1.46027	1.21132	1	0	766.614	559.163	889.34	662.028	490.31	482.706	482.896	436.909	240.91	286.284	662.888
P16152	CBR1 CBR CRN SDR21C1	Carbonyl reductase [NADPH] 1 (EC 1.1.1.184) (15-hydroxyprostaglandin dehydrogenase [NADP(+)]) (EC 1.1.1.196, EC 1.1.1.197) (20-beta-hydroxysteroid dehydrogenase) (Alcohol dehydrogenase [NAD(P)+] CBR1) (EC 1.1.1.71) (NADPH-dependent carbonyl reductase 1) (Prostaglandin 9-ketoreductase) (PG-9-KR) (Prostaglandin-E(2) 9-reductase) (EC 1.1.1.189) (Short chain dehydrogenase/reductase family 21C member …	2.9884	2.40206	2.55965	2.05743	1.43041	1.20698	1	0	4524.69	3636.92	5131.5	3935.64	3437.12	3877.49	3111.81	3990.22	1514.09	1767.7	4080.81
Q15149	PLEC PLEC1	Plectin (PCN) (PLTN) (Hemidesmosomal protein 1) (HD1) (Plectin-1)	2.35537	2.07594	2.44281	2.15302	1.14773	1.20033	1	0	9435.92	8316.52	9595.1	8171.01	6468.53	6354.48	5490.73	6300.09	4006.14	3862.73	8876.22
P62937	PPIA CYPA	Peptidyl-prolyl cis-trans isomerase A (PPIase A) (EC 5.2.1.8) (Cyclophilin A) (Cyclosporin A-binding protein) (Rotamase A) [Cleaved into: Peptidyl-prolyl cis-trans isomerase A, N-terminally processed]	3.84494	3.19752	2.48056	2.06289	1.81608	1.18379	1	0	25438	21154.7	20486	20428.3	13724.9	14790.2	10532.5	12613.4	6615.96	10254.9	23296.3
P24390	KDELR1 ERD2.1	ER lumen protein-retaining receptor 1 (KDEL endoplasmic reticulum protein retention receptor 1) (KDEL receptor 1) (Putative MAPK-activating protein PM23)	2.86262	2.78095	2.30381	2.23808	1.49661	1.18329	1	0	1023.72	994.512	840.74	589.363	644.936	702.864	528.071	607.159	357.616	444.36	1009.12
Q99720	SIGMAR1 OPRS1 SRBP AAG8	Sigma non-opioid intracellular receptor 1 (Aging-associated gene 8 protein) (SR31747-binding protein) (SR-BP) (Sigma 1-type opioid receptor) (SIG-1R) (Sigma1-receptor) (Sigma1R) (hSigmaR1)	3.32013	3.55129	2.18913	2.34154	1.78061	1.17972	1	0	9093.63	9726.78	12823	10235.8	7171.84	7229.09	5837.63	7595.48	2738.94	4154	9410.21
P22102	GART PGFT PRGS	Trifunctional purine biosynthetic protein adenosine-3 [Includes: Phosphoribosylamine--glycine ligase (EC 6.3.4.13) (Glycinamide ribonucleotide synthetase) (GARS) (Phosphoribosylglycinamide synthetase); Phosphoribosylformylglycinamidine cyclo-ligase (EC 6.3.3.1) (AIR synthase) (AIRS) (Phosphoribosyl-aminoimidazole synthetase); Phosphoribosylglycinamide formyltransferase (EC 2.1.2.2) (5'-phosphorib…	4.13948	2.40411	2.85559	1.65846	1.71008	1.17442	1	0	2962.81	1720.73	3050.5	2137.68	984.268	1255.73	1312.87	1519.53	715.746	1037.55	2341.77
Q9Y5M8	SRPRB PSEC0230	Signal recognition particle receptor subunit beta (SR-beta) (Protein APMCF1)	3.14852	2.76539	2.39174	2.1007	1.56411	1.1675	1	0	3283.24	2883.71	3052.5	2574.77	2225.2	1959.17	2254.1	2780.58	1042.79	1372.74	3083.47
P60903	S100A10 ANX2LG CAL1L CLP11	Protein S100-A10 (Calpactin I light chain) (Calpactin-1 light chain) (Cellular ligand of annexin II) (S100 calcium-binding protein A10) (p10 protein) (p11)	2.83988	2.81608	2.24565	2.22683	1.49977	1.16108	1	0	3949.08	3915.99	5483.7	4827.79	2688.41	3219.27	2469.28	3015.32	1390.58	1758.55	3932.53
O00410	IPO5 KPNB3 RANBP5	Importin-5 (Imp5) (Importin subunit beta-3) (Karyopherin beta-3) (Ran-binding protein 5) (RanBP5)	7.41803	6.61093	2.36482	2.10753	2.81034	1.16103	1	0	4511.37	4020.52	3444.6	2650.27	2373.41	1979.48	2078.81	3979.48	608.163	1907.7	4265.94
Q92973	TNPO1 KPNB2 MIP1 TRN	Transportin-1 (Importin beta-2) (Karyopherin beta-2) (M9 region interaction protein) (MIP)	2.66784	2.3666	2.32918	2.06619	1.33183	1.13598	1	0	3618.21	3209.66	3684.1	2890.06	1981.06	2355.63	2347.41	2167.99	1356.23	1553.42	3413.93
Q92626	PXDN KIAA0230 MG50 PRG2 PXD01 VPO VPO1	Peroxidasin homolog (EC 1.11.2.-) (Melanoma-associated antigen MG50) (Peroxidasin 1) (hsPxd01) (Vascular peroxidase 1) (p53-responsive gene 2 protein) [Cleaved into: PXDN active fragment]	3.04736	2.55131	2.38506	1.99682	1.48508	1.13155	1	0	4351.72	3643.35	3450.3	3358.71	2997.19	2787.16	2633.85	2780.87	1428.03	1824.58	3997.54
P50991	CCT4 CCTD SRB	T-complex protein 1 subunit delta (TCP-1-delta) (CCT-delta) (Stimulator of TAR RNA-binding)	2.94022	2.68695	2.28733	2.0903	1.49241	1.13015	1	0	2507.74	2291.72	2647.4	2151.34	1739.2	1927.29	1754.36	1821.51	852.907	1096.36	2399.73
P62917	RPL8	60S ribosomal protein L8 (Large ribosomal subunit protein uL2)	4.98595	3.80243	2.48111	1.89217	2.1356	1.12871	0	1	477.736	364.335	334.74	248.75	241.569	296.507	309.76	318.138	95.8164	192.55	421.036
P17987	TCP1 CCT1 CCTA	T-complex protein 1 subunit alpha (TCP-1-alpha) (CCT-alpha)	3.30308	3.05417	2.26602	2.09526	1.6684	1.12475	1	0	5426.83	5017.88	5155.6	4303.67	3355.24	3496.82	3442.49	4294.45	1642.96	2394.87	5222.35
P27348	YWHAQ	14-3-3 protein theta (14-3-3 protein T-cell) (14-3-3 protein tau) (Protein HS1)	3.30591	2.9655	2.28987	2.05408	1.64879	1.11901	1	0	2049.96	1838.88	1944.3	1708.57	932.651	1152.61	1211.58	1255.02	620.09	895.233	1944.42
Q92791	P3H4 LEPREL4 NOL55 SC65	Endoplasmic reticulum protein SC65 (Leprecan-like protein 4) (Nucleolar autoantigen No55) (Prolyl 3-hydroxylase family member 4) (Synaptonemal complex protein SC65)	5.26404	4.13831	2.41996	1.90245	2.23302	1.11183	1	0	6706.35	5272.19	6091.1	5531.14	4382.72	3924.27	3951.28	4739.17	1273.99	2771.27	5989.27
P07814	EPRS1 EPRS GLNS PARS QARS QPRS PIG32	Bifunctional glutamate/proline--tRNA ligase (Bifunctional aminoacyl-tRNA synthetase) (Cell proliferation-inducing gene 32 protein) (Glutamatyl-prolyl-tRNA synthetase) [Includes: Glutamate--tRNA ligase (EC 6.1.1.17) (Glutamyl-tRNA synthetase) (GluRS); Proline--tRNA ligase (EC 6.1.1.15) (Prolyl-tRNA synthetase)]	5.21529	4.06778	2.42665	1.89272	2.2146	1.11082	0	1	1011.61	789.03	698.62	792.591	724.776	663.789	690.657	676.863	193.97	416.877	900.321
P42330	AKR1C3 DDH1 HSD17B5 KIAA0119 PGFS	Aldo-keto reductase family 1 member C3 (EC 1.1.1.-) (EC 1.1.1.210) (EC 1.1.1.53) (EC 1.1.1.62) (17-beta-hydroxysteroid dehydrogenase type 5) (17-beta-HSD 5) (3-alpha-HSD type II, brain) (3-alpha-hydroxysteroid dehydrogenase type 2) (3-alpha-HSD type 2) (EC 1.1.1.357) (Chlordecone reductase homolog HAKRb) (Dihydrodiol dehydrogenase 3) (DD-3) (DD3) (Dihydrodiol dehydrogenase type I) (HA1753) (Prost…	2.19942	2.43265	2.04929	2.2666	1.21166	1.10966	1	0	5749.17	6358.82	5918.4	4850.02	4766.24	5294.46	4289.27	4185.18	2613.94	2805.45	6054
O75369	FLNB FLN1L FLN3 TABP TAP	Filamin-B (FLN-B) (ABP-278) (ABP-280 homolog) (Actin-binding-like protein) (Beta-filamin) (Filamin homolog 1) (Fh1) (Filamin-3) (Thyroid autoantigen) (Truncated actin-binding protein) (Truncated ABP)	3.93518	2.83419	2.50523	1.80431	1.75902	1.10753	1	0	1116.82	804.359	760.93	1087.02	908.523	583.014	497.993	762.888	283.805	445.798	960.592
P61313	RPL15 EC45 TCBAP0781	60S ribosomal protein L15 (Large ribosomal subunit protein eL15)	4.15227	4.66476	2.02396	2.27376	2.14029	1.10357	1	0	3368.42	3784.16	4308	3831.23	3351.12	3220.46	2743.45	3345.03	811.222	1664.27	3576.29
P12956	XRCC6 G22P1	X-ray repair cross-complementing protein 6 (EC 3.6.4.-) (EC 4.2.99.-) (5'-deoxyribose-5-phosphate lyase Ku70) (5'-dRP lyase Ku70) (70 kDa subunit of Ku antigen) (ATP-dependent DNA helicase 2 subunit 1) (ATP-dependent DNA helicase II 70 kDa subunit) (CTC box-binding factor 75 kDa subunit) (CTC75) (CTCBF) (DNA repair protein XRCC6) (Lupus Ku autoantigen protein p70) (Ku70) (Thyroid-lupus autoantige…	2.4266	2.40807	2.15163	2.1352	1.27342	1.09991	1	0	1357.3	1346.93	1681	1062.88	817.957	1066.69	844.434	786.34	559.339	630.822	1352.11
P29692	EEF1D EF1D	Elongation factor 1-delta (EF-1-delta) (Antigen NY-CO-4)	2.41945	2.6159	2.05759	2.22466	1.33209	1.09837	1	0	2780.09	3005.82	2818.6	2482.42	2240.24	1739.89	1519.61	2058.14	1149.06	1351.14	2892.95
P00558	PGK1 PGKA MIG10 OK/SW-cl.110	Phosphoglycerate kinase 1 (EC 2.7.2.3) (Cell migration-inducing gene 10 protein) (Primer recognition protein 2) (PRP 2)	1.93501	2.04155	2.08046	2.195	0.99152	1.09608	1	0	1762.55	1859.59	1529.9	1477.96	1081.37	1144.01	1052.71	1536.3	910.873	847.192	1811.07
Q00610	CLTC CLH17 CLTCL2 KIAA0034	Clathrin heavy chain 1 (Clathrin heavy chain on chromosome 17) (CLH-17)	3.42634	3.54984	2.09902	2.17468	1.80244	1.09549	1	0	16867.8	17475.7	18820	14052.7	12438.7	12586.9	12005.9	13415	4922.97	8036.01	17171.8
Q01650	SLC7A5 CD98LC LAT1 MPE16	Large neutral amino acids transporter small subunit 1 (4F2 light chain) (4F2 LC) (4F2LC) (CD98 light chain) (Integral membrane protein E16) (E16) (L-type amino acid transporter 1) (hLAT1) (Solute carrier family 7 member 5) (y+ system cationic amino acid transporter)	4.08962	3.81982	2.20283	2.0575	1.98358	1.09097	1	0	6032.05	5634.1	5915.2	5466.87	4858.63	4630.98	4329.29	5290.55	1474.97	2738.32	5833.08
P49368	CCT3 CCTG TRIC5	T-complex protein 1 subunit gamma (TCP-1-gamma) (CCT-gamma) (hTRiC5)	3.67479	3.41719	2.19647	2.0425	1.82619	1.08371	1	0	842.317	783.272	769.57	524.4	544.862	690.336	528.272	512.573	229.215	383.487	812.795
P48643	CCT5 CCTE KIAA0098	T-complex protein 1 subunit epsilon (TCP-1-epsilon) (CCT-epsilon)	3.13279	2.37991	2.406	1.82779	1.46276	1.08195	1	0	2079.93	1580.08	1880.1	1249.25	1033.53	1115.69	1175.79	1253.21	663.922	864.474	1830
O00571	DDX3X DBX DDX3	ATP-dependent RNA helicase DDX3X (EC 3.6.4.13) (CAP-Rf) (DEAD box protein 3, X-chromosomal) (DEAD box, X isoform) (DBX) (Helicase-like protein 2) (HLP2)	2.76881	2.68451	2.14801	2.0826	1.44714	1.08087	1	0	6040.24	5856.33	6625.7	4765.11	3893.27	3827.75	3180.12	3527.13	2181.53	2812.02	5948.29
O43169	CYB5B CYB5M OMB5	Cytochrome b5 type B (Cytochrome b5 outer mitochondrial membrane isoform)	6.8849	5.43434	2.35649	1.86001	2.62284	1.07605	1	0	6527.89	5152.55	6132.5	6332.92	4037.62	3878.61	4633.09	5808.9	948.145	2770.17	5840.22
P18669	PGAM1 PGAMA CDABP0006	Phosphoglycerate mutase 1 (EC 5.4.2.11) (EC 5.4.2.4) (BPG-dependent PGAM 1) (Phosphoglycerate mutase isozyme B) (PGAM-B)	3.14899	3.21921	2.08465	2.13114	1.67089	1.0758	1	0	14589.4	14914.7	15590	15101.4	10530.4	10634.3	11572.8	11703.6	4633.02	6998.46	14752
Q9HCN8	SDF2L1 UNQ1941/PRO4424	Stromal cell-derived factor 2-like protein 1 (SDF2-like protein 1) (PWP1-interacting protein 8)	1.38801	1.55684	1.98437	2.22574	0.558192	1.07386	1	0	1069.53	1199.62	761.12	745.772	2378.12	694.858	1281.83	731.957	770.551	538.977	1134.58
P45880	VDAC2	Voltage-dependent anion-selective channel protein 2 (VDAC-2) (hVDAC2) (Outer mitochondrial membrane protein porin 2)	4.08939	3.83623	2.15873	2.02509	1.98653	1.06482	1	0	11298.9	10599.4	9459.3	8250.69	6972.35	7412.65	9023.52	7608.55	2762.97	5234.05	10949.1
P18754	RCC1 CHC1	Regulator of chromosome condensation (Cell cycle regulatory protein) (Chromosome condensation protein 1)	2.37644	2.06651	2.23057	1.93966	1.15152	1.06013	1	0	579.89	504.263	387.99	279.482	437.246	315.604	229.506	420.456	244.017	259.974	542.076
P09651	HNRNPA1 HNRPA1	Heterogeneous nuclear ribonucleoprotein A1 (hnRNP A1) (Helix-destabilizing protein) (Single-strand RNA-binding protein) (hnRNP core protein A1) [Cleaved into: Heterogeneous nuclear ribonucleoprotein A1, N-terminally processed]	1.75224	1.84075	2.02752	2.12993	0.845182	1.0557	1	0	870.458	914.428	1286.1	812.928	745.086	686.851	511.708	800.935	496.77	429.322	892.443
Q8NF37	LPCAT1 AYTL2 PFAAP3	Lysophosphatidylcholine acyltransferase 1 (LPC acyltransferase 1) (LPCAT-1) (LysoPC acyltransferase 1) (EC 2.3.1.23) (1-acylglycerol-3-phosphate O-acyltransferase) (EC 2.3.1.51) (1-acylglycerophosphocholine O-acyltransferase) (1-alkenylglycerophosphocholine O-acyltransferase) (EC 2.3.1.25) (1-alkylglycerophosphocholine O-acetyltransferase) (EC 2.3.1.67) (Acetyl-CoA:lyso-platelet-activating factor…	4.13932	3.45103	2.26611	1.8893	1.92416	1.05499	1	0	1210.8	1009.47	1269.8	1153.26	1062.62	879.136	560.382	918.632	292.512	534.309	1110.13
P15880	RPS2 RPS4	40S ribosomal protein S2 (40S ribosomal protein S4) (Protein LLRep3) (Small ribosomal subunit protein uS5)	2.36419	2.37912	2.06835	2.08142	1.24589	1.05303	1	0	7443.96	7491	7674.6	6548.88	5161.27	5404.25	5341.78	5759.89	3148.64	3598.99	7467.48
P41091	EIF2S3 EIF2G	Eukaryotic translation initiation factor 2 subunit 3 (EC 3.6.5.3) (Eukaryotic translation initiation factor 2 subunit gamma X) (eIF-2-gamma X) (eIF-2gX)	3.03146	3.67136	1.86696	2.26104	1.74477	1.04544	1	0	1195.21	1447.5	1351.8	1139.91	958.796	1043.78	997.071	1017.6	394.268	640.192	1321.36
P81605	DCD AIDD DSEP	Dermcidin (EC 3.4.-.-) (Preproteolysin) [Cleaved into: Survival-promoting peptide; DCD-1]	1.5132	0.964375	2.51967	1.6058	0.30893	1.04456	1	0	11270.1	7182.55	6196.1	5760.84	4834	4622.67	3395.83	7949.81	7447.88	4472.87	9226.35
P18206	VCL	Vinculin (Metavinculin) (MV)	3.43725	3.33806	2.07958	2.01957	1.76029	1.03533	1	0	1544.03	1499.47	1334.6	1315.88	1148.96	1105.39	992.915	1174.57	449.205	742.47	1521.75
P21333	FLNA FLN FLN1	Filamin-A (FLN-A) (Actin-binding protein 280) (ABP-280) (Alpha-filamin) (Endothelial actin-binding protein) (Filamin-1) (Non-muscle filamin)	2.74935	2.55993	2.11626	1.97046	1.40852	1.03094	1	0	50619	47131.7	44885	42048.7	35499.4	33457.4	33815.6	36913	18411.3	23919.1	48875.3
P62263	RPS14 PRO2640	40S ribosomal protein S14 (Small ribosomal subunit protein uS11)	2.83859	2.32021	2.24069	1.83149	1.36704	1.0258	1	0	1783.71	1457.97	1453.8	1124.12	931.894	1273.15	860.388	1341.43	628.379	796.056	1620.84
P09211	GSTP1 FAEES3 GST3	Glutathione S-transferase P (EC 2.5.1.18) (GST class-pi) (GSTP1-1)	2.4909	2.31944	2.10428	1.95943	1.26614	1.0228	1	0	3846.74	3581.96	3852.1	3615.34	2511.78	2481.36	2404.13	2369.26	1544.32	1828.06	3714.35
P60953	CDC42	Cell division control protein 42 homolog (EC 3.6.5.2) (G25K GTP-binding protein)	4.25253	2.34541	2.59337	1.43033	1.72202	1.00852	1	0	581.179	320.54	429.23	227.822	276.979	267.848	301.649	108.004	136.667	224.102	450.859
Q15365	PCBP1	Poly(rC)-binding protein 1 (Alpha-CP1) (Heterogeneous nuclear ribonucleoprotein E1) (hnRNP E1) (Nucleic acid-binding protein SUB2.3)	4.77829	5.74507	1.82551	2.19486	2.39552	1.00733	1	0	410.394	493.428	250.48	298.969	213.793	268.018	101.048	232.787	85.8871	224.811	451.911
P49327	FASN FAS	Fatty acid synthase (EC 2.3.1.85) (Type I fatty acid synthase) [Includes: [Acyl-carrier-protein] S-acetyltransferase (EC 2.3.1.38); [Acyl-carrier-protein] S-malonyltransferase (EC 2.3.1.39); 3-oxoacyl-[acyl-carrier-protein] synthase (EC 2.3.1.41); 3-oxoacyl-[acyl-carrier-protein] reductase (EC 1.1.1.100); 3-hydroxyacyl-[acyl-carrier-protein] dehydratase (EC 4.2.1.59); Enoyl-[acyl-carrier-protein]…	2.80616	2.52922	2.10694	1.89901	1.41559	1.00214	1	0	7436.38	6702.49	8244.7	7090.37	5780.18	5439.32	5592.96	5336.51	2650.02	3529.47	7069.44
P30041	PRDX6 AOP2 KIAA0106	Peroxiredoxin-6 (EC 1.11.1.27) (1-Cys peroxiredoxin) (1-Cys PRX) (24 kDa protein) (Acidic calcium-independent phospholipase A2) (aiPLA2) (EC 3.1.1.4) (Antioxidant protein 2) (Glutathione-dependent peroxiredoxin) (Liver 2D page spot 40) (Lysophosphatidylcholine acyltransferase 5) (LPC acyltransferase 5) (LPCAT-5) (Lyso-PC acyltransferase 5) (EC 2.3.1.23) (Non-selenium glutathione peroxidase) (NSGP…	3.34782	3.00758	2.10548	1.8915	1.66798	0.99891	1	0	3620.03	3252.13	3327.9	3506.37	1856.89	2390.99	1798.94	2857.84	1081.31	1719.34	3436.08
P16403	H1-2 H1F2 HIST1H1C	Histone H1.2 (Histone H1c) (Histone H1d) (Histone H1s-1)	2.08385	2.609	1.77186	2.21839	1.23047	0.99648	0	1	46859.1	58668	88965	38602.9	21486.1	39309.4	14260.9	19811.7	22486.8	26446.2	52763.5
P46782	RPS5	40S ribosomal protein S5 (Small ribosomal subunit protein uS7) [Cleaved into: 40S ribosomal protein S5, N-terminally processed]	1.45169	1.49554	1.96496	2.02431	0.55936	0.996126	1	0	478.502	492.957	500.99	403.345	378.113	423.459	227.964	222.862	329.617	243.518	485.729
P10599	TXN TRDX TRX TRX1	Thioredoxin (Trx) (ATL-derived factor) (ADF) (Surface-associated sulphydryl protein) (SASP) (allergen Hom s Trx)	2.85105	2.63909	2.05091	1.89844	1.45684	0.981613	1	0	3187.78	2950.79	3178	2910.32	2569.96	2377.87	2138.74	2366.72	1118.11	1554.32	3069.28
Q9HCU5	PREB SEC12	Prolactin regulatory element-binding protein (Mammalian guanine nucleotide exchange factor mSec12)	2.12774	2.19107	1.92259	1.97982	1.11063	0.964365	1	0	486.733	501.219	551.08	588.149	454.404	391.797	357.663	412.419	228.756	253.165	493.976
P32004	L1CAM CAML1 MIC5	Neural cell adhesion molecule L1 (N-CAM-L1) (NCAM-L1) (CD antigen CD171)	2.73325	2.06051	2.21464	1.66954	1.26116	0.957609	1	0	378.386	285.253	289.57	336.258	438.196	98.6109	252.988	253.161	138.438	170.857	331.82
P05386	RPLP1 RRP1	60S acidic ribosomal protein P1 (Large ribosomal subunit protein P1)	1.87975	1.79608	1.96484	1.87738	0.87807	0.941942	1	0	1441.6	1377.44	1456.8	1259.88	1042.86	1116.36	915.825	1136.82	766.913	733.7	1409.52
P31948	STIP1	Stress-induced-phosphoprotein 1 (STI1) (Hsc70/Hsp90-organizing protein) (Hop) (Renal carcinoma antigen NY-REN-11) (Transformation-sensitive protein IEF SSP 3521)	3.39284	3.67401	1.84059	1.99312	1.82107	0.938739	1	0	1795.99	1944.83	1975	2283.15	1333.57	1343.13	1094.74	1378.6	529.349	975.773	1870.41
Q15366	PCBP2	Poly(rC)-binding protein 2 (Alpha-CP2) (Heterogeneous nuclear ribonucleoprotein E2) (hnRNP E2)	2.25454	2.02539	2.00559	1.80174	1.09759	0.928778	1	0	1799.22	1616.34	1837.3	1425.91	1009.83	979.956	888.14	1289.87	798.043	897.103	1707.78
P22314	UBA1 A1S9T UBE1	Ubiquitin-like modifier-activating enzyme 1 (EC 6.2.1.45) (Protein A1S9) (Ubiquitin-activating enzyme E1)	2.60898	2.19616	2.06311	1.73666	1.26458	0.925913	1	0	5487.27	4619.02	5237.2	4629.13	3651.83	3684.68	3777.46	3717.66	2103.23	2659.71	5053.15
O95373	IPO7 RANBP7	Importin-7 (Imp7) (Ran-binding protein 7) (RanBP7)	2.71192	2.66626	1.88411	1.85238	1.42712	0.901682	0	1	11784.9	11586.4	12352	10084	9324.82	9261.36	8125.92	8984.47	4345.58	6254.89	11685.7
P11586	MTHFD1 MTHFC MTHFD	C-1-tetrahydrofolate synthase, cytoplasmic (C1-THF synthase) (Epididymis secretory sperm binding protein) [Cleaved into: C-1-tetrahydrofolate synthase, cytoplasmic, N-terminally processed] [Includes: Methylenetetrahydrofolate dehydrogenase (EC 1.5.1.5); Methenyltetrahydrofolate cyclohydrolase (EC 3.5.4.9); Formyltetrahydrofolate synthetase (EC 6.3.4.3)]	2.61242	2.56015	1.8841	1.84641	1.37088	0.899375	1	0	3593.21	3521.32	3713	3586.35	2821.07	2709.84	2170.11	3026.21	1375.43	1907.12	3557.26
P32969	RPL9 OK/SW-cl.103; RPL9P7; RPL9P8; RPL9P9	60S ribosomal protein L9 (Large ribosomal subunit protein uL6)	2.72837	2.32979	1.98798	1.69756	1.33861	0.881874	1	0	7908.09	6752.81	6665.3	6659.06	6047.35	5683.8	4947.35	5695.78	2898.47	3977.96	7330.45
Q9BT22	ALG1 HMAT1 HMT1 PSEC0061 UNQ861/PRO1870	Chitobiosyldiphosphodolichol beta-mannosyltransferase (EC 2.4.1.142) (Asparagine-linked glycosylation protein 1 homolog) (Beta-1,4-mannosyltransferase) (GDP-Man:GlcNAc2-PP-dolichol mannosyltransferase) (GDP-mannose-dolichol diphosphochitobiose mannosyltransferase) (Mannosyltransferase-1) (MT-1) (hMat-1)	2.29607	1.69615	2.10688	1.55639	0.997193	0.873129	1	0	4303.91	3179.37	3417.7	3234.87	2828.64	3443.3	3026.68	2601.75	1874.46	2042.79	3741.64
Q9NZ01	TECR GPSN2 SC2	Very-long-chain enoyl-CoA reductase (EC 1.3.1.93) (Synaptic glycoprotein SC2) (Trans-2,3-enoyl-CoA reductase) (TER)	3.24937	2.8252	1.95929	1.70352	1.60278	0.872951	1	0	11440.9	9947.37	10913	9055.04	6940.4	6368.49	7672.77	7563.54	3520.94	5839.29	10694.1
P26038	MSN	Moesin (Membrane-organizing extension spike protein)	2.33043	1.88926	2.00391	1.62456	1.07714	0.85936	1	0	2875.28	2330.97	2406.2	2321.01	2328.77	2391.07	2123.79	2081.15	1233.8	1434.84	2603.13
P62304	SNRPE	Small nuclear ribonucleoprotein E (snRNP-E) (Sm protein E) (Sm-E) (SmE)	2.28468	2.37849	1.75256	1.82452	1.22131	0.838782	1	0	1472.44	1532.89	1626.5	1101.74	1139.71	970.245	1060.96	1121.13	644.481	840.163	1502.66
Q09666	AHNAK PM227	Neuroblast differentiation-associated protein AHNAK (Desmoyokin)	2.3038	2.68286	1.63433	1.90323	1.31807	0.822752	1	0	1496.3	1742.49	2130.3	1457.62	1490.95	1044.3	1020.4	1293.21	649.49	915.545	1619.39
Q969V3	NCLN	Nicalin (Nicastrin-like protein)	7.85605	7.20482	1.83798	1.68562	2.91273	0.817048	1	0	8217.02	7535.86	9021.6	8089.06	5243.57	4974.36	4322.92	4576.31	1045.95	4470.68	7876.44
Q9H173	SIL1 UNQ545/PRO836	Nucleotide exchange factor SIL1 (BiP-associated protein) (BAP)	6.04933	4.63919	1.9853	1.52252	2.41799	0.810574	1	0	2095.95	1607.37	1901.7	1150.23	860.016	1289.31	1022.81	1314.49	346.476	1055.73	1851.66
O00264	PGRMC1 HPR6.6 PGRMC	Membrane-associated progesterone receptor component 1 (mPR) (Dap1) (IZA)	2.1696	2.48291	1.60338	1.83493	1.21801	0.781701	1	0	2364.9	2706.42	2185.9	2824.65	4642.32	2513.9	1870.2	1727.34	1090.02	1474.94	2535.66
P35579	MYH9	Myosin-9 (Cellular myosin heavy chain, type A) (Myosin heavy chain 9) (Myosin heavy chain, non-muscle IIa) (Non-muscle myosin heavy chain A) (NMMHC-A) (Non-muscle myosin heavy chain IIa) (NMMHC II-a) (NMMHC-IIA)	3.02386	2.7858	1.76821	1.62901	1.53845	0.764354	1	0	13708.8	12629.6	12387	11230.6	9251.69	8957.42	8417.52	10273.3	4533.55	7752.92	13169.2
P12277	CKB CKBB	Creatine kinase B-type (EC 2.7.3.2) (Brain creatine kinase) (B-CK) (Creatine kinase B chain) (Creatine phosphokinase B-type) (CPK-B)	3.03432	2.79895	1.73846	1.60361	1.54431	0.740739	1	0	3388.53	3125.68	2888.8	2544.72	1875.56	2390.47	1939.38	2673.92	1116.73	1949.16	3257.11
P52907	CAPZA1	F-actin-capping protein subunit alpha-1 (CapZ alpha-1)	3.20818	2.36728	1.90162	1.40318	1.47909	0.724564	1	0	685.85	506.08	631.17	456.584	324.99	473.083	382.526	328.107	213.781	360.666	595.965
Q9Y490	TLN1 KIAA1027 TLN	Talin-1	2.36215	1.91194	1.80506	1.46103	1.09562	0.707565	1	0	4822.47	3903.35	3949.4	3558.73	3240.32	4311.24	2996.58	3958.79	2041.56	2671.64	4362.91
O15460	P4HA2 UNQ290/PRO330	Prolyl 4-hydroxylase subunit alpha-2 (4-PH alpha-2) (EC 1.14.11.2) (Procollagen-proline,2-oxoglutarate-4-dioxygenase subunit alpha-2)	6.21809	3.71467	1.98009	1.1829	2.3122	0.661288	1	0	1118.13	667.968	833.08	852.463	543.903	456.418	521.347	629.893	179.819	564.687	893.05
P35908	KRT2 KRT2A KRT2E	Keratin, type II cytoskeletal 2 epidermal (Cytokeratin-2e) (CK-2e) (Epithelial keratin-2e) (Keratin-2 epidermis) (Keratin-2e) (K2e) (Type-II keratin Kb2)	1.20885	1.23016	1.53851	1.56563	0.286295	0.634192	1	0	187168	190468	352790	138114	137199	89959.7	108194	181570	154832	121656	188818
P0DMV9	HSPA1B HSP72	Heat shock 70 kDa protein 1B (Heat shock 70 kDa protein 2) (HSP70-2) (HSP70.2)	4.09121	3.89329	1.58374	1.50712	1.9972	0.628008	1	0	37660.9	35839.1	37339	34307.9	33049.7	35677	29171.4	36929.7	9205.34	23779.8	36750
P52272	HNRNPM HNRPM NAGR1	Heterogeneous nuclear ribonucleoprotein M (hnRNP M)	1.41838	1.29596	1.59562	1.4579	0.440603	0.610473	1	0	1174.31	1072.95	1591.8	753.74	723.262	1089.3	572.863	836.222	827.92	735.957	1123.63
Q14974	KPNB1 NTF97	Importin subunit beta-1 (Importin-90) (Karyopherin subunit beta-1) (Nuclear factor p97) (Pore targeting complex 97 kDa subunit) (PTAC97)	3.78607	3.86793	1.50463	1.53716	1.93621	0.604922	1	0	20757.5	21206.3	22770	19696.8	16885.9	16245.4	15990.4	19758.7	5482.59	13795.7	20981.9
P04350	TUBB4A TUBB4 TUBB5	Tubulin beta-4A chain (Tubulin 5 beta) (Tubulin beta-4 chain)	2.60632	2.85389	1.44753	1.58503	1.44896	0.600534	1	0	2424.39	2654.67	3454	2944.92	1929.53	2134.35	1548.7	1859.92	930.195	1674.85	2539.53
P49720	PSMB3	Proteasome subunit beta type-3 (Proteasome chain 13) (Proteasome component C10-II) (Proteasome theta chain)	2.58541	2.1949	1.63812	1.39069	1.25711	0.59875	1	0	935.84	794.488	1027.7	819.454	812.173	1171	891.224	702.196	361.97	571.29	865.164
P54136	RARS1 RARS	Arginine--tRNA ligase, cytoplasmic (EC 6.1.1.19) (Arginyl-tRNA synthetase) (ArgRS)	3.18458	2.61127	1.62027	1.32858	1.53502	0.560154	1	0	2120.77	1738.98	1771.5	1610.83	1667.83	1427.72	1597.03	1403.8	665.95	1308.9	1929.87
P19105	MYL12A MLCB MRLC3 RLC	Myosin regulatory light chain 12A (Epididymis secretory protein Li 24) (HEL-S-24) (MLC-2B) (Myosin RLC) (Myosin regulatory light chain 2, nonsarcomeric) (Myosin regulatory light chain MRLC3)	2.13752	1.95232	1.52223	1.39034	1.03205	0.542292	1	0	967.195	883.396	768.22	662.256	694.889	670.683	508.282	580.752	452.485	635.381	925.295
Q9NYL4	FKBP11 FKBP19 UNQ336/PRO535	Peptidyl-prolyl cis-trans isomerase FKBP11 (PPIase FKBP11) (EC 5.2.1.8) (19 kDa FK506-binding protein) (19 kDa FKBP) (FKBP-19) (FK506-binding protein 11) (FKBP-11) (Rotamase)	9.50002	8.28875	1.55011	1.35247	3.15289	0.537334	1	0	5573.32	4862.72	4786.5	4444.51	2604.17	3119.94	2561.05	3291.3	586.664	3595.44	5218.02
P17066	HSPA6 HSP70B'	Heat shock 70 kDa protein 6 (Heat shock 70 kDa protein B')	2.17796	1.87093	1.52254	1.30791	1.01753	0.501029	1	0	3858.85	3314.87	3680.3	3476.7	3302.53	2477.95	3445.51	3265.09	1771.77	2534.48	3586.86
Q71DI3	H3C15 HIST2H3A; H3C14 H3F2 H3FM HIST2H3C; H3C13 HIST2H3D	Histone H3.2 (H3-clustered histone 13) (H3-clustered histone 14) (H3-clustered histone 15) (Histone H3/m) (Histone H3/o)	2.03737	2.02115	1.38564	1.37461	1.02096	0.464796	1	0	12244.7	12147.3	12024	11811.1	9845.21	9408.88	8201	12910.4	6010.07	8836.9	12196
Q7Z2K6	ERMP1 FXNA KIAA1815	Endoplasmic reticulum metallopeptidase 1 (EC 3.4.-.-) (Felix-ina)	5.83264	5.74337	1.37794	1.35685	2.53307	0.451426	1	0	5405.32	5322.58	4997.9	4768.9	3508.58	3201.78	3419.43	3806.74	926.736	3922.76	5363.95
P61586	RHOA ARH12 ARHA RHO12	Transforming protein RhoA (EC 3.6.5.2) (Rho cDNA clone 12) (h12)	1.98914	1.87512	1.40673	1.32609	0.950191	0.450389	1	0	1358.95	1281.05	1604	1235.06	856.149	1114.21	827.608	1313.76	683.185	966.036	1320
Q9UNL2	SSR3 TRAPG	Translocon-associated protein subunit gamma (TRAP-gamma) (Signal sequence receptor subunit gamma) (SSR-gamma)	5.76794	5.58928	1.3779	1.33522	2.50554	0.439949	1	0	3061.23	2966.41	2425.5	2326.17	1347.19	1738.03	1477.78	1589.6	530.732	2221.67	3013.82
Q02241	KIF23 KNSL5 MKLP1	Kinesin-like protein KIF23 (Kinesin-like protein 5) (Mitotic kinesin-like protein 1)	1.19176	1.08703	1.41531	1.29093	0.188268	0.43629	1	0	580.099	529.118	1331.3	419.182	362.896	769.049	412.731	604.647	486.757	409.874	554.608
P06702	S100A9 CAGB CFAG MRP14	Protein S100-A9 (Calgranulin-B) (Calprotectin L1H subunit) (Leukocyte L1 complex heavy chain) (Migration inhibitory factor-related protein 14) (MRP-14) (p14) (S100 calcium-binding protein A9)	0.52911	0.513948	1.35024	1.31155	-0.939181	0.412399	1	0	493.343	479.205	678.15	419.303	1382.75	461.185	246.506	794.4	932.401	365.373	486.274
P42677	RPS27 MPS1	40S ribosomal protein S27 (Metallopan-stimulin 1) (MPS-1) (Small ribosomal subunit protein eS27)	1.53095	1.41918	1.37015	1.27012	0.560782	0.400683	0	1	1585.14	1469.41	1649.7	1184.75	1246.06	1437.87	1616.34	1716.15	1035.39	1156.91	1527.27
Q15392	DHCR24 KIAA0018	Delta(24)-sterol reductase (EC 1.3.1.72) (24-dehydrocholesterol reductase) (3-beta-hydroxysterol Delta-24-reductase) (Diminuto/dwarf1 homolog) (Seladin-1)	2.76477	2.77813	1.29169	1.29793	1.47064	0.372743	1	0	1929.08	1938.4	2131.1	1576.53	1370.73	2321.68	1185.77	1025.29	697.736	1493.45	1933.74
P60842	EIF4A1 DDX2A EIF4A	Eukaryotic initiation factor 4A-I (eIF-4A-I) (eIF4A-I) (EC 3.6.4.13) (ATP-dependent RNA helicase eIF4A-1)	2.30185	2.35141	1.27367	1.30109	1.21824	0.364434	1	0	4236.5	4327.7	4450.8	3460.16	3321.7	2876.71	3142.64	3768.7	1840.47	3326.22	4282.1
P60174	TPI1 TPI	Triosephosphate isomerase (TIM) (EC 5.3.1.1) (Methylglyoxal synthase) (EC 4.2.3.3) (Triose-phosphate isomerase)	1.85898	1.61001	1.35701	1.17527	0.794517	0.340434	1	0	2175.21	1883.89	2359.1	2095.72	2068.41	1419.56	1742.43	2145.05	1170.11	1602.95	2029.55
Q9BPU6	DPYSL5 CRMP5 ULIP6	Dihydropyrimidinase-related protein 5 (DRP-5) (CRMP3-associated molecule) (CRAM) (Collapsin response mediator protein 5) (CRMP-5) (UNC33-like phosphoprotein 6) (ULIP-6)	1.87712	1.91189	1.21935	1.24194	0.921822	0.299412	0	1	6064.63	6176.97	6014.9	5511.64	4815.42	4147.86	3962.34	6999.74	3230.81	4973.66	6120.8
P23528	CFL1 CFL	Cofilin-1 (18 kDa phosphoprotein) (p18) (Cofilin, non-muscle isoform)	2.00655	1.6791	1.30501	1.09204	0.881919	0.261258	1	0	11729.1	9815.01	11242	9426.11	8573.26	8874.39	8263.34	9799.12	5845.41	8987.79	10772.1
P07942	LAMB1	Laminin subunit beta-1 (Laminin B1 chain) (Laminin-1 subunit beta) (Laminin-10 subunit beta) (Laminin-12 subunit beta) (Laminin-2 subunit beta) (Laminin-6 subunit beta) (Laminin-8 subunit beta)	1.48941	1.14424	1.32802	1.02025	0.397064	0.231597	1	0	981.304	753.885	1192.8	793.654	656.016	704.628	782.293	763.396	658.853	738.923	867.595
P60866	RPS20	40S ribosomal protein S20 (Small ribosomal subunit protein uS10)	1.89409	1.88842	1.16666	1.16316	0.919344	0.220215	1	0	2569.05	2561.36	2634.2	2551.92	2135.92	2302.92	2354.39	1857.45	1356.35	2202.07	2565.2
P27635	RPL10 DXS648E QM	60S ribosomal protein L10 (Laminin receptor homolog) (Large ribosomal subunit protein uL16) (Protein QM) (Ribosomal protein L10) (Tumor suppressor QM)	2.78888	2.50651	1.19797	1.07668	1.40474	0.185648	1	0	6406.83	5758.15	5706	5045.95	4015.68	4129.62	4820.32	5092.84	2297.28	5348.05	6082.49
Q2TAY7	SMU1	WD40 repeat-containing protein SMU1 (Smu-1 suppressor of mec-8 and unc-52 protein homolog) [Cleaved into: WD40 repeat-containing protein SMU1, N-terminally processed]	1.9223	1.42421	1.29095	0.956454	0.742659	0.16826	0	1	812.87	602.248	960.1	718.181	931.137	605.417	914.351	1260.18	422.864	629.668	707.559
P15121	AKR1B1 ALDR1 ALR2	Aldo-keto reductase family 1 member B1 (EC 1.1.1.300) (EC 1.1.1.372) (EC 1.1.1.54) (Aldehyde reductase) (Aldose reductase) (AR) (EC 1.1.1.21)	2.79231	3.64516	0.969424	1.26551	1.68649	0.160234	1	0	1078.59	1408.02	1235.2	805.871	921.89	917.981	915.691	1089.11	386.271	1112.61	1243.3
Q71UI9	H2AZ2 H2AFV H2AV	Histone H2A.V (H2A.F/Z) (H2A.Z variant histone 2)	5.5623	5.73682	1.09244	1.12672	2.49814	0.150011	1	0	12547	12940.6	7975.4	8539.04	6552.68	11563.9	5875.51	7000.61	2255.71	11485.3	12743.8
Q9NQC3	RTN4 KIAA0886 NOGO My043 SP1507	Reticulon-4 (Foocen) (Neurite outgrowth inhibitor) (Nogo protein) (Neuroendocrine-specific protein) (NSP) (Neuroendocrine-specific protein C homolog) (RTN-x) (Reticulon-5)	4.38589	4.59257	1.07179	1.12229	2.16647	0.133618	1	0	8981.28	9404.5	10090	9300.9	6688.37	6912.25	8231.84	6480.52	2047.76	8379.71	9192.89
P10809	HSPD1 HSP60	60 kDa heat shock protein, mitochondrial (EC 5.6.1.7) (60 kDa chaperonin) (Chaperonin 60) (CPN60) (Heat shock protein 60) (HSP-60) (Hsp60) (HuCHA60) (Mitochondrial matrix protein P1) (P60 lymphocyte protein)	2.04092	1.9568	1.10072	1.05535	0.999176	0.108404	1	0	12301.4	11794.3	10707	10761.6	9502.21	9743.22	11365.7	13883.3	6027.36	11175.7	12047.8
Q14146	URB2 KIAA0133	Unhealthy ribosome biogenesis protein 2 homolog	0.993635	0.823851	1.16321	0.964451	-0.138056	0.0892679	0	1	30732.5	25481.2	33800	27601.5	29126.2	31238.6	32801.3	34914.8	30929.4	26420.4	28106.8
P11498	PC	Pyruvate carboxylase, mitochondrial (EC 6.4.1.1) (Pyruvic carboxylase) (PCB)	1	0.999999	1	1	-3.68013e-07	-8.98701e-08	0	1	52846	52846	52846	52846	52846	52846	52846	52846	52846	52846	52846
Q01518	CAP1 CAP	Adenylyl cyclase-associated protein 1 (CAP 1)	1.41139	1.25226	1.05916	0.939744	0.413406	-0.000792179	1	0	150.797	133.796	159.05	117.633	58.5315	109.442	137.494	202.365	106.843	142.374	142.296
Q86TM6	SYVN1 HRD1 KIAA1810	E3 ubiquitin-protein ligase synoviolin (EC 2.3.2.27) (RING-type E3 ubiquitin transferase synoviolin) (Synovial apoptosis inhibitor 1)	1.84132	2.00626	0.864909	0.942389	0.943951	-0.146166	1	0	531.404	579.008	659.34	488.22	497.111	439.279	502.028	459.454	288.6	614.404	555.206
P31943	HNRNPH1 HNRPH HNRPH1	Heterogeneous nuclear ribonucleoprotein H (hnRNP H) [Cleaved into: Heterogeneous nuclear ribonucleoprotein H, N-terminally processed]	1.23797	1.15091	0.90775	0.843913	0.256332	-0.191274	0	1	1800.78	1674.15	2343.3	1525.84	1693.97	1894.6	1888.76	1829.71	1454.63	1983.79	1737.47
P05165	PCCA	Propionyl-CoA carboxylase alpha chain, mitochondrial (PCCase subunit alpha) (EC 6.4.1.3) (Propanoyl-CoA:carbon dioxide ligase subunit alpha)	1.14612	1.07342	0.804726	0.753687	0.150261	-0.359922	0	1	1405.81	1316.64	1076.3	1028.97	1330.29	1319.7	1430.25	1012.66	1226.58	1746.94	1361.23
Q00839	HNRNPU C1orf199 HNRPU SAFA U21.1	Heterogeneous nuclear ribonucleoprotein U (hnRNP U) (GRIP120) (Nuclear p120 ribonucleoprotein) (Scaffold-attachment factor A) (SAF-A) (p120) (pp120)	3.24397	4.58121	0.643176	0.90831	1.96812	-0.36635	1	0	360.601	509.25	273.17	170.485	172.92	278.656	243.858	188.388	111.161	560.657	434.926
Q13085	ACACA ACAC ACC1 ACCA	Acetyl-CoA carboxylase 1 (ACC1) (EC 6.4.1.2) (Acetyl-Coenzyme A carboxylase alpha) (ACC-alpha)	0.720603	0.572831	0.831145	0.660705	-0.628794	-0.422898	1	0	6361.8	5057.21	6964.1	5982.57	4794.82	5232.56	4329.83	4397.19	8828.44	7654.26	5709.5
P30043	BLVRB FLR	Flavin reductase (NADPH) (FR) (EC 1.5.1.30) (Biliverdin reductase B) (BVR-B) (EC 1.3.1.24) (Biliverdin-IX beta-reductase) (Green heme-binding protein) (GHBP) (NADPH-dependent diaphorase) (NADPH-flavin reductase) (FLR)	3.40365	3.17283	0.719307	0.670526	1.71732	-0.525088	1	0	1908	1778.61	1823.2	1563.48	1866.81	1415.85	1495.07	1562.95	560.574	2652.55	1843.3
Q9BSJ2	TUBGCP2 GCP2	Gamma-tubulin complex component 2 (GCP-2) (hGCP2) (Gamma-ring complex protein 103 kDa) (h103p) (hGrip103) (Spindle pole body protein Spc97 homolog) (hSpc97)	0.739811	0.649908	0.732654	0.643621	-0.525207	-0.539232	0	1	7082.43	6221.76	8912.9	6193.9	7199.42	7069.26	8471.15	7397.99	9573.29	9666.81	6652.09
Q96RQ3	MCCC1 MCCA	Methylcrotonoyl-CoA carboxylase subunit alpha, mitochondrial (MCCase subunit alpha) (EC 6.4.1.4) (3-methylcrotonyl-CoA carboxylase 1) (3-methylcrotonyl-CoA carboxylase biotin-containing subunit) (3-methylcrotonyl-CoA:carbon dioxide ligase subunit alpha)	1.11841	0.949782	0.742589	0.630627	0.0483678	-0.542442	1	0	554.51	470.905	939.26	616.863	630.821	525.398	569.217	640.479	495.804	746.726	512.708
Q92643	PIGK GPI8	GPI-anchor transamidase (GPI transamidase) (EC 3.-.-.-) (GPI8 homolog) (hGPI8) (Phosphatidylinositol-glycan biosynthesis class K protein) (PIG-K)	1.29918	1.72108	0.574212	0.760686	0.594674	-0.583271	1	0	354.435	469.537	661.36	457.594	450.731	421.813	681.339	487.313	272.815	617.255	411.986
O15020	SPTBN2 KIAA0302 SCA5	Spectrin beta chain, non-erythrocytic 2 (Beta-III spectrin) (Spinocerebellar ataxia 5 protein)	0.582847	0.302153	0.857399	0.444483	-1.17625	-0.619402	1	0	5045.52	2615.64	9647.3	4015.62	3840.48	2905.03	4442.64	5370.2	8656.69	5884.69	3830.58
Q6UWR7	ENPP6 UNQ1889/PRO4334	Glycerophosphocholine cholinephosphodiesterase ENPP6 (GPC-Cpde) (EC 3.1.4.-) (EC 3.1.4.38) (Choline-specific glycerophosphodiester phosphodiesterase) (Ectonucleotide pyrophosphatase/phosphodiesterase family member 6) (E-NPP 6) (NPP-6)	1.24967	1.01855	0.701286	0.571588	0.181565	-0.65191	1	0	190687	155421	183590	180995	146110	159007	183889	163171	152589	271910	173054
P30086	PEBP1 PBP PEBP	Phosphatidylethanolamine-binding protein 1 (PEBP-1) (HCNPpp) (Neuropolypeptide h3) (Prostatic-binding protein) (Raf kinase inhibitor protein) (RKIP) [Cleaved into: Hippocampal cholinergic neurostimulating peptide (HCNP)]	13.8471	12.1939	0.593887	0.522982	3.70271	-0.84054	1	0	1447.18	1274.4	1183.6	1271.41	607.45	640.385	710.432	940.123	104.511	2436.79	1360.79
Q9H5I1	SUV39H2 KMT1B	Histone-lysine N-methyltransferase SUV39H2 (EC 2.1.1.355) (Histone H3-K9 methyltransferase 2) (H3-K9-HMTase 2) (Lysine N-methyltransferase 1B) (Suppressor of variegation 3-9 homolog 2) (Su(var)3-9 homolog 2)	0.305714	0.334466	0.415119	0.454161	-1.64345	-1.20211	0	1	810.257	886.462	15422	1098.78	278.181	955.048	985.541	3221.45	2650.38	1951.87	848.36
Q14318	FKBP8 FKBP38	Peptidyl-prolyl cis-trans isomerase FKBP8 (PPIase FKBP8) (EC 5.2.1.8) (38 kDa FK506-binding protein) (38 kDa FKBP) (FKBP-38) (hFKBP38) (FK506-binding protein 8) (FKBP-8) (FKBPR38) (Rotamase)	2.83435	2.6539	0.311025	0.291223	1.45635	-1.73157	1	0	652.989	611.416	723.88	713.659	499.053	526.681	832.099	1126.87	230.384	2099.47	632.202
O15260	SURF4 SURF-4	Surfeit locus protein 4	1.92962	1.48886	0.286091	0.220743	0.773356	-1.98042	1	0	2607.11	2011.61	2234.4	1812.6	1751.98	2418.64	1758.72	1435.16	1351.1	9112.89	2309.36
P22304	IDS SIDS	Iduronate 2-sulfatase (EC 3.1.6.13) (Alpha-L-iduronate sulfate sulfatase) (Idursulfase) [Cleaved into: Iduronate 2-sulfatase 42 kDa chain; Iduronate 2-sulfatase 14 kDa chain]	4.58064	0.857294	0.38389	0.0718472	1.44306	-2.13373	1	0	18937.2	3544.2	17731	10695.6	9716.58	10156.9	2936.98	45193.2	4134.17	49329.7	11240.7

## Sheet: Table S5-2 true positive list
Gene Name	UniProt ID
NFXL1	Q6ZNB6
RTN3	O95197
PSEN2	P49810
RAB6A	P20340
STX5	Q13190
RAB33B	Q9H082
SLC27A3	Q5K4L6
CHMP7	Q8WUX9
AUP1	Q9Y679
ATF6	P18850
SCARB1	Q8WTV0
BSG	P35613
FLOT2	Q14254
RPLP1	P05386
LNPEP	Q9UIQ6
TEX264	Q9Y6I9
ZFPL1	O95159
AKAP1	Q92667
RRBP1	Q9P2E9
FNDC3B	Q53EP0
CLMN	Q96JQ2
AGPAT5	Q9NUQ2
AGPAT1	Q99943
GPAT3	Q53EU6
MBOAT7	Q96N66
MBOAT2	Q6ZWT7
STT3B	Q8TCJ2
USP32	Q8NFA0
ARHGAP1	Q07960
SHB	Q15464
PRKCSH	P14314
PREB	Q9HCU5
RAB3GAP1	Q15042
ANO10	Q9NW15
TMCO1	Q9UM00
ACBD3	Q9H3P7
WDR41	Q9HAD4
TTC17	Q96AE7
OCIAD1	Q9NX40
SCARF2	Q96GP6
POMGNT1	Q8WZA1
SARAF	Q96BY9
GORASP2	Q9H8Y8
CAMLG	P49069
CCPG1	Q9ULG6
ITPRIPL1	Q6GPH6
GRAMD1A	Q96CP6
RETREG3	Q86VR2
DHRS1	Q96LJ7
LRCH4	O75427
RTN1	Q16799
UBXN8	O00124
YIPF4	Q9BSR8
YIPF3	Q9GZM5
CYB5B	O43169
SYAP1	Q96A49
KIAA0319L	Q8IZA0
SCAMP2	O15127
SLC25A46	Q96AG3
GGT7	Q9UJ14
DDX50	Q9BQ39
PGS1	Q32NB8
HSPA13	P48723
ATAD3B	Q5T9A4
ATAD3A	Q9NVI7
CNNM2	Q9H8M5
SAR1A	Q9NR31
LSG1	Q9H089
SAR1B	Q9Y6B6
SRPRB	Q9Y5M8
ATL2	Q8NHH9
ATL3	Q6DD88
CCDC80	Q76M96
NENF	Q9UMX5
CPD	O75976
SOGA3	Q5TF21
LRIG3	Q6UXM1
TMX2	Q9Y320
EMC8	O43402
EMC2	Q15006
UFSP2	Q9NUQ7
RMDN3	Q96TC7
BCL2L13	Q9BXK5
MCAM	P43121
TOR1AIP1	Q5JTV8
TMEM57	Q8N5G2
UBL4A	P11441
TMPO	P42166
PGRMC2	O15173
LMNB1	P20700
LRRC59	Q96AG4
PCYT1A	P49585
UBXN4	Q92575
CLGN	O14967
FAM169A	Q9Y6X4
CARMIL3	Q8ND23
MTFR1	Q15390
STX8	Q9UNK0
ACBD5	Q5T8D3
TMEM135	Q86UB9
REEP1	Q9H902
PGRMC1	O00264
RCN1	Q15293
ALG9	Q9H6U8
CERS6	Q6ZMG9
PNPLA6	Q8IY17
RFT1	Q96AA3
USE1	Q9NZ43
SEC16A	O15027
SLC39A7	Q92504
NUS1	Q96E22
TMCC1	O94876
TMTC2	Q8N394
TECR	Q9NZ01
REEP6	Q96HR9
ARMC10	Q8N2F6
FADS2	O95864
LRRC8D	Q7L1W4
SLC33A1	O00400
REEP2	Q9BRK0
MLEC	Q14165
ICMT	O60725
SPCS3	P61009
TRAM1	Q15629
SSR1	P43307
SEC62	Q99442
SSR3	Q9UNL2
SELENOI	Q9C0D9
CEPT1	Q9Y6K0
PTDSS1	P48651
PTDSS2	Q9BVG9
SGPP1	Q9BX95
ESYT1	Q9BSJ8
SEC22A	Q96IW7
CTAGE5	O15320
ERGIC1	Q969X5
BCAP29	Q9UHQ4
NBAS	A2RRP1
TMEM214	Q6NUQ4
IKBIP	Q70UQ0
TMX1	Q9H3N1
GGCX	P38435
ALG5	Q9Y673
SPCS2	Q15005
ERGIC3	Q9Y282
RHBDF2	Q6PJF5
SPTLC2	O15270
NOMO2	Q5JPE7
EI24	O14681
TOR1AIP2	Q8NFQ8
SCD5	Q86SK9
KDSR	Q06136
VKORC1	Q9BQB6
VKORC1L1	Q8N0U8
SC5D	O75845
REEP4	Q9H6H4
REEP3	Q6NUK4
RNF121	Q9H920
SEC11A	P67812
DNAJC14	Q6Y2X3
ARV1	Q9H2C2
UBAC2	Q8NBM4
PPIB	P23284
GOLGA5	Q8TBA6
SCAMP1	O15126
SLC39A6	Q13433
PODXL2	Q9NZ53
MPZL1	O95297
SLC7A1	P30825
MIGA1	Q8NAN2
SLC39A14	Q15043
TM9SF2	Q99805
SLC19A1	P41440
ALDH3A2	P51648
TAOK3	Q9H2K8
DDX54	Q8TDD1
RPL10A	P62906
POMK	Q9H5K3
TOMM70	O94826
ACSL4	O60488
SMPD4	Q9NXE4
CYP51A1	Q16850
FDFT1	P37268
NSDHL	Q15738
PLPP6	Q8IY26
FLAD1	Q8NFF5
CNNM3	Q8NE01
GPR89A	B7ZAQ6
TMC7	Q7Z402
TMEM109	Q9BVC6
CACHD1	Q5VU97
TMEM199	Q8N511
ARFGAP2	Q8N6H7
ARFGAP3	Q9NP61
BNIP1	Q12981
SURF4	O15260
RAB6B	Q9NRW1
COPE	O14579
TMED9	Q9BVK6
SEC22B	O75396
EMC4	Q5J8M3
UGT8	Q16880
SEC23IP	Q9Y6Y8
LMAN1	P49257
SYNE1	Q8NF91
RAB2A	P61019
STX6	O43752
RAB22A	Q9UL26
NOTCH2	Q04721
TGFBR1	P36897
PKD2	Q13563
ERN1	O75460
NUP160	Q12769
AHCTF1	Q8WYP5
SEC13	P55735
EMD	P50402
POM121	Q96HA1
POM121C	A8CG34
NUPL2	O15504
NUP50	Q9UKX7
NUP210	Q8TEM1
AAAS	Q9NRG9
ANKLE2	Q86XL3
PKMYT1	Q99640
ZW10	O43264
DSC2	Q02487
ITGB5	P18084
ANTXR1	Q9H6X2
TEX2	Q8IWB9
SLC35B2	Q8TB61
ITPR2	Q14571
ADAM17	P78536
RAB7A	P51149
FURIN	P09958
CELSR2	Q9HCU4
ADCY6	O43306
ADCY9	O60503
FADS1	O60427
SLITRK5	O94991
JPH1	Q9HDC5
LRIG1	Q96JA1
VTI1A	Q96AJ9
PPT1	P50897
RAB3C	Q96E17
RAB3B	P20337
RAB11B	Q15907
STX4	Q12846
GUCY1B3	Q02153
JAG2	Q9Y219
REEP5	Q00765
FAM184A	Q8NB25
TMEM120B	A0PK00
LMNB2	Q03252
TMEM120A	Q9BXJ8
CDKAL1	Q5VV42
ATP13A1	Q9HD20
TMEM131	Q92545
TMEM245	Q9H330
EMC3	Q9P0I2
EMC7	Q9NPA0
TMEM9	Q9P0T7
CALU	O43852
C17orf80	Q9BSJ5
PLEKHA3	Q9HB20
COMTD1	Q86VU5
RPN1	P04843
MAGT1	Q9H0U3
TRIM4	Q9C037
SLC30A5	Q8TAD4
VAT1	Q99536
SLC26A2	P50443
BLZF1	Q9H2G9
CDK5RAP3	Q96JB5
VTI1B	Q9UEU0
LRP2	P98164
ASPH	Q12797
CSNK2B	P67870
SYNE3	Q6ZMZ3
TAOK2	Q9UL54
VRK2	Q86Y07
C1QBP	Q07021
PIEZO1	Q92508
AP1S1	P61966
ARL6IP5	O75915
RAB14	P61106
IGF2R	P11717
SQLE	Q14534
SLC30A6	Q6NXT4
CDON	Q4KMG0
POR	P16435
GOPC	Q9HD26
ATP2A2	P16615
TRPM4	Q8TD43
OSBPL8	Q9BZF1
CPLX1	O14810
HAX1	O00165
SRC	P12931
RAB8A	P61006
ITPR1	Q14643
ATP1A1	P05023
RTN4	Q9NQC3
ARF1	P84077
IFNGR1	P15260
CDH2	P19022
B3GALT6	Q96L58
EXT2	Q93063
FBL	P22087
YKT6	O15498
SNAP29	O95721
GOSR1	O95249
HSP90B1	P14625
SCAMP4	Q969E2
PRAF2	O60831
RAB3D	O95716
PDIA3	P30101
PDIA6	Q15084
PDIA4	P13667
SLC6A15	Q9H2J7
SLC7A5	Q01650
TAP1	Q03518
CD320	Q9NPF0
TOMM22	Q9NS69
TMEM38B	Q9NVV0
ITPR3	Q14573
STIM2	Q9P246
SLC20A1	Q8WUM9
SLC12A6	Q9UHW9
SLC12A4	Q9UP95
OSBPL5	Q9H0X9
VAPA	Q9P0L0
CHP1	Q99653
MMGT1	Q8N4V1
SLC4A7	Q9Y6M7
SLC4A2	P04920
ATP6V0A1	Q93050
ATP6V0A2	Q9Y487
ITPRIP	Q8IWB1
GRAMD1B	Q3KR37
C16orf58	Q96GQ5
MOSPD2	Q8NHP6
ST7	Q9NRC1
TMEM87A	Q8NBN3
ODR4	Q5SWX8
TMEM39A	Q9NV64
GPR108	Q9NPR9
KCT2	Q8NC54
RETREG2	Q8NC44
TMEM209	Q96SK2
SMIM19	Q96E16
LYSMD3	Q7Z3D4
ARL6IP6	Q8N6S5
ANKRD46	Q86W74
DNAJC18	Q9H819
PCNX3	Q9H6A9
MXRA7	P84157
DNAJC25	Q9H1X3
SLC35E1	Q96K37
DNAJC16	Q9Y2G8
SLC35F5	Q8WV83
TMED8	Q6PL24
EMC1	Q8N766
SFT2D3	Q587I9
CYB5R3	P00387
SELENOS	Q9BQE4
RAB12	Q6IQ22
C9orf72	Q96LT7
TRIM13	O60858
OCLN	Q16625
VANGL1	Q8TAA9
VMP1	Q96GC9
FNDC3A	Q9Y2H6
VEZT	Q9HBM0
FAT1	Q14517
DHRS13	Q6UX07
C1orf43	Q9BWL3
EBAG9	O00559
ADGRL2	O95490
PDE3B	Q13370
ATP2A3	Q93084
PEX11B	O96011
PEX19	P40855
USP20	Q9Y2K6
HACD3	Q9P035
ALS2	Q96Q42
RAC1	P63000
RHOG	P84095
RAB8B	Q92930
RIF1	Q5UIP0
MTDH	Q86UE4
CKAP4	Q07065
LBR	Q14739
ABCC1	P33527
ATP1A2	P50993
HSPA5	P11021
ABCD3	P28288
SCFD1	Q8WVM8
GOLGA3	Q08378
EPHB4	P54760
DPY19L3	Q6ZPD9
HACD2	Q6Y1H2
ZDHHC13	Q8IUH4
ZDHHC20	Q5W0Z9
ZDHHC18	Q9NUE0
TBL2	Q9Y4P3
BAG5	Q9UL15
SLC12A2	P55011
CHCHD3	Q9NX63
CNST	Q6PJW8
OSBP	P22059
STX18	Q9P2W9
STX16	O14662
BET1	O15155
STX10	O60499
SUN1	O94901
SYNE2	Q8WXH0
SUN2	Q9UH99
NUP133	Q8WUM0
ASIC1	P78348
KCNQ5	Q9NR82
MARC2	Q969Z3
SGPL1	O95470
PDXDC1	Q6P996
MARC1	Q5VT66
ZMPSTE24	O75844
SUCO	Q9UBS9
TRPM7	Q96QT4
NUP107	P57740
NDC1	Q9BTX1
SNAP47	Q5SQN1
TMX3	Q96JJ7
ZFYVE27	Q5T4F4
TBC1D22B	Q9NU19
LEMD3	Q9Y2U8
ITGA6	P23229
SCAMP3	O14828
OSBPL9	Q96SU4
RANBP6	O60518
GRAMD4	Q6IC98
USP33	Q8TEY7
HERPUD1	Q15011
RALB	P11234
AMFR	Q9UKV5
SLC16A1	P53985
ABHD12	Q8N2K0
ABHD6	Q9BV23
LNP	Q9C0E8
GLG1	Q92896
ARL3	P36405
YIPF5	Q969M3
WLS	Q5T9L3
ATP2B1	P20020
RAB4B	P61018
RAB10	P61026
RAB27A	P51159
LIFR	P42702
IL6ST	P40189
UNC93B1	Q9H1C4
CADM1	Q9BY67
PCYOX1	Q9UHG3
LSR	Q86X29
SOAT1	P35610
LRP6	O75581
STX17	P56962
CLCC1	Q96S66
ARHGEF4	Q9NR80
VPS13A	Q96RL7
DHCR7	Q9UBM7
FLVCR1	Q9Y5Y0
FKBP8	Q14318
SLITRK6	Q9H5Y7
FAF2	Q96CS3
ATF6B	Q99941
SENP2	Q9HC62
BCAP31	P51572
FZD6	O60353
CERS1	P27544
LPCAT1	Q8NF37
ATP1A3	P13637
GOSR2	O14653
SRPRA	P08240
LMNA	P02545
SEC63	Q9UGP8
PTPN1	P18031
HYOU1	Q9Y4L1
EIF2AK3	Q9NZJ5
GPAT4	Q86UL3
CCDC115	Q96NT0
HLA-A	P01891
HLA-B	Q31612
HLA-C	Q95604
HLA-F	P30511
NPTN	Q9Y639
STIM1	Q13586
MIEF1	Q9NQG6
ATL1	Q8WXF7
CISD2	Q8N5K1
MLX	Q9UH92
ERP29	P30040
VAPB	O95292
HM13	Q8TCT9
MIA3	Q5JRA6
ACSL3	O95573
HIGD1A	Q9Y241
CANX	P27824
VAMP7	P51809
RAP1B	P61224
ATP6AP2	O75787
IGF1R	P08069
HMOX1	P09601
RNF5	Q99942
KTN1	Q86UP2
SLC27A4	Q6P1M0
NUP35	Q8NFH5
ASIC2	Q16515
RAB34	Q9BZG1
NOTCH3	Q9UM47
TMEM161A	Q9NX61
WFS1	O76024
SLC1A5	Q15758
CXADR	P78310
NUP153	P49790
TFRC	P02786
TMPPE	Q6ZT21
SCD	O00767
LRPAP1	P30533
BAX	Q07812
DNAJC1	Q96KC8
PANX1	Q96RD7
RAB39B	Q96DA2
ITGB1	P05556
SLC39A10	Q9ULF5
DGCR2	P98153
PLXNA3	P51805
ITGAV	P06756
TMEM201	Q5SNT2
HMOX2	P30519
CCDC47	Q96A33
LRRC8A	Q8IWT6
LRRC8C	Q8TDW0
GJA1	P17302
DNM1L	O00429
ANO6	Q4KMQ2
TRIP11	Q15643
FAT4	Q6V0I7
APOL2	Q9BQE5
VANGL2	Q9ULK5
RAB23	Q9ULC3
TMEM237	Q96Q45
COLEC12	Q5KU26
RDH10	Q8IZV5
PTK7	Q13308
MAVS	Q7Z434
RAB39A	Q14964
RAB9A	P51151
LPCAT2	Q7L5N7
TBC1D20	Q96BZ9
RAB18	Q9NP72
BET1L	Q9NYM9
TAPT1	Q6NXT6
HMGCR	P04035
MGRN1	O60291
UBE2J1	Q9Y385
B4GAT1	O43505
LRRC57	Q8N9N7
FAM213A	Q9BRX8
CISD1	Q9NZ45
CNNM4	Q6P4Q7
DCBLD1	Q8N8Z6
SLC30A1	Q9Y6M5
ADAM15	Q13444
PRKCH	P24723
STX7	O15400
RER1	O15258
LPCAT4	Q643R3
TSPAN10	Q9H1Z9
NUP155	O75694
SLC9A1	P19634
TMEM131L	A2VDJ0
CELSR1	Q9NYQ6
STOM	P27105
RAB29	O14966
ELOVL1	Q9BW60
ELOVL5	Q9NYP7
PLEKHA8	Q96JA3
BAG4	O95429
SLMAP	Q14BN4
PTPN2	P17706
SLC3A2	P08195
CYB5A	P00167
RAB1B	Q9H0U4
RAB1A	P62820
FLOT1	O75955
RAB3GAP2	Q9H2M9
DNAJC3	Q13217
POMT1	Q9Y6A1
DERL2	Q9GZP9
MARCH6	O60337
RNF185	Q96GF1
CERS2	Q96G23
DDRGK1	Q96HY6
GOLGB1	Q14789
APP	P05067
LRIG2	O94898
ATP2B4	P23634
STBD1	O95210
SMAP	O00193
FAM219A	Q8IW50
RNF157	Q96PX1
ZC3HAV1	Q7Z2W4-3
MICAL2	O94851
BSDC1	Q9NW68-7
FAM114A2	Q9NRY5
FAM177A1	Q8N128-2
FPGT-TNNI3K	V9GXZ4
SPG7	Q9UQ90
GPAA1	O43292
PIGK	Q92643
SMNDC1	O75940
YIF1A	O95070
IMMT	Q16891
TDRKH	Q9Y2W6
FBXL4	Q9UKA2
SPCS1	Q9Y6A9
METTL9	Q9H1A3
PIGT	Q969N2
DHRS7	Q9Y394
PTRH2	Q9Y3E5
EXD2	Q9NVH0
TYW1	Q9NV66
SYNJ2BP	P57105
MFF	Q9GZY8
PBXIP1	Q96AQ6
C6orf47	O95873
MRPL24	Q96A35
TRABD	J3KPT4
PIGS	Q96S52
PDZD8	Q8NEN9
MICU2	Q8IYU8
OSBPL2	Q9H1P3
TACC1	O75410-2;O75410;G8JLK4;O75410-7;O75410-6;O75410-3;E7ET87;E7EVI4;H0YAY0
GLTSCR2	Q9NZM5
POM121B	A6NF01
PDCL	Q13371
SMCR8	Q8TEV9;Q8TEV9-2
SPDL1	Q96EA4
OSBPL10	Q9BXB5;Q9BXB5-2;H7C487
UBE4A	Q14139-2;Q14139
FAM96B	Q9Y3D0
DPP9	Q86TI2-2
FBXL20	J3KTA1
PRR11	Q96HE9;J3QR53
TRIM32	Q13049
RABL3	Q5HYI8
ALG1L	Q6GMV1
ALG1L2	C9J202
MPI	P34949
GCC1	Q96CN9
PACS1	Q6VY07
RGPD1	P0DJD0
RGPD3	A6NKT7
RGPD2	P0DJD1
RGPD5	Q99666
EMC6	Q9BV81
RB1CC1	Q8TDY2
ATG101	Q9BSB4
MAP1LC3B2	A6NCE7
PACS2	Q86VP3
ATG9B	Q674R7
SLC25A15	Q9Y619
SLC25A2	Q9BXI2
HDAC3	O15379
ZGPAT	Q8N5A5
ATXN1L	P0C7T5
FST	P19883
ZNF649	Q9BS31
ZNF224	Q9NZL3
HCFC2	Q9Y5Z7
PCBP3	P57721
MAGEA1	P43355
N4BP2L2	Q92802
LMCD1	Q9NZU5
IRF2BPL	Q9H1B7
MOSPD1	Q9UJG1
IFI27	P40305
HBZ	P02008
ZBTB42	B2RXF5
TRIM29	Q14134
AP4M1	O00189
SERPINA1	P01009
GBP1	P32455
AP1M2	Q9Y6Q5
IRGM	A1A4Y4
ATP8A1	Q9Y2Q0
ENTPD6	O75354
PLD1	Q13393
AP1M1	Q9BXS5
EXOC3L4	Q17RC7
KCNH8	Q96L42
KCNH4	Q9UQ05
SHC2	P98077
PEBP1	P30086
MARK3	P27448
IL17RD	Q8NFM7
PLVAP	Q9BX97
PSPN	O60542
IL3RA	P26951
RHBDD3	Q9Y3P4
RASA4	O43374
GFRA4	Q9GZZ7
FRS3	O43559
PAQR3	Q6TCH7
RASA2	Q15283
RASAL1	O95294
RASAL3	Q86YV0
SUCLG1	P53597
TINAG	Q9UJW2
HINT3	Q9NQE9
PYGM	P11217
SLC27A6	Q9Y2P4
DIS3L	Q8TF46
PROK1	P58294
C1QTNF2	Q9BXJ5
CXCL17	Q6UXB2
RGS3	P49796
DUSP2	Q05923
FBXO2	Q9UK22
CEP85	Q6P2H3
MSMO1	Q15800
MT-ATP8	P03928
ATP5G2	Q06055
ATP5G3	P48201
ZFYVE21	Q9BQ24
CERK	Q8TCT0
PPA2	Q9H2U2
AASDHPPT	Q9NRN7
MAST1	Q9Y2H9
ATP9B	O43861
ATP8B4	Q8TF62
MTHFD2	P13995
ENOPH1	Q9UHY7
ATP10D	Q9P241
ATP8B3	O60423
ATP10B	O94823
ATP8B2	P98198
ATP10A	O60312
PPA1	Q15181
ALPP	P05187
ILVBL	A1L0T0
FRRS1	Q6ZNA5
CDK14	O94921
EIF4A1	P60842
EIF4E	P06730
NOC4L	Q9BVI4
UTP18	Q9Y5J1
COPS8	Q99627
COPS5	Q92905
COPS4	Q9BT78
PFN1	P07737
DYNC1LI1	Q9Y6G9
TERB1	Q8NA31
HIST1H2BC	P62807
HIST2H2BE	Q16778
H2BFS	P57053
ORC1	Q13415
MVB12B	Q9H7P6
UBAP1	Q9NZ09
MVB12A	Q96EY5
VPS37C	A5D8V6
CHMP4A	Q9BY43
CHMP3	Q9Y3E7
CHMP2A	O43633
SEL1L	Q9UBV2
RACGAP1	Q9H0H5
LRMP	Q12912
CNOT2	Q9NZN8
MAP1LC3C	Q9BXW4
VPS51	Q9UID3
VPS53	Q5VIR6
VPS52	Q8N1B4
VPS54	Q9P1Q0
XRN1	Q8IZH2
PER2	O15055
NFKB1	P19838
BCL6	P41182
PHF20	Q9BVI0
YBX1	P67809
KCNIP3	Q9Y2W7
HNRNPK	P61978
JUN	P05412
KLF5	Q13887
LITAF	Q99732
SMAD1	Q15797
FOS	P01100
SMAD5	Q99717
DSPP	Q9NZW4
CLEC3A	O75596
DLL3	Q9NYJ7
HAPLN1	P10915
CDH11	P55287
IGSF10	Q6WRI0
ODF4	Q2M2E3
SDC3	O75056
ESM1	Q9NQ30
ADM2	Q7Z4H4
CST6	Q15828
RPTN	Q6XPR3
DSG3	P32926
CNFN	Q9BYD5
AFP	P02771
PABPC1L	Q4VXU2
IGFBPL1	Q8WX77
HTRA4	P83105
GPR21	Q99679
CPAMD8	Q8IZJ3
RLN3	Q8WXF3
PYY2	Q9NRI6
PYY3	Q5JQD4
RSPO1	Q2MKA7
UCN2	Q96RP3
NPB	Q8NG41
NPW	Q8N729
NMS	Q5H8A3
INSL5	Q9Y5Q6
UTS2B	Q765I0
ST6GALNAC1	Q9NSC7
ST6GALNAC5	Q9BVH7
ST6GALNAC2	Q9UJ37
ST6GALNAC4	Q9H4F1
ST6GALNAC3	Q8NDV1
CCDC136	Q96JN2
ZPBP2	Q6X784
SPACA1	Q9HBV2
RESP18	Q5W5W9
SLC39A3	Q9BRY0
MDGA1	Q8NFP4
ASTN1	O14525
LYPD2	Q6UXB3
PTPN5	P54829
TIMD4	Q96H15
SLAMF6	Q96DU3
ANKRD11	Q6UB99
PRR4	Q16378
LCN1	P31025
POTEJ	P0CG39
POTEI	P0CG38
CST4	P01036
POTEF	A5A3E0
ZG16B	Q96DA0
POTEE	Q6S8J3
OPRPN	Q99935
RAET1E	Q8TD07
PLET1	Q6UQ28
SIGIRR	Q6IA17
PALM3	A6NDB9
LCN12	Q6JVE5
SERPINB9	P50453
SERPINB6	P35237
POPDC2	Q9HBU9
NKAIN4	Q8IVV8
NKAIN2	Q5VXU1
NKAIN3	Q8N8D7
NKAIN1	Q4KMZ8
ZMAT3	Q9HA38
TEX101	Q9BY14
TMEM225	Q6GV28
SERPINA5	P05154
CAV2	P51636
ZP3	P21754
PINK1	Q9BXM7
SHROOM2	Q13796
LRRTM2	O43300
SCYL2	Q6P3W7
CRACR2A	Q9BSW2
ORAI1	Q96D31
ORAI3	Q9BRQ5
RPL27A	P46776
RPL4	P36578
RPL35A	P18077
RPL36A	P83881
RPL9	P32969
RPL15	P61313
RPL31	P62899
RPLP2	P05387
RPL22	P35268
PRG2	P13727
LRRC70	Q7Z2Q7
SFTPA2	Q8IWL1
TLR10	Q9BXR5
CD180	Q99467
BPIFB1	Q8TDL5
IGHJ1	A0A0C4DH62
IGHD1-1	P0DOY5
IGKJ1	A0A0A0MT89
CD84	Q9UIB8
CD1C	P29017
CD1B	P29016
CD1A	P06126
LAMP3	Q9UQV4
NCSTN	Q92542
IFNB1	P01574
IL33	O95760
LCP1	P13796
CLEC4D	Q8WXI8
ITFG2	Q969R8
TREM1	Q9NP99
GAPT	Q8N292
CD300LG	Q6UXG3
FCGRT	P55899
BTN3A3	O00478
BTN3A2	P78410
HLA-G	P17693
ENDOD1	O94919
PHACTR2	O75167
ITIH3	Q06033
SERPINA4	P29622
POTEKP	Q9BYX7
GTPBP2	Q9BX10
CTSW	P56202
MANF	P55145
HABP4	Q5JVS0
SPP2	Q13103
SCG3	Q8WXD2
SCCPDH	Q8NBX0
PCDH7	O60245
CFD	P00746
SELENOP	P49908
FAM3C	Q92520
LHFPL2	Q6ZUX7
PCYOX1L	Q8NBM8
TAGLN2	P37802
CDC37L1	Q7L3B6
LY6G6F	Q5SQ64
F13A1	P00488
MMRN1	Q13201
APOOL	Q6UXV4
NHLRC2	Q8NBF2
TOR4A	Q9NXH8
A1BG	P04217
FAM49B	Q9NUQ9
ISLR	O14498
MAGED2	Q9UNF1
BRPF3	Q9ULD4
HLA-DOB	P13765
MZB1	Q8WU39
OSMR	Q99650
CD101	Q93033
GPR17	Q13304
ECEL1	O95672
TACR1	P25103
POSTN	Q15063
CYP4A11	Q02928
AQP4	P55087
RAB11A	P62491
PRKACB	P22694
PRKACA	P17612
IGKV3-20	P01619
OLFM1	Q99784
DNASE1L2	Q92874
VSIG1	Q86XK7
AGGF1	Q8N302
NARS	O43776
RNASE13	Q5GAN3
ENOX1	Q8TC92
ENOX2	Q16206
WIZ	O95785
CIZ1	Q9ULV3
SCAPER	Q9BY12
AEN	Q8WTP8
SPRN	Q5BIV9
TMEM63A	O94886
NYNRIN	Q9P2P1
ERVK-5	Q9HDB9
ERVK-24	P63145
KCMF1	Q9P0J7
OTOP3	Q7RTS5
RNASE9	P60153
RNASE8	Q8TDE3
EEF1AKMT1	Q8WVE0
RNASE10	Q5GAN6
RNASE11	Q8TAA1
RNASE12	Q5GAN4
RNASE1	P07998
RNASE4	P34096
ZNF420	Q8TAQ5
ZNF397	Q8NF99
MYRFL	Q96LU7
ZNF354C	Q86Y25
HNRNPDL	O14979
GLYR1	Q49A26
FAM200A	Q8TCP9
BEND5	Q7L4P6
ZNF35	P13682
HIST1H2AA	Q96QV6
HIST1H2AB	P04908
HIST1H2AC	Q93077
GPBP1	Q86WP2
CREB5	Q02930
PHTF1	Q9UMS5
ZNF383	Q8NA42
ZSCAN23	Q3MJ62
ZNF445	P59923
PIN4	Q9Y237
DNASE1L3	Q13609
NOSTRIN	Q8IVI9
PDCD2	Q16342
ZNF446	Q9NWS9
TGIF2-C20orf24	A0A0A6YYL0
DNASE1L1	P49184
PHTF2	Q8N3S3
USF3	Q68DE3
HIST1H2AG	P0C0S8
HIST1H2AD	P20671
HIST1H2AJ	Q99878
HIST2H2AA3	Q6FI13
HIST2H2AC	Q16777
H2AFV	Q71UI9
HIST2H2AB	Q8IUE6
ZNF114	Q8NC26
ZNF486	Q96H40
MCM3AP	O60318
NAT14	Q8WUY8
BNC2	Q6ZN30
ZNF763	Q0D2J5
HIST2H2BD	Q6DRA6
HIST2H2BF	Q5QNW6
HIST1H2BD	P58876
HIST1H2BL	Q99880
HIST1H2BN	Q99877
HIST1H2BM	Q99879
HIST1H2BH	Q93079
H2AFJ	Q9BTM1
HIST1H2AH	Q96KK5
RNASEK-C17orf49	H0YIS7
ZDHHC1	Q8WTX9
DNASE2	O00115
TMEM18	Q96B42
H2BFWT	Q7Z2G1
EPM2AIP1	Q7L775
HIST3H2A	Q7L7L0
PRKDC	P78527
TP63	Q9H3D4
LZTR1	Q8N653
MRPL42	Q9Y6G3
MRPL2	Q5T653
CAST	P20810
PCDH20	Q8N6Y1
STAU2	Q9NUL3
C14orf93	Q9H972
A1CF	Q9NQ94
UTP15	Q8TED0
PPHLN1	Q8NEY8
IFIT2	P09913
MMTAG2	Q9BU76
CTIF	O43310
DCD	P81605
METAP2	P50579
KHDC1	Q4VXA5
VSIG8	Q5VU13
PABPC1L2A	Q5JQF8
RPL26L1	Q9UNX3
RPL36A-HNRNPH2	H7BZ11
EIF3G	O75821
EIF3H	O15372
EIF3I	Q13347
PPIL1	Q9Y3C6
FKBP9	O95302
FKBP11	Q9NYL4
PPIAL4A	Q9Y536
TMX4	Q9H1E5
DYNLRB2	Q8TF09
TGM5	O43548
TGM4	P49221
IGHV5-10-1	A0A0J9YXX1
IGHV4-38-2	P0DP08
IGHV4-31	P0DP07
IGHV4-30-4	P0DP06
IGHV1-8	P0DP01
IGKV2-40	A0A087WW87
IGKV1-13	P0DP09
IGKV1-8	A0A0C4DH67
IGHV7-4-1	A0A0J9YVY3
IGHV3-30-3	P0DP02
IGHV3-30-5	P0DP03
IGHV3-43D	P0DP04
LILRA3	Q8N6C8
LILRA2	Q8N149
SPATA20	Q8TB22
LGI3	Q8N145
PLD5	Q8N7P1
MGAT3	Q09327
B4GALT4	O60513
B4GALT6	Q9UBX8
B4GALT5	O43286
ST6GAL2	Q96JF0
ST3GAL2	Q16842
ST3GAL3	Q11203
AGPAT3	Q9NRZ7
LCLAT1	Q6UWP7
AGPAT4	Q9NRZ5
LPGAT1	Q92604
MBOAT1	Q6ZNC8
LPCAT3	Q6P1A2
CRLS1	Q9UJA2
SDR42E1	Q8WUS8
IDUA	P35475
SDSL	Q96GA7
GALNS	P34059
DGKK	Q5KSL6
DGKB	Q9Y6T7
CERKL	Q49MI3
ART5	Q96L15
HAO2	Q9NYQ3
GALE	Q14376
GNPTG	Q9UJJ9
ACAT2	Q9BWD1
ACADSB	P45954
ACYP1	P07311
ATP11A	P98196
AK2	P54819
AK1	P00568
ALDH2	P05091
ALDH1L1	O75891
ALDH1L2	Q3SY69
ALDH16A1	Q8IZ83
ALDH3B1	P43353
GARS	P41250
CAD	P27708
CBR3	O75828
DHRS2	Q13268
CBR1	P16152
DHRS4	Q9BTZ2
CYB5R2	Q6BCY4
CYB5RL	Q6IPT4
COX11	Q9Y6N1
COX5A	P20674
MT-CO3	P00414
COX8C	Q7Z4L0
COX7B	P24311
COX7B2	Q8TF08
COX7A2	P14406
DGKA	P23743
DGKH	Q86XP1
DLST	P36957
DUT	P33316
AIFM2	Q9BRQ8
CASP14	P31944
F9	P00740
PRSS8	Q16651
KLK5	Q9Y337
CTSA	P10619
CPB1	P15086
CPA2	P48052
CPM	P14384
AEBP1	Q8IUX7
CPE	P16870
BLMH	Q13867
CPQ	Q9Y646
CNDP1	Q96KN2
NAALAD2	Q9Y3Q0
NAALADL1	Q9UQQ1
ACE	P12821
CNDP2	Q96KP4
CTSE	P14091
ASPRV1	Q53RT3
NAPSA	O96009
BACE2	Q9Y5Z0
CTSD	P07339
PIP	P12273
PGA5	P0DJD9
PGA3	P0DJD8
PGA4	P0DJD7
CFI	P05156
C2	P06681
PRSS3	P35030
F10	P00742
C1R	P00736
IGLC6	P0CF74
IGLC7	A0M8Q6
IGHG3	P01860
IGHG1	P01857
IGHG2	P01859
IGHG4	P01861
RHBDL2	Q9NX52
IGKV3D-20	A0A0C4DH25
IGKV2D-30	A0A075B6S6
IGKV2-28	A0A075B6P5
IGKV1-12	A0A0C4DH73
IGKV1D-16	P01601
IGKV1-5	P01602
IGKV4-1	P06312
IGHV3-30	P01768
IGHV3-13	P01766
IGHV4-39	P01824
IGHV4-34	P06331
IGHV3-53	P01767
IGHV3-48	P01763
IGHV3-11	P01762
IGHV2-70	P01814
IGHV2-5	P01817
IGHV1-69	P01742
IGHV1-46	P01743
IGHV1-2	P23083
IGLV7-43	P04211
IGLV3-27	P01718
IGLV3-1	P01715
IGLV2-23	P01705
IGLV2-8	P01709
IGLV1-44	P01699
IGLV1-40	P01703
IGKV1D-39	P04432
IGKV5-2	P06315
IGHV4-59	P01825
IGHV3-33	P01772
IGHV3-9	P01782
IGLV6-57	P01721
IGLV3-19	P01714
IGLV2-14	P01704
IGLV2-11	P01706
IGLV1-51	P01701
IGKV1-16	P04430
IGHV3-7	P01780
IGLV3-25	P01717
IGLV3-21	P80748
IGLV1-47	P01700
IGKV2D-40	P01614
IGKV2D-28	P01615
IGKV1D-33	P01593
IGKV1D-12	P01611
IGKV3-15	P01624
IGKV3-11	P04433
IGKV2-30	P06310
IGKV1-39	P01597
IGKV1-33	P01594
IGKV1-17	P01599
IGKV2-29	A2NJV5
C4A	P0C0L4
MASP2	O00187
GALC	P54803
RGN	Q15493
GBA2	Q9HCG7
EEF1G	P26641
MGST1	P10620
HAGH	Q16775
PLCZ1	Q86YW0
PLCH2	O75038
PLCH1	Q4KWH8
PLCD3	Q8N3E9
MTMR1	Q13613
QPRT	Q15274
PNLDC1	Q8NA58
AMY1A	P04745
AMY2A	P04746
AMY2B	P19961
NAGA	P17050
MANBA	O00462
CTBS	Q01459
MANEA	Q5SRI9
STT3A	P46977
GPX7	Q96SL4
GPX8	Q8TED1
IPCEF1	Q8WWN9
PXDNL	A1KZ92
TXNDC17	Q9BRA2
GSTT1	P30711
GPX2	P18283
LYPLAL1	Q5VWZ2
PNPLA7	Q6ZV29
GDE1	Q9NZC3
GDPD1	Q8N9F7
LYPLA1	O75608
PLB1	Q6P1J6
PLBD1	Q6P4A8
PLA2G4E	Q3MJ16
OC90	Q02509
RARRES3	Q9UL19
PLA2G12B	Q9BX93
ABHD3	Q8WU67
MTAP	Q13126
P4HA2	O15460
ATP23	Q9Y6H3
PHKB	Q93100
PHKA1	P46020
PHKA2	P46019
PPP3CC	P48454
CTDSPL	O15194
CPPED1	Q9BRF8
MTMR14	Q8NCE2
PPP6C	O00743
DUSP23	Q9BVJ7
PPM1L	Q5SGD2
CDKN3	Q16667
TPTE	P56180
PTPRQ	Q9UMZ3
PNPO	Q9NVS9
SPR	P35270
ENPP7	Q6UWV6
SMPD3	Q9NY59
DIO2	Q92813
RNF182	Q8N6D2
KLHL34	Q8N239
RNF130	Q86XS8
MARCH4	Q9P2E8
RNF167	Q9H6Y7
TRIM36	Q9NQ86
KLHDC7A	Q5VTJ3
RNF217	Q8TC41
HECTD3	Q5T447
USP17L24	Q0WX57
MINDY1	Q8N5J2
JOSD1	Q15040
VCPIP1	Q96JH7
USP30	Q70CQ3
CASP3	P42574
PPP1R1A	Q13522
PZP	P20742
WFDC2	Q14508
SERPINA2	P20848
SERPINB5	P36952
SERPINI2	O75830
SERPINB8	P50452
SERPINB11	Q96P15
HMSD	A8MTL9
SERPINA9	Q86WD7
SERPINI1	Q99574
SERPINA11	Q86U17
SERPINA13P	Q6UXR4
OVOS1	Q6IE37
SERPINE3	A8MV23
OVOS2	Q6IE36
SERPINA12	Q8IW75
SERPINB2	P05120
SERPINB4	P48594
SPINK14	Q6IE38
SPINK8	P0C7L1
SPINK13	Q1W4C9
SPINK2	P20155
SPINK1	P00995
SPINK9	Q5DT21
SPINK7	P58062
SERPINB12	Q96P63
SERPINA6	P08185
SERPINA7	P05543
SERPINB1	P30740
PAPLN	O95428
SPINT3	P49223
WFDC8	Q8IUA0
WFDC3	Q8IUB2
WFDC10A	Q9H1F0
WFDC6	Q9BQY6
WFDC5	Q8TCV5
WFDC13	Q8IUB5
SPINT4	Q6UDR6
ITIH5	Q86UX2
ITIH6	Q6UXX5
WFDC12	Q8WWY7
SPINK6	Q6UWN8
SPINK4	O60575
WFIKKN1	Q96NZ8
WFIKKN2	Q8TEU8
CRIM1	Q9NZV1
ITIH1	P19827
TFPI2	P48307
GPR32	O75388
GPR33	Q49SQ1
GPR32P1	Q8NGA4
LILRA1	O75019
FCGR2C	P31995
SIGLEC8	Q9NYZ4
KLRB1	Q12918
KIR2DS1	Q14954
KIR2DS2	P43631
EVI2A	P22794
LILRB5	O75023
IL1RAPL2	Q9NP60
IL10RA	Q13651
IFNGR2	P38484
IL10RB	Q08334
OR1G1	P47890
GPR182	O15218
OR1E1	P30953
OR4D1	Q15615
OR1Q1	Q15612
OR1E3	Q8WZA6
OR1P1	Q8NH06
OR12D2	P58182
OR4F4	Q96R69
OR4E2	Q8NGC2
OR4E1	P0C645
OR4K5	Q8NGD3
OR4C5	Q8NGB2
OR4F5	Q8NH21
OR4K1	Q8NGD4
OR4F17	Q8NGA8
OR4K15	Q8NH41
OR4P4	Q8NGL7
OR4C15	Q8NGM1
OR4A8	P0C604
OR4A5	Q8NH83
OR4A16	Q8NH70
OR4A15	Q8NGL6
OR4F16	Q6IEY1
OR6N2	Q8NGY6
OR6K2	Q8NGY2
OR12D3	Q9UGF7
OR4C46	A6NHA9
OR4X2	Q8NGF9
OR4B1	Q8NGF8
OR4K14	Q8NGD5
OR4L1	Q8NH43
OR4D2	P58180
OR1I1	O60431
OR10T2	Q8NGX3
OR10Z1	Q8NGY1
OR6K6	Q8NGW6
OR1N2	Q8NGR9
OR1N1	Q8NGS0
OR4C16	Q8NGL9
OR4C11	Q6IEV9
OR4S2	Q8NH73
OR4C6	Q8NH72
OR4D5	Q8NGN0
OR1S2	Q8NGQ3
OR1S1	Q8NH92
OR4D6	Q8NGJ1
OR4D11	Q8NGI4
OR4C3	Q8NH37
OR4S1	Q8NGB4
OR4C13	Q8NGP0
OR4C12	Q96R67
OR4K3	Q96R72
OR4N4	Q8N0Y3
OR2AT4	A6NND4
OR8S1	Q8NH09
OR10R2	Q8NGX6
OR1B1	Q8NGR6
OR4X1	Q8NH49
OR4A4P	Q8NGN8
OR4D10	Q8NGI6
OR4D9	Q8NGE8
OR4N2	Q8NGD1
OR4K2	Q8NGD2
OR4Q2	P0C623
OR4K13	Q8NH42
OR4K17	Q8NGC6
OR4N5	Q8IXE1
OR4M2	Q8NGB6
OR4F6	Q8NGB9
OR4F15	Q8NGB8
OR10K2	Q6IF99
OR10K1	Q8NGX5
OR6K3	Q8NGY3
OR10J4	P0C629
OR2A25	A4D2G3
OR1K1	Q8NGR3
OR2A7	Q96R45
OR4A47	Q6IF82
OR4C45	A6NMZ5
OR4F21	O95013
OR4Q3	Q8NH05
OR4M1	Q8NGD0
OR10J3	Q5JRS4
OR13G1	Q8NGZ3
OR1F12	Q8NHA8
LOC105369274	A0A096LPK9
GLP2R	O95838
GPR85	P60893
OR2AG1	Q9H205
ADGRG7	Q96K78
GPR78	Q96P69
RXFP1	Q9HBX9
OR5I1	Q13606
OR8B8	Q15620
OR8G1	Q15617
OR5AC2	Q9NZP5
OR5F1	O95221
OR8G3P	P0DMU2
OR8A1	Q8NGG7
OR8J2	Q8NGG1
OR5L2	Q8NGL0
OR5K1	Q8NHB7
OR5H1	A6NKK0
OR8G2P	Q6IF36
OR8B2	Q96RD0
OR13A1	Q8NGR1
OR5H6	Q8NGV6
OR5H2	Q8NGV7
OR5AL1	P0C617
OR8J3	Q8NGG0
OR5G3	P0C626
OR5AK3P	Q8NH89
OR10W1	Q8NGF6
OR5AC1	P0C628
OR5P2	Q8WZ92
OR5P3	Q8WZ94
OR8I2	Q8N0Y5
OR14C36	Q8NHC7
OR14L1P	Q8NHC6
OR6B3	Q8NGW1
OR8U1	Q8NH10
OR5D14	Q8NGL3
OR5L1	Q8NGL2
OR5D18	Q8NGL1
OR5AS1	Q8N127
OR8K5	Q8NH50
OR8H1	Q8NGG4
OR8K3	Q8NH51
OR8J1	Q8NGP2
OR5R1	Q8NH85
OR5M3	Q8NGP4
OR5M8	Q8NGP6
OR5M11	Q96RB7
OR5AR1	Q8NGP9
OR8B12	Q8NGG6
OR8G5	Q8NG78
OR9I1	Q8NGQ6
OR9Q1	Q8NGQ5
OR9Q2	Q8NGE9
OR10Q1	Q8NGQ4
OR5B17	Q8NGF7
OR5B21	A6NL26
OR5A2	Q8NGI9
OR5A1	Q8NGJ0
OR5J2	Q8NH18
OR8D1	Q8WZ84
OR8D2	Q9GZM6
OR8B4	Q96RC9
OR9G4	Q8NGQ1
OR14A16	Q8NHC5
OR8D4	Q8NGM9
OR5AP2	Q8NGF4
OR14K1	Q8NGZ2
OR14A2	Q96R54
OR6B2	Q6IFH4
OR5D13	Q8NGL4
OR5D16	Q8NGK9
OR5W2	Q8NH69
OR8H2	Q8N162
OR8H3	Q8N146
OR8K1	Q8NGG5
OR5M9	Q8NGP3
OR5M10	Q6IEU7
OR5M1	Q8NGP8
OR5AK2	Q8NH90
OR5B2	Q96R09
OR5B12	Q96R08
OR5AN1	Q8NGI8
OR10V1	Q8NGI7
OR8B3	Q8NGG8
OR5AU1	Q8NGC0
OR5C1	Q8NGR4
OR14I1	A6ND48
OR5K2	Q8NHB8
OR5H14	A6NHG9
OR5H15	A6NDH6
OR5K3	A6NET4
OR5K4	A6NMS3
OR5B3	Q8NH48
OR9K2	Q8NGE7
OR14J1	Q9UGF5
OR8U8	P0C7N1
OR8U9	P0C7N5
TSKU	Q8WUA8
SENP7	Q9BQF6
OR2C3	Q8N628
GPR63	Q9BZJ6
TAS2R16	Q9NYV7
GPR52	Q9Y2T5
OR52A1	Q9UKL2
RXFP3	Q9NSD7
VIPR2	P41587
GPR25	O00155
RGR	P47804
GPR3	P46089
MRGPRD	Q8TDS7
CCR10	P46092
OR1D2	P34982
CXCR6	O00574
GPR68	Q15743
GPR42	O15529
MRGPRX3	Q96LB0
MRGPRX4	Q96LA9
MRGPRG	Q86SM5
GPR152	Q8TDT2
ADGRE1	Q14246
GPR31	O00270
MRGPRX1	Q96LB2
GPR176	Q14439
MLNR	O43193
RRH	O14718
OPN3	Q9H1Y3
MAS1L	P35410
HCAR3	P49019
GPR12	P47775
GPR34	Q9UPC5
GPR39	O43194
GPR75	O95800
GPR15	P49685
TM2D1	Q9BX74
GPR22	Q99680
MRGPRE	Q86SM8
PRLHR	P49683
NPY4R	P50391
GPR19	Q15760
QRFPR	Q96P65
NTSR2	O95665
GPR149	Q86SP6
GPR1	P46091
APLNR	P35414
OR1E2	P47887
OR10J1	P30954
TAAR5	O14804
OR3A2	P47893
OR1D4	P47884
NPFFR1	Q9GZQ6
GPRC5C	Q9NQ84
MRGPRF	Q96AM1
GPR35	Q9HC97
GPR55	Q9Y2T6
GPR20	Q99678
P2RY10	O00398
P2RY8	Q86VZ1
S1PR4	O95977
GPR6	P46095
GPR50	Q13585
GPR171	O14626
MTNR1B	P49286
ADGRG2	Q8IZP9
TAAR1	Q96RJ0
GPR132	Q9UNW8
ADGRE4P	Q86SQ3
ADGRL4	Q9HBW9
OR2C1	O95371
OR6A2	O95222
OR2F1	Q13607
OR51B4	Q9Y5P0
OR51J1	Q9H342
OR51B5	Q9H339
OR51V1	Q9H2C8
OR52A5	Q9H2C5
OR51B6	Q9H340
OR51M1	Q9H341
OR51I1	Q9H343
OR51I2	Q9H344
OR52D1	Q9H346
ADGRA1	Q86SQ6
OR1F1	O43749
OR3A1	P47881
OR3A3	P47888
OR52L2P	Q8NGH6
OR52E1	Q8NGJ3
OR51G1	Q8NGK1
OR51B2	Q9Y5P1
OR52N1	Q8NH53
OR52P1P	Q8NH57
OR51G2	Q8NGK0
OR52E2	Q8NGJ4
OR52J3	Q8NH60
OR51L1	Q8NGJ5
OR51A7	Q8NH64
OR51S1	Q8NGJ8
OR51F2	Q8NH61
OR52R1	Q8NGF1
OR52M1	Q8NGK5
OR52K2	Q8NGK3
OR52W1	Q6IF63
OR52I2	Q8NH67
OR51E1	Q8TCB6
OR56B4	Q8NH76
OR52B2	Q96RD2
OR52Z1	P0C646
OR52L1	Q8NGH7
OR52B6	Q8NGF0
OR56B1	Q8NGI3
OR52K1	Q8NGK4
OR52I1	Q8NGK6
OR51D1	Q8NGF3
OR52A4P	A6NMU1
OR51Q1	Q8NH59
OR52H1	Q8NGJ2
OR52N4	Q8NGI2
OR56B2P	Q8NGI1
OR52N5	Q8NH56
OR52N2	Q8NGI0
OR52E6	Q96RD3
OR52E8	Q6IFG1
OR52E4	Q8NGH9
OR52E5	Q8NH55
OR56A3	Q8NH54
OR51H1	Q8NH63
OR51T1	Q8NGJ9
OR51A4	Q8NGJ6
OR51A2	Q8NGJ7
GPR161	Q8N6U8
OR7C1	O76099
OR10A4	Q9H209
OR1D5	P58170
OR1C1	Q15619
OR2B6	P58173
OR2M4	Q96R27
OR2K2	Q8NGT1
OR10A3	P58181
OR10D3	Q8NH80
OR10G3	Q8NGC4
OR10G2	Q8NGC3
OR7A5	Q15622
OR2W1	Q9Y3N9
OR2V1	Q8NHB1
OR2T1	O43869
OR2J2	O76002
OR2H1	Q9GZK4
OR2S2	Q9NQN1
OR2B8P	P59922
OR10G6	Q8NH81
OR2AE1	Q8NHA4
OR2W6P	Q8NHA6
OR2T7	P0C7T2
OR2G3	Q8NGZ4
OR2G2	Q8NGZ5
OR5V1	Q9UGF6
OR2B2	Q9GZK3
OR2D3	Q8NGH3
OR2D2	Q9H210
OR10P1	Q8NGE3
OR10AD1	Q8NGE0
OR10A7	Q8NGE5
OR2M5	A3KFT3
OR2M3	Q8NG83
OR2T12	Q8NG77
OR2T34	Q8NGX1
OR2T10	Q8NGZ9
OR2T4	Q8NH00
OR2T11	Q8NH01
OR2AJ1	Q8NGZ0
OR2B11	Q5JQS5
OR6P1	Q8NGX9
OR6N1	Q8NGY5
OR2Y1	Q8NGV0
OR2A14	Q96R47
OR6B1	O95007
OR2F2	O95006
OR13C5	Q8NGS8
OR13C8	Q8NGS7
OR13C3	Q8NGS6
OR10A5	Q9H207
OR10G8	Q8NGN5
OR10G9	Q8NGN4
OR10S1	Q8NGN2
OR6Q1	Q8NGQ2
OR6C3	Q9NZP0
OR2T6	Q8NHC8
OR10AG1	Q8NH19
OR2Z1	Q8NG97
OR2V2	Q96R30
OR13C9	Q8NGT0
OR13D1	Q8NGV5
OR2AG2	A6NM03
OR10A2	Q9H208
OR6C2	Q9NZP2
OR2W3	Q7Z3T1
OR2T8	A6NH00
OR2T3	Q8NH03
OR2T29	Q8NH02
OR2A12	Q8NGT7
OR2A1	Q8NGT9
OR13H1	Q8NG92
OR10A6	Q8NH74
OR10G4	Q8NGN3
OR10G7	Q8NGN6
OR10D4P	Q8NGN7
OR3A4P	P47883
OR6Y1	Q8NGX8
OR2AK2	Q8NG84
OR2M2	Q96R28
OR2T33	Q8NG76
OR2M7	Q8NG81
OR2G6	Q5TZ20
OR10AC1	Q8NH08
OR13J1	Q8NGT2
OR13C6P	Q8NH95
OR13C2	Q8NGS9
OR2A5	Q96R48
OR2T2	Q6IF00
OR2T5	Q6IEZ7
OR2T27	Q8NH04
OR2T35	Q8NGX2
OR2W5	A6NFC9
OR2B3	O76000
OR2J1	Q9GZK6
OR2J3	O76001
OR10C1	Q96KK4
OR2I1P	Q8NGU4
OR2A2	Q6IF42
OR13C4	Q8NGS5
OR2H2	O95918
OPN1MW2	P0DN77
OPN1MW3	P0DN78
ADGRA3	Q8IWK6
TAAR2	Q9P1P5
TAAR8	Q969N4
TAAR9	Q96RI9
TAAR6	Q96RI8
GPR142	Q7Z601
GPR45	Q9Y5Y3
GPR82	Q96P67
HCAR1	Q9BXC0
OXGR1	Q96P68
GPR162	Q16538
GPRC5D	Q9NZD1
GPR135	Q8IZ08
GPR146	Q96CH1
GPR151	Q8TDV0
TAS2R41	P59536
TAS2R45	P59539
TAS2R19	P59542
GPR150	Q8NGU9
GPR148	Q8TDV2
TAS2R42	Q7RTR8
GPR141	Q7Z602
GPR153	Q6NV75
GPR158	Q5T848
OR7D2	Q96RA2
ADGRG4	Q8IZF6
ADGRF3	Q8IZF5
ADGRF4	Q8IZF3
ADGRF2	Q8IZF7
ADGRD2	Q7Z7M1
ADGRF1	Q5T601
ADGRG5	Q8IZF4
ADGRD1	Q6QNK2
GPR179	Q6PRD1
TAS2R38	P59533
TAS2R39	P59534
TAS2R40	P59535
TAS2R31	P59538
TAS2R30	P59541
TAS2R20	P59543
TAS2R50	P59544
TAS2R46	P59540
GPRC6A	Q5T6X5
GPR160	Q9UJ42
OR1A1	Q9P1Q5
OR1F2P	Q96R84
OR1J4	Q8NGS1
OR7A17	O14581
OR9A1P	Q8NGU1
OR12D1	P0DN82
OR11A1	Q9GZK7
OR7E24	Q6IFN5
OR7C2	O60412
OR1L3	Q8NH93
OR1L1	Q8NH94
OR1J2	Q8NGS2
OR5H8	P0DN80
OR11H2	Q8NH07
OR6J1	Q8NGC5
OR11H1	Q8NG94
OR13C7	P0DN81
OR2AP1	Q8NGE2
OR11H6	Q8NGC7
OR7D4	Q8NG98
OR7G1	Q8NGA0
OR1M1	Q8NGA1
OR10X1	Q8NGY0
OR9A4	Q8NGU2
OR9A2	Q8NGT5
OR1L8	Q8NGR8
OR6C74	A6NCV1
OR1L4	Q8NGR5
OR51F1	A6NGY5
OR6C6	A6NF89
OR6C4	Q8NGE1
OR6S1	Q8NH40
OR6F1	Q8NGZ6
OR6V1	Q8N148
OR1J1	Q8NGS3
OR9G1	Q8NH87
OR6X1	Q8NH79
OR6M1	Q8NGM8
OR6C1	Q96RD1
OR6C75	A6NL08
OR6C76	A6NM76
OR6C70	A6NIJ9
OR11G2	Q8NGC1
OR7G2	Q8NG99
OR7G3	Q8NG95
OR7A10	O76100
OR7A2P	Q8NGA2
OR1L6	Q8NGR2
OR6C65	A6NJZ3
OR6C68	A6NDL8
OR11H12	B2RN74
OR9G9	P0C7N8
LOC102723532	A0A0G2JNH3
OR1A2	Q9Y585
TAS2R60	P59551
GPR119	Q8TDV5
ADGRG3	Q86Y34
OXER1	Q8TDS5
OR52B4	Q8NGK2
GPR157	Q5UAW9
OR51E2	Q9H255
GPR83	Q9NYM4
TAAR3P	Q9P1P4
OR2L13	Q8N349
OR11L1	Q8NGX0
OR2L2	Q8NH16
OR2L5	Q8NG80
OR2L8	Q8NGY9
OR2L3	Q8NG85
LPAR5	Q9H1C0
GPR61	Q9BZJ8
GPR62	Q9BZJ7
TAS2R9	Q9NYW1
SUCNR1	Q9BXA5
LANCL1	O43813
TAS2R8	Q9NYW2
TAS2R7	Q9NYW3
TAS2R10	Q9NYW0
TAS2R14	Q9NYV8
TAS2R13	Q9NYV9
TAS2R1	Q9NYW7
TAS1R1	Q7RTX1
TAS2R3	Q9NYW6
TAS2R5	Q9NYW4
TAS2R4	Q9NYW5
ADGRB2	O60241
ADGRE3	Q9BY15
TAS2R43	P59537
GPR26	Q8NDV2
GPR173	Q9NS66
GPR27	Q9NS67
GPR156	Q8NFN8
FPR1	P21462
TRHR	P34981
PDGFRL	Q15198
CD40	P25942
TNFRSF21	O75509
OLR1	P78380
UNC5C	O95185
TINAGL1	Q9GZM7
CD6	P30203
CD163L1	Q9NR16
LAT	O43561
SKAP2	O75563
FCRL2	Q96LA5
SLA2	Q9H6Q3
ARHGAP4	P98171
PAG1	Q9NWQ8
SH2B2	O14492
SLA	Q13239
CRKL	P46109
SORBS1	Q9BX66
GRB2	P62993
BLNK	Q8WV28
GRAP2	O75791
LASP1	Q14847
GRB10	Q13322
UGT1A10	Q9HAW8
HINT1	P49773
AVPR1B	P47901
FEZ1	Q99689
GLRX3	O76003
GRK5	P34947
LDB3	O75112
SRSF2	Q01130
MARCKS	P29966
UGT1A7	Q9HAW7
PDLIM5	Q96HC4
RAPGEF6	Q8TEU7
CYTH2	Q99418
CYTH1	Q15438
CYTH3	O43739
CYTH4	Q9UIA0
PSD4	Q8NDX1
TNK2	Q07912
ARHGAP5	Q13017
RGS8	P57771
MYO9A	B2RTY4
GNAQ	P50148
ANKRD27	Q96NW4
AGAP2	Q99490
ARHGAP45	Q92619
ADAP2	Q9NPF8
PTCH2	Q9Y6C5
IL1RN	P18510
ERAP1	Q9NZ08
IL36RN	Q9UBH0
PXDN	Q92626
SNX2	O60749
SNX1	Q13596
PLSCR1	O15162
YES1	P07947
ENPP1	P22413
TGFBRAP1	Q8WUH2
CD2AP	Q9Y5K6
CD40LG	P29965
ADAMTS13	Q76LX8
UTRN	P46939
CX3CL1	P78423
[truncated: 9,839 more rows]

## Sheet: Table S5-3 false positive list
Gene Name	UniProt ID
ABL2	P42684
ACADL	P28330
ACADVL	P49748
ACO2	Q99798
ACYP2	P14621
ADAR	P55265
ADARB1	P78563
ADARB2	Q9NS39
ADD2	P35612
ADH4	P08319
ADK	P55263
ADSL	P30566
AES	Q08117
AGXT	P21549
NR0B1	P51843
AHR	P35869
CRYBG1	Q9Y4K1
ALAS1	P13196
ALOX12B	O75342
ALX3	O95076
AMD1	P17707
AMPD2	Q01433
AMPH	P49418
NUDT2	P50583
AIRE	O43918
BIRC2	Q13490
BIRC3	Q13489
XIAP	P98170
BIRC5	O15392
APOBEC1	P41238
ARAF	P10398
ARG2	P78540
ARHGDIG	Q99819
PHOX2A	O14813
ARNT	P27540
ARNTL	O00327
ARR3	P36575
ASCL2	Q99929
ASMT	P46597
ASNS	P08243
ZFHX3	Q15911
ATF1	P18846
ATM	Q13315
RERE	Q9P2R6
ATOH1	Q92858
ATOX1	O00244
ATP5D	P30049
ATP5E	P56381
ATP5J	P18859
ATP6V1G2	O95670
ATRX	P46100
KIF1A	Q12756
BAAT	Q14032
BACH1	O14867
BAD	Q92934
BAG1	Q99933
NKX3-2	P78367
BARD1	Q99728
BBS4	Q96RK4
BCAT1	P54687
BCAT2	O15382
BCKDHB	P21953
BCL2A1	Q16548
BCL7A	Q4VC05
BDH1	Q02338
PRDM1	O75626
BLK	P51451
BLM	P54132
BNC1	Q01954
BMI1	P35226
POLR3D	P05423
FOXL2	P58012
BRCA2	P51587
BRDT	Q58F21
ZFP36L1	Q07352
ZFP36L2	P47974
BTF3	P20290
BTG1	P62324
BUB1	O43683
BYSL	Q13895
ERC2-IT1	O76042
OSGIN2	Q9Y236
MRPL49	Q13405
ZNHIT2	Q9UHR6
MPPED2	Q15777
GAS8-AS1	O95177
CA3	P07451
CA5A	P35218
CA7	P43166
CA8	P35219
CALB2	P22676
S100G	P29377
CALM1	P0DP23
CALM2	P0DP24
CALM3	P0DP25
CARS	P49589
CASP2	P42575
CASP5	P51878
CASP6	P55212
CASP7	P55210
CASP8	Q14790
CASP9	P55211
CASP10	Q92851
CATR1	Q13166
RUNX2	Q13950
RUNX1	Q01196
RUNX1T1	Q06455
RUNX3	Q13761
CBFB	Q13951
CBS	P35520
CCIN	Q13939
KYAT1	Q16773
CCNA2	P20248
CCNE1	P24864
CCNG1	P51959
CCNG2	Q16589
CCNH	P51946
CCNT1	O60563
CDK11B	P21127
CDC25A	P30304
CDC25B	P30305
CDC27	P30260
CDC34	P49427
CDK3	Q00526
CDK6	Q00534
CDK8	P49336
CDK9	P50750
CDKN2A	P42771
CDKN2C	P42773
CDKN2D	P55273
CDO1	Q16878
CDR1	P51861
CDR2	Q01850
CDX1	P47902
CDX2	Q99626
CDX4	O14627
CEBPA	P49715
CEBPE	Q15744
CEBPG	P53567
CENPA	P49450
CENPB	P07199
CENPC	Q03188
CETN1	Q12798
CETN2	P41208
CETN3	O15182
RCBTB2	O95199
CHD1	O14646
CHD3	Q12873
CHD4	Q14839
FOXN3	O00409
CHKA	P35790
CHKB	Q9Y259
CHM	P24386
CHML	P26374
CHN1	P15882
CHN2	P52757
LYST	Q99698
CHUK	O15111
CIDEA	O60543
CIRBP	Q14011
TBCB	Q99426
CKM	P06732
ERCC8	Q13216
CKS1B	P61024
CKS2	P33552
CLC	Q05315
CLIC2	O15247
CLK1	P49759
CLK2	P49760
CLK3	P49761
CNN1	P51911
KLF6	Q99612
MAP3K8	P41279
COX6B1	P14854
COX7A2P2	O60397
CPS1	P31327
CPT2	P23786
CRABP1	P29762
CREB1	P16220
ATF2	P15336
CREBBP	Q92793
CREBL2	O60519
CREM	Q03060
CRIP1	P50238
CRMP1	Q14194
CRX	O43186
CRY1	Q16526
CRYBA1	P05813
CRYBA2	P53672
CRYBA4	P53673
CRYBB1	P53674
CRYBB2	P43320
CRYBB3	P26998
CRYGA	P11844
CRYGB	P07316
CRYGC	P07315
CRYGD	P07320
CRYGS	P22914
CSNK1E	P49674
CSNK1G2	P78368
CSNK1G3	Q9Y6M4
CSRP2	Q16527
CSTF1	Q05048
CSTF2	P33240
CSTF3	Q12996
NKX2-5	P52952
CTBP1	Q13363
CTBP2	P56545
CTNND2	Q9UQB3
CTPS1	P17812
CYLC1	P35663
CYLC2	Q14093
CYP11A1	P05108
CYP27A1	Q02318
CYP27B1	O15528
DACH1	Q9UI36
DAP	P51397
DAPK3	O43293
DAXX	Q9UER7
DAZ1	Q9NQZ3
DAZL	Q92904
DBP	Q10586
DBT	P11182
DCK	P27707
DCX	O43602
DDB2	Q92466
AKR1C2	P52895
GADD45A	P24522
DDX1	Q92499
DDX6	P26196
DMXL1	Q9Y485
DHX9	Q08211
DDX10	Q13206
DHX15	O43143
DFFB	O76075
TIMM8A	O60220
DGUOK	Q16854
DHFR	P00374
DHPS	P49366
SEPT1	Q8WYJ6
DKC1	O60832
DLAT	P10515
DLD	P09622
DLX1	P56177
DLX2	Q07687
DLX3	O60479
DLX4	Q92988
DLX5	P56178
DLX6	P56179
DMD	P11532
SARDH	Q9UL12
DMRT1	Q9Y5R6
DMWD	Q09019
DNA2	P51530
DNAH5	Q8TE73
DNAH6	Q9C0G6
DNAH8	Q96JB1
DNMT1	P26358
TRDMT1	O14717
DNMT3A	Q9Y6K1
DNMT3B	Q9UBC3
DNTT	P04053
DOCK1	Q14185
DPH2	Q9BQC3
DPYD	Q12882
DR1	Q01658
DRG2	P55039
ARID3A	Q99856
DRP2	Q13474
RCAN1	P53805
TSC22D3	Q99576
DTNA	Q9Y4J8
DTNB	O60941
DTX1	Q86Y01
DTYMK	P23919
DUSP1	P28562
DUSP4	Q13115
DUSP5	Q16690
DUSP6	Q16828
DUSP7	Q16829
DUSP8	Q13202
DUSP9	Q99956
DVL1	O14640
DVL2	O14641
DVL3	Q92997
DYRK1A	Q13627
E2F1	Q01094
E2F2	Q14209
E2F3	O00716
E2F4	Q16254
E2F5	Q15329
E2F6	O75461
E4F1	Q66K89
EBF1	Q9UH73
TYMP	P19971
ECT2	Q9H8V3
PHC1	P78364
PHC2	Q8IXK0
EEF1A2	Q05639
EIF2D	P41214
EGR1	P18146
EGR2	P11161
EGR3	Q06889
EGR4	Q05215
EHHADH	Q08426
EIF1AX	P47813
EIF4B	P23588
EIF4EBP1	Q13541
EIF4EBP2	Q13542
EIF4G1	Q04637
ELAVL2	Q12926
ELAVL1	Q15717
ELAVL3	Q14576
ELAVL4	P26378
ELF1	P32519
ELF2	Q15723
ELF4	Q99607
ELF5	Q9UKW6
ELK1	P19419
ELK3	P41970
ELK4	P28324
EMX1	Q04741
EMX2	Q04743
EN1	Q05925
EN2	P19622
ENSA	O43768
EP300	Q09472
EPAS1	Q99814
EPRS	P07814
NR2F6	P10588
ERCC1	P07992
EYA4	O95677
ERCC3	P19447
ERCC4	Q92889
ERCC5	P28715
ERF	P50548
ERG	P11308
ERH	P84090
ESRRA	P11474
ESRRB	O95718
ESRRG	P62508
ETF1	P62495
ETV1	P50549
ETV2	O00321
ETV3	P41162
ETV4	P43268
ETV6	P41212
MECOM	Q03112
EVX1	P49640
EYA1	Q99502
EYA2	O00167
EYA3	Q99504
EZH1	Q92800
EZH2	Q15910
FABP2	P12104
FABP6	P51161
FABP7	O15540
FANCC	Q00597
FANCE	Q9HB96
FANCB	Q8NB91
FANCF	Q9NPI8
FARSA	Q9Y285
FAU	P35544
FDX1	P10109
FDXR	P22570
FEN1	P39748
FHL2	Q14192
FHL3	Q13643
FKBP1B	P68106
FKBP3	Q00688
FOXG1	P55316
FOXC1	Q12948
FOXD1	Q16676
FOXD4	Q12950
FOXI1	Q12951
FOXL1	Q12952
FOXE3	Q13461
FOXJ1	Q92949
FOXC2	Q99958
FOXE1	O00358
FOXM1	Q08050
FOXD2	O60548
FOXS1	O43638
FOXO1	Q12778
FOXO3	O43524
FLI1	Q01543
FLII	Q13045
AFF2	P51816
FNTB	P49356
FOSB	P53539
FOSL2	P15408
FRG1	Q14331
CENPI	Q92674
NR5A2	O00482
NR5A1	Q13285
GAGE1	Q13065
GAB1	Q13480
GABPA	Q06546
GABPB1	Q06547
GAGE5	Q13069
GAGE7	O76087
GALK2	Q01415
GANC	Q8TET4
GAS2	O43903
GATA1	P15976
GATA2	P23769
GATA3	P23771
GATA4	P43694
GBX1	Q14549
GCDH	Q92947
GCK	P35557
GCKR	Q14397
NR6A1	Q15406
GEM	P55040
GFAP	P14136
GFI1	Q99684
GK3P	Q14409
GCLC	P48506
GCLM	P48507
GLI1	P08151
GLI2	P10070
GLI3	P10071
GLI4	P10075
GLUD2	P49448
GMFB	P60983
GMPR	P36959
GRK4	P32298
MKNK2	Q9HBH9
GPS1	Q13098
GPS2	Q13227
GRSF1	Q12849
GSC2	O15499
GSK3A	P49840
GSPT1	P15170
GSTA4	O15217
GSTM1	P09488
GSTM4	Q03013
GSTM5	P46439
GSTZ1	O43708
GTF2A1	P52655
GTF2A2	P52657
GTF2B	Q00403
GTF2E1	P29083
GTF2E2	P29084
GTF2F1	P35269
GTF2F2	P13984
GTF2H1	P32780
GTF2H2	Q13888
GTF2H3	Q13889
GTF2H4	Q92759
GTF2I	P78347
GTF3A	Q92664
BRF1	Q92994
GTF3C1	Q12789
GTF3C2	Q8WUA4
GUCA1A	P43080
GUCA1B	Q9UMX6
GUK1	Q16774
GYS1	P13807
GYS2	P54840
HIST1H1C	P16403
HIST1H1D	P16402
HIST1H1T	P22492
HIST1H2BB	P33778
HADH	Q16836
HAL	P42357
HARS	P12081
HBD	P02042
HBE1	P02100
HBG1	P69891
HBG2	P69892
HBQ1	P09105
HCFC1	P51610
HDAC1	Q13547
HDAC2	Q92769
HDC	P19113
HELLS	Q9NRZ9
HHEX	Q03014
HIC1	Q14526
HIF1A	Q16665
HIVEP1	P15822
HIVEP2	P31629
HK1	P19367
HK2	P52789
ZBTB48	P10074
MNX1	P50219
HLF	Q16534
HLCS	P50747
HLX	Q14774
HMBS	P08397
HMGB3	O15347
HMGN1	P05114
HMGCS1	Q01581
HMGCS2	P54868
HMGA1	P17096
HMX1	Q9NP08
HMX2	A2RU54
FOXA1	P55317
FOXA3	P55318
HNF4A	P41235
HNF4G	Q14541
ONECUT1	Q9UBC0
HNRNPAB	Q99729
HNRNPH1	P31943
HNRNPH2	P55795
HNRNPH3	P31942
TLX1	P31314
TLX2	O43763
HOXA1	P49639
HOXA2	O43364
HOXA3	O43365
HOXA4	Q00056
HOXA5	P20719
HOXA6	P31267
HOXA9	P31269
HOXA10	P31260
HOXA11	P31270
HPCA	P84074
HOXA13	P31271
HOXB1	P14653
HOXB2	P14652
HOXB3	P14651
HOXB4	P17483
HOXB5	P09067
HOXB6	P17509
HOXB7	P09629
HOXB8	P17481
HOXB9	P17482
HOXC4	P09017
HOXC5	Q00444
HOXC6	P09630
HOXC8	P31273
HOXC9	P31274
HOXC10	Q9NYD6
HOXC11	O43248
HOXC12	P31275
HOXC13	P31276
HOXD1	Q9GZZ0
HOXD3	P31249
HOXD4	P09016
HOXD8	P13378
HOXD9	P28356
HOXD10	P28358
HOXD11	P31277
HOXD12	P35452
HOXD13	P35453
AGFG1	P52594
AGFG2	O95081
HRES1	P13985
PRMT2	P55345
PRMT1	Q99873
HES1	Q14469
HSBP1	O75506
HSF2	Q03933
HSF4	Q9ULV5
HSPA1L	P34931
HSPB2	Q16082
HSP90AA4P	Q58FG1
FOXN2	P32314
HUS1	O60921
IRF8	Q02556
MRPL58	Q14197
ID2	Q02363
ID3	Q02535
ID4	P47928
IDH3A	P50213
IDH3B	O43837
IDH3G	P51553
IDI1	Q13907
IFI16	Q16666
IFI35	P80217
SP110	Q9HB58
IFIT1	P09914
IFIT3	O14879
IGBP1	P78318
IGHMBP2	P38935
RBPJ	Q06330
IKBKB	O14920
FOXK2	Q01167
ILF3	Q12906
IMPA2	O14732
INCENP	Q9NQS7
IDO1	P14902
ING1	Q9UK53
INPP1	P49441
INPP4A	Q96PE3
INSM1	Q01101
IPP	Q9Y573
IREB2	P48200
IRF1	P10914
IRF2	P14316
IRF3	Q14653
IRF4	Q15306
IRF5	Q13568
IRF7	Q92985
ISG20	Q96AZ6
ISL1	P61371
ITK	Q08881
ITPA	Q9BY32
ITPK1	Q13572
ITPKA	P23677
ITPKB	P27987
IVD	P26440
JARID2	Q92833
JUNB	P17275
JUND	P17535
KIF5C	O60282
KIF25	Q9UIL4
KPNA1	P52294
KPNA2	P52292
KPNA3	O00505
KPNA5	O15131
KRTAP5-9	P26371
KRT4	P19013
KRT82	Q9NSB4
AFF3	P51826
LCP2	Q13094
LGALS2	P05162
LHX1	P48742
LIG1	P18858
LIG3	P49916
LIPE	Q05469
LMO1	P25800
LMO2	P25791
PRICKLE3	O43900
LMX1A	Q8TE12
LMX1B	O60663
LOR	P23490
L1RE1	Q9UN81
LYL1	P12980
SH2D1A	O60880
MAB21L1	Q13394
MXD1	Q05195
SMAD2	Q15796
SMAD4	Q13485
MAF	O75444
MAFG	O15525
MAGEA2	P43356
MAGEA4	P43358
MAGEA5	P43359
MAGEA6	P43360
MAGEA8	P43361
MAGEA9	P43362
MAGEA10	P43363
MAGEA11	P43364
MAGEA12	P43365
MAGEB2	O15479
MAGEB4	O15481
MAGOH	P61326
MAK	P20794
MAN2C1	Q9NTJ4
MAP1A	P78559
MAP2	P11137
MAT1A	Q00266
MAT2A	P31153
MATK	P42679
MAX	P61244
MBD1	Q9UIS9
MBNL1	Q9NR56
MCM2	P49736
MCM4	P33991
MCM5	P33992
MCM6	Q14566
MCM7	P33993
SMCP	P49901
MDFI	Q99750
MDM4	O15151
ME1	P48163
ME2	P23368
MEA1	Q16626
MEF2A	Q02078
BORCS8-MEF2B	H3BNR1
MEF2C	Q06413
MEF2D	Q14814
MEFV	O15553
MEIS1	O00470
MEIS3P1	A6NDR6
MAP3K1	Q13233
MAP3K3	Q99759
MEOX1	P50221
MEOX2	P50222
METTL1	Q9UBP6
MGMT	P16455
MIPEP	Q99797
MITF	O75030
MKI67	P46013
MKLN1	Q9UL63
MLF1	P58340
MLH1	P40692
MAP3K10	Q02779
MAP3K11	Q16584
KMT2A	Q03164
MLLT1	Q03111
AFF1	P51825
MLLT6	P55198
FOXO4	P98177
MN1	Q10571
MNAT1	P51948
MNT	Q99583
MOCS1	Q9NZB8
MOCS2	O96007
MOS	P00540
MPG	P29372
MRE11	P49959
CITED1	Q99966
MSH2	P43246
MSH4	O15457
MSH5	O43196
MSI1	O43347
MSX1	P28360
MSX2	P35548
MTCP1	P56278
MTF1	Q14872
MTHFR	P42898
MTIF2	P46199
MYO1F	O00160
MTR	Q99707
MTRR	Q9UBK8
MUT	P22033
MUTYH	Q9UIF7
MVD	P53602
MX2	P20592
MXI1	P50539
MYB	P10242
MYBL1	P10243
MYBPC1	Q00872
MYBL2	P10244
MYBPC2	Q14324
MYBPC3	Q14896
MYBPH	Q13203
MYC	P01106
MYCL	P12524
MYCLP1	P12525
MYCN	P04198
GADD45B	O75293
MYF6	P23409
MYH1	P12882
MYH4	Q9Y623
MYH6	P13533
MYH7	P12883
MYH8	P13535
MYL2	P10916
MYL3	P08590
MYL4	P12829
MYL5	Q02045
MYO1A	Q9UBC5
MYOD1	P15172
MYOG	P15173
PPP1R12A	O14974
PPP1R12B	O60237
MYT1	Q01538
NAB1	Q13506
NAB2	Q15742
NACA	E9PAV3
NAP1L1	P55209
NAP1L2	Q9ULW6
NAP1L3	Q99457
NAP1L4	Q99733
NASP	P49321
NBN	O60934
NCBP1	Q09161
NCF2	P19878
NDUFA2	O43678
NDUFA5	Q16718
NDUFA6	P56556
NDUFA7	O95182
NDUFA8	P51970
NDUFA9	Q16795
NDUFB7	P17568
NDUFS1	P28331
NDUFS3	O75489
NDUFV1	P49821
NDUFS5	O43920
NDUFS6	O75380
NDUFV3	P56181
DRG1	Q9Y295
NEFM	P07197
NEFH	P12036
NEFL	P07196
NEK1	Q96PY6
NEK2	P51955
NEK3	P51956
NEU2	Q9Y3R4
NEUROD1	Q13562
NEUROD2	Q15784
NEUROG1	Q92886
NFATC1	O95644
NFATC2	Q13469
NFIA	Q12857
NFATC3	Q12968
NFATC4	Q14934
NFE2	Q16621
NFIB	O00712
NFIC	P08651
NFIL3	Q16649
NFIX	Q14938
NFKBIB	Q15653
NFKBIL1	Q9UBC1
TONSL	Q96HA7
NFRKB	Q6P4R8
NFYA	P23511
NFYB	P25208
NFYC	Q13952
NHLH1	Q02575
NHLH2	Q02577
SNU13	P55769
NKX2-2	O95096
NKX3-1	Q99801
NNMT	P40261
NOP2	P46087
NONO	Q15233
CNOT3	O75175
CNOT4	O95628
NOVA1	P51513
NOVA2	Q9UNW9
NPAS1	Q99742
NPAS2	Q99743
NPAT	Q14207
NPHP1	O15259
NPM1	P06748
NRAP	Q86VF7
NRDC	O43847
NRL	P54845
NTHL1	P78549
NVL	O15381
OAZ1	P54368
OAZ2	O95190
OCM2	P0CE71
ODF2	Q5BJF6
OGDH	Q02218
OMP	P47874
OPHN1	O60890
SIX6	O95475
ORC2	Q13416
ORC4	O43929
ORC5	O43913
SLC22A18AS	Q8N1D0
OTC	P00480
OTX1	P32242
OTX2	P32243
OVOL1	O14753
PARN	O95453
PAWR	Q96IZ0
PAX1	P15863
PAX3	P23760
PAX4	O43316
PAX5	Q02548
PAX6	P26367
PAX7	P23759
PDCL	Q13371
PAX9	P55771
PBX1	P40424
PBX2	P40425
PBX3	P40426
PC	P11498
PCCA	P05165
PCNT	O95613
PCP4	P48539
CDK17	Q00537
CDK18	Q07002
PDC	P20941
PDE1A	P54750
PDE1C	Q14123
PDE4B	Q07343
PDE6D	O43924
PDE6H	Q13956
PDE7A	Q13946
PDE1B	Q01064
PDHA2	P29803
PDK2	Q15119
PDK3	Q15120
PDK4	Q16654
PEG3	Q9GZU2
PER1	O15534
GATB	O75879
PEX6	Q13608
PEX7	O00628
PEX12	O00623
PFDN1	O60925
PFDN4	Q9NQP4
PFDN5	Q99471
PFKFB1	P16118
PFKFB2	O60825
PFKFB3	Q16875
PFKFB4	Q16877
PGGT1B	P53609
PGM3	O95394
dpol-gamma_human	EBI-863465
PHF1	O43189
PHF2	O75151
PHYH	O14832
PIK3C3	Q8NEB9
PIN1	Q13526
PIN1P1	O15428
PITX1	P78337
PITX2	Q99697
PITX3	O75364
PKNOX1	P55347
PLAG1	Q6DJT9
PLAGL2	Q9UPG8
PLCB2	Q00722
PLCB3	Q01970
PMCHL2	Q9BQD1
PMM1	Q92871
PMS1	P54277
PMS2P1	A4D2B8
PMS2P2	O95744
PMS2P5	A8MQ11
PMS2P3	Q13401
EXOSC10	Q01780
PRRX1	P54821
PNMT	P11086
SEPT4	O43236
POLB	P06746
POLD1	P28340
POLD2	P49005
POLH	Q9Y253
POLR2A	P24928
POLR2B	P30876
POLR2C	P19387
POLR2D	O15514
POLR2E	P19388
POLR2F	P61218
POLR2G	P62487
POLR2H	P52434
POLR2I	P36954
POLR2J	P52435
POLR2K	P53803
POLR2L	P62875
POLRMT	O00411
POU1F1	P28069
POU2AF1	Q16633
POU2F2	P09086
POU3F1	Q03052
POU3F2	P20265
POU3F3	P20264
POU3F4	P49335
POU4F1	Q01851
POU4F3	Q15319
POU5F1	Q01860
POU5F1B	Q06416
POU6F1	Q14863
PPARA	Q07869
PPARD	Q03181
MED1	Q15648
PPEF2	O14830
PPAT	Q06203
PPEF1	O14829
PPID	Q08752
PPM1B	O75688
PPM1G	O15355
PPP1CC	P36873
PPP1R2	P41236
PPP1R3C	Q9UQK1
PPP1R3D	O95685
PPP1R8	Q12972
PPP1R10	Q96QC0
PPP2R2B	Q00005
PPP2R2C	Q9Y2T4
PPP2R3A	Q06190
PPP2R5A	Q15172
PPP2R5B	Q15173
PPP2R5D	Q14738
PPP2R5E	Q16537
PPP3CA	Q08209
PPP3R1	P63098
PPP3R2	Q96LZ3
PRCC	Q92733
PREP	P48147
PRIM1	P49642
PRIM2	P49643
PRKAA1	Q13131
PRKAB1	Q9Y478
PRKAB2	O43741
PRKACG	P22612
PKIA	P61925
PKIB	Q9C010
PRKAR1A	P10644
MAPK4	P31152
MAPK6	Q16659
MAPK7	Q13164
MAPK8	P45983
MAPK11	Q15759
MAPK9	P45984
MAPK13	O15264
MAP2K3	P46734
MAP2K5	Q13163
MAP2K6	P52564
MAP2K7	O14733
THAP12	O43422
PRKX	P51817
PRKY	O43930
PRM2	P04554
PRODH	O43272
PROX1	Q92786
PRPS1	P60891
PRPSAP1	Q14558
PRPSAP2	O60256
PSMB10	P40306
PSMC1	P62191
PSMC4	P43686
PSMD4	P55036
PSMD9	O00233
PSMD10	O75832
PSPH	P78330
PTMS	P20962
PTPN4	P29074
PTPN7	P35236
PTPN9	P43378
PTPN11	Q06124
PTPN12	Q05209
PTPN14	Q15678
PTS	Q03393
RAD1	O60671
PURA	Q00577
PURB	Q96QR8
PWP2	Q15269
ALDH18A1	P54886
QARS	P47897
RGL2	O15211
RAD9A	Q99638
RAD17	O75943
RAD21	O60216
RAD23A	P54725
RAD23B	P54727
RAD51B	O15315
MOK	Q9UQ07
RAD51D	O75771
RAD52	P43351
RAG1	P15918
RAG2	P55895
RALGDS	Q12967
RARB	P10826
RASA1	P20936
RB1	P06400
KDM5A	P29375
RBBP4	Q09028
RBBP5	Q15291
RBBP6	Q7Z6E9
RBBP7	Q16576
RBBP8	Q99708
RBL1	P28749
RBM3	P98179
RBM4	Q9BWF3
RBMS1	P29558
RBMS2	Q15434
RBMY1A1	P0DJD3
RBMY1C	P0DJD4
RBP1	P09455
RBP2	P50120
RCVRN	P35243
RECQL	P46063
REL	Q04864
RELA	Q04206
RELB	Q01201
UPF1	Q92900
DPF2	Q92785
REST	Q13127
REV3L	O60673
RFC2	P35250
RFC3	P40938
RFC4	P35249
RFC5	P40937
RFPL1	O75677
RFX1	P22670
RFX2	P48378
RFX3	P48380
RFX4	Q33E94
RFX5	P48382
RFXAP	O00287
GRK1	Q15835
RING1	Q06587
RLBP1	P12271
RLF	Q13129
RNASEL	Q05823
RNF2	Q99496
BRD2	P25440
RNF4	P78317
ABCE1	P61221
RORA	P35398
RORB	Q92753
RORC	P51449
RP9	Q8TA86
RP1	P56715
RPA1	P27694
RPA2	P15927
RPA3	P35244
RPL3L	Q92901
RPL6	Q02878
RPL8	P62917
RPL13	P26373
RPL17	P18621
RPL18A	Q02543
RPL19	P84098
RPL21	P46778
RPL29	P47914
RPL32	P62910
RPL37	P61927
RPL38	P63173
RPL41	P62945
MRPL12	P52815
MRPS12	O15235
RPS4Y1	P22090
RPS6	P62753
RPS6KA1	Q15418
RPS6KA2	Q15349
RPS6KA3	P51812
RPS6KB2	Q9UBS0
RPS12	P25398
RPS15	P62841
RPS21	P63220
RPS23	P62266
RPS24	P62847
RPS27	P42677
RTKN	Q9BST9
RXRA	P19793
RXRB	P28702
RXRG	P48443
S100A2	P29034
S100A3	P33764
S100A5	P33763
SAFB	Q15424
SAG	P10523
SALL2	Q9Y467
SALL1	Q9NSC2
MAPK12	P53778
SAT1	P21673
SATB1	Q01826
ATXN1	P54253
ATXN7	O15265
ATXN8OS	P0DMR3
SCML1	Q9UN30
SDHA	P31040
SELENOW	P63302
MAP2K4	P45985
SETMAR	Q53H47
SRSF3	P84103
SRSF4	Q08170
SRSF5	Q13243
SRSF6	Q13247
SFSWAP	Q12872
SGTA	O43765
SH3BGR	P55822
SH3BP2	P78314
SH3GL1	Q99961
FBXW4	P57775
SHOX	O15266
SHOX2	O60902
SIAH1	Q8IUQ4
STIL	Q15468
SIM1	P81133
SIM2	Q14190
SIX1	Q15475
SIX3	O95343
SKI	P12755
SKIL	P12757
SKIV2L	Q15477
SKP2	Q13309
SMTN	P53814
SNAI2	O43623
SMARCA1	P28370
SMARCA2	P51531
HLTF	Q14527
SMARCB1	Q12824
SMARCC1	Q92922
SMARCC2	Q8TAQ2
SMARCD1	Q96GM5
SMARCD2	Q92925
SMARCD3	Q6STE5
SMARCE1	Q969G3
SMN1	Q16637
SUMO2	P61956
SNAI1	O95863
SNAPC1	Q16533
SNAPC2	Q13487
SNAPC3	Q92966
SNCB	Q16143
SNAPC4	Q5SXM2
SNRNP70	P08621
SNRPA	P09012
SNRPA1	P09661
SNRPB2	P08579
SNRPC	P09234
SNRPD1	P62314
SNRPF	P62306
SNRPG	P62308
SNRPN	P63162
SNTA1	Q13424
CAPN15	O75808
SON	P18583
SOS2	Q07890
SOX1	O00570
SOX2	P48431
SOX3	P41225
SOX4	Q06945
SOX5	P35711
SOX10	P56693
SOX11	P35716
SOX15	O60248
SOX12	O15370
SP1	P08047
SP2	Q02086
SP3	Q02447
SP4	Q02446
SP100	P23497
SPAG1	Q07617
SPI1	P17947
SPIB	Q01892
SPRR1A	P35321
SPRR2A	P35326
SPRR2B	P35325
SPRR2D	P22532
SPRR2E	P22531
SPRR2F	Q96RM1
SPRR2G	Q9BYE4
SRF	P11831
SRM	P19623
SRPK2	P78362
SRY	Q05066
TRIM21	P19474
TROVE2	P10155
SSB	P05455
SSRP1	Q08945
SSX1	Q16384
SSX2	Q16385
SSX5	O60225
SSX4	O60224
SS18	Q15532
ST5	P78524
STAC	Q99469
STAR	P49675
STAT4	Q14765
STAT5A	P42229
STAT5B	P51692
SULT1E1	P49888
NEK4	P51957
STK3	Q13188
STK4	Q13043
AURKC	Q9UQB9
SULT1A2	P50226
STRN	O43815
STYX	Q8WUJ0
SULT1A1	P50225
SULT1A3	P0DMM9
SULT2A1	Q06520
SUPT4H1	P63272
SUPT5H	O00267
SUPT6H	Q7KZ85
SUPV3L1	Q8IYB8
MED22	Q15528
SURF6	O75683
SUV39H1	O43463
SYCP1	Q15431
SYN2	Q92777
T	O15178
TACC1	O75410
TADA2A	O75478
TAF1	P21675
TAF2	Q6P1X5
TAF4	O00268
TAF4B	Q92750
TAGLN	Q01995
TAF5	Q15542
TAF6	P49848
TAF9	Q16594
TAF12	Q16514
TAF13	Q15543
TAL1	P17542
TAL2	Q16559
TARBP1	Q13395
TAT	P17735
TBX1	O43435
TBCC	Q15814
TBCD	Q9BTW9
TBCE	Q15813
TBL1X	O60907
TBP	P20226
TBX5	Q99593
TBX6	O95947
TCEA1	P23193
TCEA2	Q15560
TCEA3	O75764
ELOC	Q15369
TCF4	P15884
TBX3	O15119
HNF1A	P20823
HNF1B	P35680
TCF3	P15923
TCF7	P36402
TCF7L2	Q9NQB0
ZEB1	P37275
GCFC2	P16383
TCF12	Q99081
ZNF354A	O60765
TCF19	Q9Y242
TCF20	Q9UGU0
TCF21	O43680
VPS72	Q15906
TCP10	Q12799
DYNLT3	P51808
TCTE3	Q8IZS6
PPP1R11	O60927
TDO2	P48775
TEAD1	P28347
TEAD4	Q15561
TEAD3	Q99594
TEF	Q10587
TEP1	Q99973
tert-terc_human	EBI-10045577
TERF1	P54274
TERF2	Q15554
TESK1	Q15569
TFAP2B	Q92481
TFAP2C	Q92754
TFAP4	Q01664
TFCP2	Q12800
NR2F1	P10589
NR2F2	P24468
TFDP1	Q14186
TFDP2	Q14188
TFE3	P19532
TGIF1	Q15583
TCHH	Q07283
THOP1	P52888
THRA	P10827
THRSP	Q92748
KLF10	Q13118
TIA1	P31483
NKX2-1	P43699
TK1	P04183
TK2	O00142
TLE1	Q04724
TLE3	Q04726
TLE4	Q04727
TMOD1	P28289
TNNC2	P02585
TNNC1	P63316
TNNI1	P19237
TNNI2	P48788
TNNI3	P19429
TNNT1	P13805
TNNT2	P45379
TNNT3	P45378
TNP1	P09430
TNP2	Q05952
TNS1	Q9HBL0
TOP1	P11387
TOP2A	P11388
TOP2B	Q02880
TOP3A	Q13472
TP53BP1	Q12888
TPD52L2	O43399
TPH1	P17752
TPM2	P07951
TPP2	P29144
NR2C1	P13056
NR2C2	P49116
TRAF1	Q13077
TRAF5	O00463
HSP90B2P	Q58FF3
TRIO	O75962
TRPS1	Q9UHF7
TSN	Q15631
TSPY1	Q01534
PHLDA2	Q53GA4
TTC1	Q99614
TTK	P33981
TTPA	P49638
TUBA3C	Q13748
TUBG1	P23258
TWIST1	Q15672
TXK	P42681
TYMS	P04818
U2AF1	Q01081
ZRSR1	Q15695
UBE2A	P49459
UBE2D1	P51668
UBE2E1	P51965
UBE2E2	Q96LR5
UBE2H	P62256
UBE3A	Q05086
UBP1	Q9NZI7
UBTF	P17480
UCK2	Q9BZX2
UMPS	P11172
UNG	P13051
UPP1	Q16831
UQCRB	P14927
UQCRC1	P31930
UQCRFS1	P47985
UQCRH	P07919
UROD	P06132
UROS	P10746
USF1	P22415
USF2	Q15853
USP1	O94782
VARS	P26640
VBP1	P61758
VDR	P11473
VSNL1	P62760
WIPF1	O43516
CLIP2	Q9UDT6
CORO2A	Q92828
WEE1	P30291
NSD2	O96028
NELFA	Q9H3P2
WRN	Q14191
WT1	P19544
XPA	P23025
XRCC1	P18887
XRCC2	O43543
XRCC4	Q13426
YY1	P25490
SF1	Q15637
ZFP36	P26651
ZFP37	Q9Y6Q3
ZBTB14	O43829
ZFX	P17010
ZFY	P08048
ZIC1	Q15915
ZIC2	O95409
ZIC3	O60481
ZNF2	Q9BSG1
ZNF3	P17036
ZNF7	P17097
ZNF8	P17098
ZNF10	P21506
ZNF12	P17014
ZNF14	P17017
ZNF708	P17019
ZNF16	P17020
ZNF17	P17021
ZNF19	P17023
ZNF20	P17024
ZNF182	P17025
ZNF22	P17026
ZNF23	P17027
ZNF24	P17028
ZNF26	P17031
ZNF28	P17035
ZSCAN20	P17040
ZNF32	P17041
ZNF33A	Q06730
ZNF33B	Q06732
ZKSCAN1	P17029
ZNF37A	P17032
ZSCAN21	Q9Y5A6
ZNF41	P51814
MZF1	P28698
ZNF43	P17038
ZNF45	Q02386
ZBTB25	P24278
ZNF56	Q15929
ZNF66	Q6ZN08
ZNF726P1	Q15940
ZNF69	Q9UC07
ZNF70	Q9UC06
ZNF74	Q16587
ZNF75D	P51815
ZNF75A	Q96N20
ZNF76	P36508
ZNF79	Q15937
ZNF80	P51504
ZNF84	P51523
ZNF221	Q9UK13
ZNF85	Q03923
ZNF90	Q03938
ZNF91	Q05481
ZNF99	A8MXY4
ZNF222	Q9UK12
ZNF121	P58317
ZNF124	Q15973
MKRN3	Q13064
MKRN4P	Q13434
ZNF131	P52739
ZNF132	P52740
ZNF133	P52736
ZNF134	P52741
ZNF135	P52742
ZNF136	P52737
ZNF137P	P52743
ZNF138	P52744
ZNF140	P52738
ZNF141	Q15928
ZNF142	P52746
ZNF143	P52747
PCGF2	P35227
ZNF146	Q15072
TRIM25	Q14258
ZBTB17	Q13105
ZNF154	Q13106
ZNF155	Q12901
ZNF157	P51786
VEZF1	Q14119
ZNF165	P49910
TRIM26	Q12899
ZNF175	Q9Y473
ZNF177	Q13360
ZNF180	Q9UJW8
RNF113A	O15541
ZNF184	Q99676
ZNF185	O15231
ZSCAN26	Q16670
ZNF189	O75820
ZKSCAN8	Q15776
ZSCAN9	O15535
ZNF195	O14628
ZMYM2	Q9UBW7
ZNF200	P98182
ZNF202	O95125
ZNF205	O95201
ZNF207	O43670
ZNF208	O43345
ZNF213	O14771
ZNF214	Q9UL59
ZNF215	Q9UL58
ZFAND5	O76080
ZNF217	O75362
ZNF223	Q9UK11
ZNF225	Q9UK10
ZNF226	Q9NYT6
ZNF227	Q86WZ6
ZNF112	Q9UJU3
ZNF229	Q9UJW7
ZNF230	Q9UIE0
ZNF236	Q9UL36
ZXDA	P98168
DNALI1	O14645
DAP3	P51398
ALMS1	Q8TCU4
PAX8	Q06710
IFRD2	Q12894
MAPKAPK3	Q16644
USP7	Q93009
SLBP	Q14493
DEK	P35659
ALDH5A1	P51649
GPANK1	O95872
DDX39B	Q13838
TFEB	P19484
EPM2A	B3EWF7
AIMP2	Q13155
MAFK	O60675
MTERF1	Q99551
ZNF212	Q9UDV6
KAT6A	Q92794
NR4A3	Q92570
BRD3	Q15059
LHX3	Q9UBR4
MLLT10	P55197
CCDC6	Q16204
NCOA4	Q13772
SHOC2	Q9UQ13
RASSF7	Q02833
CSRP3	P50461
PDHX	O00330
CUL5	Q93034
USP5	P45974
MLF2	Q15773
KMT2D	O14686
HMGA2	P52926
IFT88	Q13099
DPF3	Q92784
GAN	Q9H2C0
TAF15	Q92804
COIL	P38432
SF3A2	Q15428
ELL	P55199
ZNF239	Q16600
CLPP	Q16740
DPF1	Q92782
MKKS	Q9NPJ1
NRIP1	P48552
CHAF1B	Q13112
DVL1P1	P54792
DGCR14	Q96DF8
SYN3	O14994
GTPBP6	O43824
AKAP17A	Q02040
ZRSR2	Q15696
USP11	P51784
USP9X	Q93008
RBM10	P98175
KDM5C	P41229
SMC1A	Q14683
NAA10	P41227
F8A1	P23610
LAGE3	Q14657
TKTL1	P51854
KDM5D	Q9BY66
USP9Y	O00507
ARID1A	O14497
ACOX2	Q99424
ACOX3	O15254
BAP1	Q92560
CDC7	O00311
CDC45	O75419
EOMES	O95936
GFI1B	Q5VTD9
HIST1H2BO	P23527
HIST1H4G	Q99525
MAD1L1	Q9Y6D9
NME5	P56597
SOX14	O95416
UXT	Q9UBK9
BCAR3	O75815
CMAHP	Q9Y471
ZNF282	Q9UDV7
NR0B2	Q15466
UTF1	Q5T230
CAVIN2	O95810
RAD54L	Q92698
NSMAF	Q92636
GNPAT	O15228
DYRK3	O43781
DYRK2	Q92630
DUSP11	O75319
DHX16	O60231
CUL4A	Q13619
CUL2	Q13617
CUL1	Q13616
FOXN1	O15353
TTF2	Q9UNY4
KLF11	O14901
TEAD2	Q15562
SUPT3H	O75486
SMARCA5	O60264
FKBP6	O75344
HIRIP3	Q9BW71
OFD1	O75665
GEMIN2	O14893
MAP4K3	Q8IVH8
PPM1D	O15297
PPFIA4	O75335
RANBP3	Q9H6Z4
PPFIA1	Q13136
PIK3R3	Q92569
PARG	Q86W56
ENC1	O14682
NIPSNAP1	Q9BPW8
IKBKG	Q9Y6K9
IKBKAP	O95163
HAT1	O14929
GCM1	Q9NP62
GAS7	O60861
COPS3	Q9UNS2
CBX4	O00257
CAMK1	Q14012
BARX2	Q9UMQ3
API5	Q9BZZ5
PPFIA3	O75145
LMO4	P61968
PIR	O00625
CGGBP1	Q9UFW8
INE1	O15225
BHLHE40	O14503
PIAS1	O75925
CDC14B	O60729
CDC14A	Q9UNH5
TCAP	O15273
CDK10	Q15131
PRPF18	Q99633
DENR	O43583
THOC5	Q13769
RRP1	P56182
MKNK1	Q9BUB5
KHSRP	Q92945
PDLIM4	P50479
NOP14	P78316
KLF7	O75840
PDE8B	O95263
ASMTL	O95671
RFXANK	O14593
JRK	O75564
DNAH17	Q9UFH2
RTCA	O00442
SSNA1	O43805
EIF4EBP3	O60516
OASL	Q15646
SOCS1	O15524
DDX3Y	O15523
PDE5A	O76074
ALDH4A1	P30038
EIF3A	Q14152
EIF3C	Q99613
EIF3D	O15371
EIF3F	O00303
EIF3J	O75822
EIF4G3	O43432
PEA15	Q15121
SRSF9	Q13242
JRKL	Q9Y4A0
DNAH11	Q96DT5
TNK1	Q13470
PAGE1	O75459
NOL4	O94818
URI1	O94763
EED	O75530
RNMT	O43148
RNGTT	O60942
MYOM1	P52179
RIPK1	Q13546
CRADD	P78560
PABPC4	Q13310
MPDZ	O75970
RIOK3	O14730
PSPHP1	O15172
FPGT	O14772
DYRK4	Q9NR20
CCNK	O75909
HESX1	Q9UBX0
INPP4B	O15327
SYNGAP1	Q96PV0
GMPS	P49915
SOCS2	O14508
TSC22D1	Q15714
KAT2B	Q92831
NR1I2	O75469
STK19	P49842
LDB1	Q86U70
PER3	P56645
CDC123	O75794
FUBP1	Q96AE4
CDC16	Q13042
DDX18	Q9NVP1
EIF2B4	Q9UI10
EIF2B3	Q9NR50
EIF2B2	P49770
EIF2S2	P20042
BUD31	P41223
MTMR3	Q13615
PRPF4B	Q13523
CCNA1	P78396
GYG2	O15488
HERC3	Q15034
HERC2	O95714
SNURF	Q9Y675
BSN	Q9UPA5
FOXH1	O75593
PHOX2B	Q99453
MBD4	O95243
MBD2	Q9UBB5
WASF1	Q92558
FUBP3	Q96I24
TOP3B	O95985
KYNU	Q16719
BTRC	Q9Y297
H1FX	Q92522
USP13	Q92995
RPS6KA4	O75676
HSPB3	Q12988
NOL3	O60936
CDKL2	Q92772
TAF1C	Q15572
TAF1A	Q15573
MAP3K14	Q99558
SOCS3	O14543
RNF8	O76064
BAZ1B	Q9UIG0
UBA3	Q8TBC4
BTAF1	O14981
DOK2	O60496
SH2D2A	Q9NP31
PSTPIP2	Q9H939
PAPSS2	O95340
PAPSS1	O43252
PIAS2	O75928
MAP3K6	O95382
ASH2L	Q9UBL3
BPY2	O14599
VCY	O14598
EIF1AY	O14602
TMSB4Y	O14604
DNAJA3	Q96EY1
UNC119	Q13432
TBX19	O60806
TBX18	O95935
MTMR7	Q9Y216
NMI	Q13287
LATS1	O95835
SMC3	Q9UQE7
PRPF4	O43172
PRPF3	O43395
FAM50A	Q14320
CCNE2	O96020
RRP9	O43818
CBFA2T2	O43439
ATG12	O94817
NEMF	O60524
DYRK1B	Q9Y463
CTDP1	Q9Y5B0
TMSB10	P63313
SCAF11	Q99590
MYOM2	P54296
MAP3K13	O43283
BUB3	O43684
DDX21	Q9NR30
DEDD	O75618
ZMYM4	Q5VZL5
ZMYM3	Q14202
ZMYM6	O95789
ZMYM5	Q9UJ78
LRRFIP2	Q9Y608
AURKB	Q96GD4
MTA2	O94776
TIAF1	O95411
NOLC1	Q14978
PTTG1	O95997
TBRG4	Q969Z0
PNMA1	Q8ND90
MSC	O60682
UBE2L6	O14933
GCM2	O75603
RPS6KA5	O75582
NUMBL	Q9Y6R0
TSPOAP1	O95153
PIWIL1	Q96J94
BCL7C	Q8WUZ0
BCL7B	Q9BQE9
WDR46	O15213
ZBTB22	O15209
MED14	O60244
SRSF11	Q05519
SOCS6	O14544
ZNF235	Q14590
KLF4	O43474
NREP	Q16612
COPS2	P61201
TRIP13	Q15645
TRIP12	Q14669
HMGN3	Q15651
TRIP4	Q15650
ZNHIT3	Q15649
GTF3C5	Q9Y5Q8
GTF3C4	Q9UKN8
CNOT8	Q9UFF9
TCEAL1	Q15170
UBE4A	Q14139
LHX2	P50458
PPIG	Q13427
LONP1	P36776
CIAO1	O76071
RECQL5	O94762
RECQL4	O94761
ZRANB2	O95218
SNRNP40	Q96DI7
ARHGAP29	Q52LW3
MED21	Q13503
CRIPT	Q9P021
HAND1	O96004
ZNF264	O43296
MED23	Q9ULK4
MED17	Q9NVC6
MED26	O95402
MED27	Q6P2C8
MED7	O43513
QKI	Q96PU8
AIM2	O14862
MAP4K4	O95819
GGPS1	O95749
HOMER3	Q9NSC5
HOMER2	Q9NSB8
HOMER1	Q86YM7
FHL5	Q5TD97
ARHGEF6	Q15052
RASAL2	Q9UJF2
HAND2	P61296
AKAP7	Q9P0M2
SH3BP5	O60239
EIF4E2	O60573
THEMIS2	Q5TEJ8
ATG5	Q9H1Y0
MED20	Q9H944
ONECUT2	O95948
TBX4	P57082
MYOT	Q9UBF9
XAGE2	Q96GT9
PAGE4	O60829
PMPCB	O75439
TBPL1	P62380
BAG2	O95816
POLR1C	O15160
ZNF254	O75437
CIR1	Q86X95
SPAG7	O75391
MRPL33	O75394
GTPBP1	O00178
GTF2IRD1	Q9UHL9
NR1D1	P20393
CLOCK	O15516
SPAG6	O75602
BABAM2	Q9NXR7
SOX13	Q9UN79
APOBEC3B	Q9UH17
RBM39	Q14498
IER2	Q9BTL4
SMAD5-AS1	Q9Y6J3
RNF14	Q9UBS8
VPS9D1	Q9Y2B5
NCOR1	O75376
NCOR2	Q9Y618
RNF7	Q9UBF6
MTRF1	O75570
TCL1B	O95988
GUCA1C	O95843
SNCAIP	Q9Y6H5
TESMIN	Q9Y4I5
FEZ2	Q9UHY8
ZNF592	Q92610
IKBKE	Q14164
MICAL2	O94851
CTR9	Q6PD62
TTLL4	Q14679
SOCS5	O75159
MDC1	Q14676
ZNF516	Q92618
CEP135	Q66GS9
ZNF432	O94892
EIF5B	O60841
KIAA0040	Q15053
TTI1	O43156
PHF14	O94880
FAM53B	Q14153
KDM4A	O75164
N4BP1	O75113
VGLL4	Q14135
BZW1	Q7L1Q6
UBE3C	Q15386
KIAA0391	O15091
PUM1	Q14671
PPP6R2	O75170
DHX34	Q14147
ST18	O60284
ULK2	Q8IYT8
FAM131B	Q86XD5
AQR	O60306
GPRIN2	O60269
UTP14C	Q5TAP6
ZNF646	O15015
SECISBP2L	Q93073
KIAA0408	Q6ZU52
DCAF1	Q9Y4B6
CEP104	O60308
SART3	Q15020
HDAC9	Q9UKV0
USP34	Q70CQ2
GPRASP1	Q5JY77
CCP110	O43303
SETD1A	O15047
IFT140	Q96RY7
ACAP1	Q15027
ZNF536	O15090
RIPOR2	Q9Y4F9
ZSCAN12	O43309
STARD8	Q92502
TBKBP1	A7MCY6
KMT2B	Q9UMN6
FRMPD4	Q14CM0
HDAC4	P56524
TOX	O94900
LZTS3	O60299
KIAA0513	O60268
JADE3	Q92613
RAPGEF5	Q92565
BCLAF1	Q9NYF8
EIF4A3	P38919
KIAA0232	Q92628
RIMS3	Q9UJD0
DHX38	Q92620
KIAA0586	Q9BVV6
DLGAP5	Q15398
BMS1	Q14692
SERTAD2	Q14140
CKAP5	Q14008
MAML1	Q92585
TATDN2	Q93075
DAZAP2	Q15038
IP6K1	Q92551
RNF40	O75150
KIAA0141	Q14154
GIT2	Q14161
URB2	Q14146
ARHGAP11A	Q6P4F7
SPATA2	Q9UM82
ARHGEF11	O15085
ARHGEF17	Q96PE2
TRIM14	Q14142
ZNF623	O75123
LCMT2	O60294
GINS1	Q14691
ZEB2	O60315
ZBTB24	O43167
ZNF518A	Q6AHZ1
KIAA0753	Q2KHM9
FARP2	O94887
CEP350	Q5VT06
PPP1R26	Q5T8A7
TRIL	Q7L0X0
TRIM66	O15016
[truncated: 5,422 more rows]

## Sheet: Table S5-4 ER lumen proteome
			log2 (0 hr/negative control)							normalized TMT reporting ion intensity
Uniprot ID	Gene name	Protein name	+/- PA	+/- Blue light	average	GO secretory annotation?	ER resident？	Secreted protein？	Retention Index	126	127N	127C	128N	128C	129N	129C	130N	130C	131	0h average	8h average	16h average	24h average	8h/0h	16h/0h	24h/0h
P62277	RPS13	40S ribosomal protein S13 (Small ribosomal subunit protein uS15)	2.69396	2.1727	2.43333	1	0	0	1.12052	36041.8	33734.9	53466	49731.8	32632.7	32950.4	28260.4	33518.6	5391.59	7738.09	34888.4	51598.9	32791.5	30889.5	1.47897	0.939899	0.885381
P04844	RPN2	Dolichyl-diphosphooligosaccharide--protein glycosyltransferase subunit 2 (Dolichyl-diphosphooligosaccharide--protein glycosyltransferase 63 kDa subunit) (RIBIIR) (Ribophorin II) (RPN-II) (Ribophorin-2)	2.75294	2.45676	2.60485	1	0	0	0.930456	122256	104125	141680	129349	84454.7	83458.2	77431.6	82126.5	16791.6	20618.1	113190	135515	83956.5	79779	1.19723	0.741729	0.704822
P02545	LMNA LMN1	Prelamin-A/C [Cleaved into: Lamin-A/C (70 kDa lamin) (Renal carcinoma antigen NY-REN-32)]	2.80369	2.1233	2.4635	1	0	0	0.927397	84149	78701.1	96269	88736.9	62796.3	63942.9	53960.8	65858.7	11661.7	18688.8	81425	92502.9	63369.6	59909.8	1.13605	0.778257	0.735766
P07900	HSP90AA1 HSP90A HSPC1 HSPCA	Heat shock protein HSP 90-alpha (EC 3.6.4.10) (Heat shock 86 kDa) (HSP 86) (HSP86) (Lipopolysaccharide-associated protein 2) (LAP-2) (LPS-associated protein 2) (Renal carcinoma antigen NY-REN-38)	2.4856	1.45722	1.97141	1	0	0	0.926326	28228.5	27417.9	28390	27924	23646.7	22995.1	21475.2	26246.9	4967.82	10133	27823.2	28157	23320.9	23861.1	1.012	0.838182	0.857596
Q70UQ0	IKBIP IKIP	Inhibitor of nuclear factor kappa-B kinase-interacting protein (I kappa-B kinase-interacting protein) (IKBKB-interacting protein) (IKK-interacting protein)	2.82696	2.33192	2.57944	1	0	0	0.922485	17916.4	15960.1	21018	19822.8	12739.7	11664	10525.1	12612.7	2387.09	3364.26	16938.2	20420.4	12201.8	11568.9	1.20558	0.720372	0.683004
P27824	CANX	Calnexin (IP90) (Major histocompatibility complex class I antigen-binding protein p88) (p90)	3.67932	3.06944	3.37438	1	0	0	0.919666	170106	159466	192420	181184	131348	123764	112940	118634	12862.8	19630.2	164786	186802	127556	115787	1.1336	0.77407	0.702649
Q07065	CKAP4	Cytoskeleton-associated protein 4 (63-kDa cytoskeleton-linking membrane protein) (Climp-63) (p63)	2.94156	2.52239	2.73197	1	0	0	0.911685	354278	319194	411780	371581	244705	242391	227193	242386	43832.1	58610.2	336736	391680	243548	234790	1.16317	0.723261	0.697252
Q14697	GANAB G2AN KIAA0088	Neutral alpha-glucosidase AB (EC 3.2.1.207) (Alpha-glucosidase 2) (Glucosidase II subunit alpha)	3.54172	2.81899	3.18035	1	0	0	0.901891	453131	428388	554330	519476	300728	304847	256273	273651	37847.7	62459.9	440760	536903	302788	264962	1.21813	0.686968	0.601148
P49257	LMAN1 ERGIC53 F5F8D	Protein ERGIC-53 (ER-Golgi intermediate compartment 53 kDa protein) (Gp58) (Intracellular mannose-specific lectin MR60) (Lectin mannose-binding 1)	3.51495	2.55063	3.03279	1	0	0	0.867498	60858.8	54417	68241	65133.6	37721.3	37616.3	32124.3	35184.9	5042	9837.69	57637.9	66687.3	37668.8	33654.6	1.157	0.653542	0.583897
Q9UHG3	PCYOX1 KIAA0908 PCL1 UNQ597/PRO1183	Prenylcysteine oxidase 1 (EC 1.8.3.5) (Prenylcysteine lyase)	3.18351	2.42395	2.80373	1	0	0	0.867178	32425.6	31019.1	34677	30624.6	21563.4	27495	18555.2	19387	3491.66	5911.32	31722.3	32650.8	24529.2	18971.1	1.02927	0.773247	0.598035
Q8NBS9	TXNDC5 TLP46 UNQ364/PRO700	Thioredoxin domain-containing protein 5 (EC 1.8.4.-) (EC 5.3.4.1) (Endoplasmic reticulum resident protein 46) (ER protein 46) (ERp46) (Thioredoxin-like protein p46)	3.55111	3.02921	3.29016	1	1	0	0.866456	48570.5	46082.6	63547	56123.4	26334.3	28364.5	23503	25181.8	4037.5	5797.25	47326.5	59835.2	27349.4	24342.4	1.26431	0.577888	0.514349
P13674	P4HA1 P4HA	Prolyl 4-hydroxylase subunit alpha-1 (4-PH alpha-1) (EC 1.14.11.2) (Procollagen-proline,2-oxoglutarate-4-dioxygenase subunit alpha-1)	2.48993	1.99886	2.2444	1	0	0	0.855348	12955.4	10579.2	13206	12626.8	8253.63	7641.57	6700.77	7090.42	2094.76	2944.15	11767.3	12916.4	7947.6	6895.6	1.09765	0.675395	0.585995
P14625	HSP90B1 GRP94 TRA1	Endoplasmin (94 kDa glucose-regulated protein) (GRP-94) (Heat shock protein 90 kDa beta member 1) (Tumor rejection antigen 1) (gp96 homolog)	3.39356	2.86617	3.12986	1	0	0	0.850912	380921	330597	359400	341395	260283	268737	224586	236897	33852.7	48792.5	355759	350397	264510	230741	0.98493	0.74351	0.648589
P20700	LMNB1 LMN2 LMNB	Lamin-B1	2.67706	1.92973	2.3034	1	0	0	0.850616	12927.6	12071.7	13383	12201.9	10010.8	7907.7	7697.57	7885.19	1954.43	3280.89	12499.7	12792.4	8959.26	7791.38	1.02342	0.716761	0.623328
P11021	HSPA5 GRP78	Endoplasmic reticulum chaperone BiP (EC 3.6.4.10) (78 kDa glucose-regulated protein) (GRP-78) (Binding-immunoglobulin protein) (BiP) (Heat shock protein 70 family protein 5) (HSP70 family protein 5) (Heat shock protein family A member 5) (Immunoglobulin heavy chain-binding protein)	3.79857	2.91793	3.35825	1	0	0	0.849856	552298	513236	565580	531070	357861	367704	338880	384457	38287.2	70494	532767	548325	362782	361668	1.0292	0.68094	0.678849
P13667	PDIA4 ERP70 ERP72	Protein disulfide-isomerase A4 (EC 5.3.4.1) (Endoplasmic reticulum resident protein 70) (ER protein 70) (ERp70) (Endoplasmic reticulum resident protein 72) (ER protein 72) (ERp-72) (ERp72)	3.51698	2.12972	2.82335	1	1	0	0.826529	127003	115924	119670	114074	85816.6	84214.4	72062.1	82177.3	10610.4	27754.6	121463	116872	85015.5	77119.7	0.962199	0.699927	0.634921
O95399	UTS2 UNQ525/PRO1068	Urotensin-2 (Urotensin II) (U-II) (UII)	3.85022	3.57656	3.71339	1	0	1	0.824856	11797.9	11327.7	12305	11059.1	7536.61	7276.24	6642.18	8330.27	801.74	969.196	11562.8	11682	7406.43	7486.23	1.01031	0.640538	0.647439
Q969X5	ERGIC1 ERGIC32 KIAA1181 HT034	Endoplasmic reticulum-Golgi intermediate compartment protein 1 (ER-Golgi intermediate compartment 32 kDa protein) (ERGIC-32)	4.01722	3.54453	3.78087	1	0	0	0.82463	52861.7	48833.5	50796	45741.9	36205.6	34821.5	31815.9	34524.9	8445.58	11695.5	50847.6	48268.9	35513.5	33170.4	0.949286	0.69843	0.65235
Q7KZF4	SND1 TDRD11	Staphylococcal nuclease domain-containing protein 1 (EC 3.1.31.1) (100 kDa coactivator) (EBNA2 coactivator p100) (Tudor domain-containing protein 11) (p100 co-activator)	2.6217	2.1283	2.375	1	0	0	0.824392	46590	41404.6	47409	42142	29313.7	29258.6	23816.7	27194.5	7148.51	10063.4	43997.3	44775.5	29286.1	25505.6	1.01769	0.665635	0.579708
Q32P28	P3H1 GROS1 LEPRE1 PSEC0109	Prolyl 3-hydroxylase 1 (EC 1.14.11.7) (Growth suppressor 1) (Leucine- and proline-enriched proteoglycan 1) (Leprecan-1)	3.09918	2.47737	2.78827	1	0	1	0.82356	14602.4	12392.5	13809	13097.3	8542.99	10503.1	6878.41	7613.63	1575.09	2423.76	13497.5	13453.1	9523.03	7246.02	0.996716	0.705542	0.536843
Q16799	RTN1 NSP	Reticulon-1 (Neuroendocrine-specific protein)	4.15771	3.10287	3.63029	1	0	0	0.821676	13155.8	12263.9	13450	13444.1	7869.61	7218.79	7137.16	8798.59	712.108	1479.39	12709.8	13447	7544.2	7967.88	1.058	0.593572	0.626906
Q4KWH8	PLCH1 KIAA1069 PLCL3	1-phosphatidylinositol 4,5-bisphosphate phosphodiesterase eta-1 (EC 3.1.4.11) (Phosphoinositide phospholipase C-eta-1) (Phospholipase C-eta-1) (PLC-eta-1) (Phospholipase C-like protein 3) (PLC-L3)	3.40807	2.38864	2.89835	1	0	0	0.819809	12849.2	12209.3	12550	11300.4	8580.82	9044.15	7657.35	7592.58	1180.31	2392.62	12529.3	11925.2	8812.49	7624.97	0.951789	0.703353	0.608573
Q9UBS4	DNAJB11 EDJ ERJ3 HDJ9 PSEC0121 UNQ537/PRO1080	DnaJ homolog subfamily B member 11 (APOBEC1-binding protein 2) (ABBP-2) (DnaJ protein homolog 9) (ER-associated DNAJ) (ER-associated Hsp40 co-chaperone) (Endoplasmic reticulum DNA J domain-containing protein 3) (ER-resident protein ERdj3) (ERdj3) (ERj3p) (HEDJ) (Human DnaJ protein 9) (hDj-9) (PWP1-interacting protein 4)	3.20116	2.2938	2.74748	1	1	0	0.815347	13093.1	11451.8	13807	12165.5	7560.15	7139.84	6849.59	7336.27	1334.4	2502.82	12272.5	12986.2	7350	7092.93	1.05816	0.598902	0.577955
P23284	PPIB CYPB	Peptidyl-prolyl cis-trans isomerase B (PPIase B) (EC 5.2.1.8) (CYP-S1) (Cyclophilin B) (Rotamase B) (S-cyclophilin) (SCYLP)	2.58991	2.12023	2.35507	1	0	0	0.813297	18603.6	17281.3	17347	16718.4	12189	11065	12439.6	12147.3	2395.8	3547.4	17942.5	17032.7	11627	12293.4	0.949296	0.648017	0.685158
Q8TCJ2	STT3B SIMP	Dolichyl-diphosphooligosaccharide--protein glycosyltransferase subunit STT3B (Oligosaccharyl transferase subunit STT3B) (STT3-B) (EC 2.4.99.18) (Source of immunodominant MHC-associated peptides homolog)	3.62793	2.5971	3.11251	1	0	0	0.809776	66791.7	61848.2	68158	60238.5	42672.9	39081.1	37385.1	38691.1	5202.72	10630.2	64320	64198.2	40877	38038.1	0.998107	0.635526	0.591389
O75477	ERLIN1 C10orf69 KE04 KEO4 SPFH1	Erlin-1 (Endoplasmic reticulum lipid raft-associated protein 1) (Protein KE04) (Stomatin-prohibitin-flotillin-HflC/K domain-containing protein 1) (SPFH domain-containing protein 1)	2.95281	2.46938	2.7111	1	0	0	0.801445	40118.8	38311.2	40123	36390.2	25561.7	23765.4	22049	24984.3	5064.84	7081	39215	38256.6	24663.5	23516.6	0.975561	0.628932	0.599685
Q02809	PLOD1 LLH PLOD	Procollagen-lysine,2-oxoglutarate 5-dioxygenase 1 (EC 1.14.11.4) (Lysyl hydroxylase 1) (LH1)	3.13189	2.70855	2.92022	1	0	0	0.800656	104201	94194.5	110470	97766.9	58351.6	59214	51217.7	51860.7	11316.4	15175.7	99197.7	104118	58782.8	51539.2	1.0496	0.592582	0.51956
P08195	SLC3A2 MDU1	4F2 cell-surface antigen heavy chain (4F2hc) (4F2 heavy chain antigen) (Lymphocyte activation antigen 4F2 large subunit) (Solute carrier family 3 member 2) (CD antigen CD98)	2.47098	1.67501	2.073	1	0	0	0.798374	11106.4	9623.59	8601	9164.31	6385.97	7167.27	6958.18	8976.48	1869.51	3245.94	10365	8882.66	6776.62	7967.33	0.856986	0.653799	0.768677
Q9H488	POFUT1 FUT12 KIAA0180	GDP-fucose protein O-fucosyltransferase 1 (EC 2.4.1.221) (Peptide-O-fucosyltransferase 1) (O-FucT-1)	2.53309	1.78927	2.16118	1	0	0	0.795971	30236	26042	27571	27722.1	18359.6	17089.7	15313.4	15697.8	4861.55	8141.12	28139	27646.6	17724.7	15505.6	0.982499	0.629897	0.551034
Q15165	PON2	Serum paraoxonase/arylesterase 2 (PON 2) (EC 3.1.1.2) (EC 3.1.1.81) (Aromatic esterase 2) (A-esterase 2) (Serum aryldialkylphosphatase 2)	3.20095	2.05384	2.62739	1	0	0	0.791607	11078.5	10160.5	10873	9474.67	7266.92	6458.93	5909.76	5581.93	1154.84	2557.63	10619.5	10173.8	6862.93	5745.85	0.958033	0.646257	0.541065
Q15084	PDIA6 ERP5 P5 TXNDC7	Protein disulfide-isomerase A6 (EC 5.3.4.1) (Endoplasmic reticulum protein 5) (ER protein 5) (ERp5) (Protein disulfide isomerase P5) (Thioredoxin domain-containing protein 7)	3.43032	3.2064	3.31836	1	0	0	0.791487	59259.7	55264.2	52546	49433.6	38499.8	38338.3	33906.1	37800.3	10554.3	13729.3	57262	50989.8	38419	35853.2	0.890465	0.670935	0.626125
Q9BVC6	TMEM109	Transmembrane protein 109 (Mitsugumin-23) (Mg23)	2.53534	2.25663	2.39599	1	0	0	0.791345	13134	12159.2	13317	12207.2	7219.93	6970.59	6800.65	8570.6	2181.53	2646.43	12646.6	12762.1	7095.26	7685.63	1.00913	0.561041	0.607723
Q96KA5	CLPTM1L CRR9	Lipid scramblase CLPTM1L (Cisplatin resistance-related protein 9) (CRR9p) (Cleft lip and palate transmembrane protein 1-like protein) (CLPTM1-like protein)	2.56904	2.19665	2.38284	1	0	0	0.791216	92425.7	89745.4	86409	84753	54566	57037.5	53349.4	63768.4	14077	25560.2	91085.5	85581	55801.7	58558.9	0.939568	0.61263	0.6429
Q86V35	CABP7 CALN2	Calcium-binding protein 7 (CaBP7) (Calneuron II) (Calneuron-2)	4.75352	4.20979	4.48165	1	0	0	0.790828	15516.9	14507.2	16564	16617.5	8548.88	7968.49	6367.21	6674.31	556.531	811.274	15012	16590.7	8258.68	6520.76	1.10516	0.550137	0.434368
Q9H0U4	RAB1B	Ras-related protein Rab-1B (EC 3.6.5.2)	3.01343	2.69297	2.8532	1	0	0	0.786796	23914.7	19221.8	21840	19003.2	13412.2	13418.7	12237.1	12915.4	3503.17	7906.39	21568.2	20421.6	13415.5	12576.3	0.946839	0.622002	0.583094
Q9UNX3	RPL26L1 RPL26P1	60S ribosomal protein L26-like 1 (Large ribosomal subunit protein uL24-like 1)	3.88669	3.29281	3.58975	1	0	0	0.784496	15273.9	14191.6	13888	14383.5	8880.95	8277.62	8676.28	9691.66	996.032	1503.32	14732.8	14135.8	8579.28	9183.97	0.959477	0.582327	0.62337
Q12797	ASPH BAH	Aspartyl/asparaginyl beta-hydroxylase (EC 1.14.11.16) (Aspartate beta-hydroxylase) (ASP beta-hydroxylase) (Peptide-aspartate beta-dioxygenase)	2.90524	2.30819	2.60671	1	0	0	0.782671	26620.7	23898.2	25031	23829.3	14897.7	14449.1	14968.8	15336.2	3371.79	5100.24	25259.5	24430.2	14673.4	15152.5	0.967169	0.580908	0.599874
O60568	PLOD3	Multifunctional procollagen lysine hydroxylase and glycosyltransferase LH3 [Includes: Procollagen-lysine,2-oxoglutarate 5-dioxygenase 3 (EC 1.14.11.4) (Lysyl hydroxylase 3) (LH3); Procollagen glycosyltransferase (EC 2.4.1.50) (EC 2.4.1.66) (Galactosylhydroxylysine-glucosyltransferase) (Procollagen galactosyltransferase) (Procollagen glucosyltransferase)]	3.61752	2.73327	3.1754	1	0	1	0.780126	41484.4	35563.2	41153	36782.5	21125.5	23126.3	18804.5	20414.4	3138.68	5793.38	38523.8	38967.7	22125.9	19609.4	1.01152	0.574344	0.509022
Q96HE7	ERO1A ERO1L UNQ434/PRO865	ERO1-like protein alpha (ERO1-L) (ERO1-L-alpha) (EC 1.8.4.-) (Endoplasmic oxidoreductin-1-like protein) (Endoplasmic reticulum oxidoreductase alpha) (Oxidoreductin-1-L-alpha)	3.49354	2.49021	2.99188	1	0	1	0.780119	31110.5	26391.2	33716	31384.2	14410.9	13467.6	12571.7	13118	2552.64	5117.07	28750.8	32550.1	13939.3	12844.8	1.13214	0.48483	0.446764
Q15155	NOMO1 PM5	Nodal modulator 1 (pM5 protein)	2.62217	1.44781	2.03499	1	0	0	0.779136	51446.4	45950.2	48633	43643.8	29191.8	28833.8	26464.6	30845.2	3007.54	4173.54	48698.3	46138.4	29012.8	28654.9	0.947433	0.595766	0.588416
Q96AY3	FKBP10 FKBP65 PSEC0056	Peptidyl-prolyl cis-trans isomerase FKBP10 (PPIase FKBP10) (EC 5.2.1.8) (65 kDa FK506-binding protein) (65 kDa FKBP) (FKBP-65) (FK506-binding protein 10) (FKBP-10) (Immunophilin FKBP65) (Rotamase)	3.04437	2.40675	2.72556	1	0	0	0.778928	38638.1	32274.5	38591	34735.9	21435.7	18770.3	16187.5	17249.4	4297.81	6686.36	35456.3	36663.5	20103	16718.4	1.03405	0.566979	0.471522
P50454	SERPINH1 CBP1 CBP2 HSP47 SERPINH2 PIG14	Serpin H1 (47 kDa heat shock protein) (Arsenic-transactivated protein 3) (AsTP3) (Cell proliferation-inducing gene 14 protein) (Collagen-binding protein) (Colligin) (Rheumatoid arthritis-related antigen RA-A47)	3.67718	2.79847	3.23782	1	0	0	0.776551	319370	297755	317120	297110	174433	184115	157598	155097	24121.4	44352.8	308563	307115	179274	156348	0.995308	0.580997	0.506696
P46977	STT3A ITM1 TMC	Dolichyl-diphosphooligosaccharide--protein glycosyltransferase subunit STT3A (Oligosaccharyl transferase subunit STT3A) (STT3-A) (EC 2.4.99.18) (B5) (Integral membrane protein 1) (Transmembrane protein TMC)	3.29734	2.53325	2.91529	1	0	0	0.774166	211555	205109	195860	175903	129196	132793	115232	136001	36847.6	49185.2	208332	185881	130995	125617	0.892238	0.628778	0.602965
O00469	PLOD2	Procollagen-lysine,2-oxoglutarate 5-dioxygenase 2 (EC 1.14.11.4) (Lysyl hydroxylase 2) (LH2)	2.88134	2.46075	2.67104	1	0	0	0.77188	50665.1	44889.9	49392	44075.5	27618	28718.1	23338.1	24041.8	6484.17	8678.91	47777.5	46733.8	28168.1	23689.9	0.978154	0.589568	0.495839
Q14165	MLEC KIAA0152	Malectin	3.23791	2.77233	3.00512	1	0	0	0.771436	144282	136674	132340	127665	84992.8	85578.4	73308.9	85023.5	20937.4	24976	140478	130002	85285.6	79166.2	0.925426	0.607109	0.563548
Q9NRW1	RAB6B	Ras-related protein Rab-6B (EC 3.6.5.2)	3.11044	2.72144	2.91594	1	0	0	0.769902	10331.3	10063.3	10239	9228.81	5757.9	5939.34	4760.05	6726.08	1180.72	1546.14	10197.3	9733.91	5848.62	5743.07	0.954561	0.573548	0.563197
P05556	ITGB1 FNRB MDF2 MSK12	Integrin beta-1 (Fibronectin receptor subunit beta) (Glycoprotein IIa) (GPIIA) (VLA-4 subunit beta) (CD antigen CD29)	3.31097	2.79862	3.05479	1	0	0	0.768739	31673.1	28602.3	30281	27218.3	17133.1	17954.9	16113.8	16452.9	3036.76	4331.53	30137.7	28749.6	17544	16283.3	0.953942	0.582126	0.540297
Q96AG4	LRRC59 PRO1855	Leucine-rich repeat-containing protein 59 (Ribosome-binding protein p34) (p34) [Cleaved into: Leucine-rich repeat-containing protein 59, N-terminally processed]	3.45815	2.84454	3.15135	1	0	0	0.767634	27316.6	24869.5	26158	23137.3	15160.8	14769.4	13351.9	16370.1	3231.41	4035.16	26093.1	24647.6	14965.1	14861	0.944605	0.573528	0.569539
P11413	G6PD	Glucose-6-phosphate 1-dehydrogenase (G6PD) (EC 1.1.1.49)	2.62027	1.9213	2.27078	1	0	0	0.764851	18500.8	16692.1	14857	14743.9	11939.3	10632.1	9906.36	12060.1	2861.85	4645.76	17596.5	14800.5	11285.7	10983.2	0.841105	0.641362	0.624174
P00387	CYB5R3 DIA1	NADH-cytochrome b5 reductase 3 (B5R) (Cytochrome b5 reductase) (EC 1.6.2.2) (Diaphorase-1) [Cleaved into: NADH-cytochrome b5 reductase 3 membrane-bound form; NADH-cytochrome b5 reductase 3 soluble form]	2.43975	2.06032	2.25003	1	0	0	0.764327	77619.4	69125.3	68985	61937.5	45175.6	44556.5	39875.5	45036.3	7463.39	12675	73372.4	65461.2	44866.1	42455.9	0.892178	0.611485	0.578636
P18124	RPL7	60S ribosomal protein L7 (Large ribosomal subunit protein uL30)	2.9048	2.33854	2.62167	0	0	0	0.762912	38666.9	34813.2	33870	31053.3	22914.4	22259.7	19504.4	23173.4	3708.26	10628.3	36740	32461.7	22587.1	21338.9	0.883551	0.614781	0.580808
P30101	PDIA3 ERP57 ERP60 GRP58	Protein disulfide-isomerase A3 (EC 5.3.4.1) (58 kDa glucose-regulated protein) (58 kDa microsomal protein) (p58) (Disulfide isomerase ER-60) (Endoplasmic reticulum resident protein 57) (ER protein 57) (ERp57) (Endoplasmic reticulum resident protein 60) (ER protein 60) (ERp60)	4.10224	3.44347	3.77286	1	1	0	0.761845	626556	562632	603670	567107	337979	332373	275512	288906	34619.6	54655.4	594594	585388	335176	282209	0.984518	0.563705	0.474624
P39656	DDOST KIAA0115 OST48 OK/SW-cl.45	Dolichyl-diphosphooligosaccharide--protein glycosyltransferase 48 kDa subunit (DDOST 48 kDa subunit) (Oligosaccharyl transferase 48 kDa subunit)	3.85959	2.48618	3.17288	1	0	0	0.758078	180767	177158	149760	141164	117527	117678	102764	115061	12328.5	31940.9	178962	145462	117602	108913	0.812809	0.657136	0.608579
Q14257	RCN2 ERC55	Reticulocalbin-2 (Calcium-binding protein ERC-55) (E6-binding protein) (E6BP)	2.52748	2.366	2.44674	1	0	0	0.75372	12026.1	11297.1	9937.5	10690.3	6730.4	6729.52	5921.96	8054.36	1962.72	2735.87	11661.6	10313.9	6729.96	6988.16	0.884433	0.577104	0.599246
P45877	PPIC CYPC	Peptidyl-prolyl cis-trans isomerase C (PPIase C) (EC 5.2.1.8) (Cyclophilin C) (Rotamase C)	3.41141	3.12009	3.26575	1	0	0	0.753365	15915.8	15370.8	16916	15176.5	7517.61	7961.82	7704.95	7286.17	1470.25	1799.24	15643.3	16046.2	7739.72	7495.56	1.02576	0.494762	0.479154
O43707	ACTN4	Alpha-actinin-4 (Non-muscle alpha-actinin 4)	2.69389	1.83332	2.2636	1	0	0	0.750417	12032.2	9013.42	10399	9418.52	5731.67	6165.29	4801.28	5482.24	1309.72	1719.98	10522.8	9908.76	5948.48	5141.76	0.941644	0.565293	0.488629
Q13217	DNAJC3 P58IPK PRKRI	DnaJ homolog subfamily C member 3 (Endoplasmic reticulum DNA J domain-containing protein 6) (ER-resident protein ERdj6) (ERdj6) (Interferon-induced, double-stranded RNA-activated protein kinase inhibitor) (Protein kinase inhibitor of 58 kDa) (Protein kinase inhibitor p58)	2.81805	2.44862	2.63334	1	1	0	0.747902	16616.9	13971.8	13785	12943.3	10274	8429.59	7387.2	8424.66	2168.76	2801.7	15294.4	13364.1	9351.77	7905.93	0.873795	0.611453	0.516918
P04843	RPN1	Dolichyl-diphosphooligosaccharide--protein glycosyltransferase subunit 1 (Dolichyl-diphosphooligosaccharide--protein glycosyltransferase 67 kDa subunit) (Ribophorin I) (RPN-I) (Ribophorin-1)	3.55896	2.99526	3.27711	1	0	0	0.745253	396746	378266	347650	317370	243797	226141	203215	217336	32879.4	48597.8	387506	332510	234969	210276	0.858078	0.606362	0.542639
P07237	P4HB ERBA2L PDI PDIA1 PO4DB	Protein disulfide-isomerase (PDI) (EC 5.3.4.1) (Cellular thyroid hormone-binding protein) (Prolyl 4-hydroxylase subunit beta) (p55)	4.7499	3.79865	4.27427	1	0	1	0.744867	65580.2	56184.7	59088	54724.1	34067.7	32742.1	29142.6	32041	10259.7	13281.1	60882.5	56906	33404.9	30591.8	0.934687	0.548678	0.502473
Q8NBJ5	COLGALT1 GLT25D1 PSEC0241	Procollagen galactosyltransferase 1 (EC 2.4.1.50) (Collagen beta(1-O)galactosyltransferase 1) (ColGalT 1) (Glycosyltransferase 25 family member 1) (Hydroxylysine galactosyltransferase 1)	3.58293	2.61805	3.10049	1	0	0	0.744101	185513	163235	177040	163382	95055.7	90908.6	75501	79999.1	14551.7	28403.3	174374	170211	92982.1	77750	0.976127	0.533234	0.445881
Q8IXB1	DNAJC10 ERDJ5 UNQ495/PRO1012	DnaJ homolog subfamily C member 10 (EC 1.8.4.-) (Endoplasmic reticulum DNA J domain-containing protein 5) (ER-resident protein ERdj5) (ERdj5) (Macrothioredoxin) (MTHr)	3.0062	2.61306	2.80963	1	1	0	0.742091	19328.2	19364.6	19084	17355.1	10274	10479.4	9284.28	9919.65	1760.32	2693.44	19346.4	18219.5	10376.7	9601.97	0.941753	0.536361	0.496318
Q16778	H2BC21 H2BFQ HIST2H2BE	Histone H2B type 2-E (H2B-clustered histone 21) (Histone H2B-GL105) (Histone H2B.q) (H2B/q)	2.57084	2.0917	2.33127	1	0	0	0.740117	179608	172320	160940	150930	95072.5	104149	91998.2	96698.8	16322.8	19063.4	175964	155935	99610.6	94348.5	0.886176	0.566085	0.536181
O95881	TXNDC12 TLP19 UNQ713/PRO1376	Thioredoxin domain-containing protein 12 (EC 1.8.4.2) (Endoplasmic reticulum resident protein 18) (ER protein 18) (ERp18) (Endoplasmic reticulum resident protein 19) (ER protein 19) (ERp19) (Thioredoxin-like protein p19) (hTLP19)	3.34187	2.92773	3.1348	1	1	0	0.735622	28907.8	23720.2	27423	23484.1	11989.8	13782	12743.9	13556.6	2595.28	3458.22	26314	25453.5	12885.9	13150.2	0.967299	0.489695	0.499743
O75083	WDR1	WD repeat-containing protein 1 (Actin-interacting protein 1) (AIP1) (NORI-1)	3.07081	2.44441	2.75761	1	0	0	0.73424	13412.7	12749.9	12085	10159.1	7531.15	7858.03	6302.85	7525.78	1556.84	2403.32	13081.3	11122.1	7694.59	6914.32	0.850225	0.588212	0.528564
Q8IX01	SUGP2 KIAA0365 SFRS14	SURP and G-patch domain-containing protein 2 (Arginine/serine-rich-splicing factor 14) (Splicing factor, arginine/serine-rich 14)	2.75413	2.36664	2.56039	0	0	0	0.733336	63316.6	59092	45763	44332	41858.3	38092.9	34372.6	41726.1	7017.91	16976.7	61204.3	45047.5	39975.6	38049.4	0.736019	0.65315	0.621678
Q92542	NCSTN KIAA0253 UNQ1874/PRO4317	Nicastrin	3.98354	2.97996	3.48175	1	0	0	0.729026	15448.1	13705.6	14235	12532.7	8005.63	7298.56	6649.42	7575.88	1545.1	2133.59	14576.8	13383.9	7652.09	7112.65	0.918159	0.524948	0.487942
Q6PIU2	NCEH1 AADACL1 KIAA1363	Neutral cholesterol ester hydrolase 1 (NCEH) (EC 3.1.1.-) (Acetylalkylglycerol acetylhydrolase) (2-acetyl MAGE hydrolase) (EC 3.1.1.71) (Arylacetamide deacetylase-like 1)	3.31059	2.40923	2.85991	1	0	0	0.727997	12267.4	10543.3	9431.4	9108.92	7049.52	6858.65	5585.78	6343.29	1149.53	2147.13	11405.4	9270.16	6954.09	5964.54	0.81279	0.609721	0.522959
Q06830	PRDX1 PAGA PAGB TDPX2	Peroxiredoxin-1 (EC 1.11.1.24) (Natural killer cell-enhancing factor A) (NKEF-A) (Proliferation-associated gene protein) (PAG) (Thioredoxin peroxidase 2) (Thioredoxin-dependent peroxide reductase 2) (Thioredoxin-dependent peroxiredoxin 1)	2.74619	2.49173	2.61896	1	0	0	0.725924	61173.2	54485.8	55918	51145.5	29957.6	27995.4	26660.3	31405.7	5563.99	7903.17	57829.5	53531.7	28976.5	29033	0.925682	0.501068	0.502045
P14314	PRKCSH G19P1	Glucosidase 2 subunit beta (80K-H protein) (Glucosidase II subunit beta) (Protein kinase C substrate 60.1 kDa protein heavy chain) (PKCSH)	3.67903	3.10483	3.39193	1	0	0	0.724242	923124	845784	850650	801318	465922	440858	384671	415635	32871.1	63557.5	884454	825984	453390	400153	0.933891	0.512621	0.452429
P14618	PKM OIP3 PK2 PK3 PKM2	Pyruvate kinase PKM (EC 2.7.1.40) (Cytosolic thyroid hormone-binding protein) (CTHBP) (Opa-interacting protein 3) (OIP-3) (Pyruvate kinase 2/3) (Pyruvate kinase muscle isozyme) (Threonine-protein kinase PKM2) (EC 2.7.11.1) (Thyroid hormone-binding protein 1) (THBP1) (Tumor M2-PK) (Tyrosine-protein kinase PKM2) (EC 2.7.10.2) (p58)	2.49924	2.08259	2.29091	1	0	0	0.71632	35336.4	32199	32100	29085.7	17599.6	16438.9	14777.8	17499.9	1679.34	2189.17	33767.7	30592.9	17019.2	16138.8	0.90598	0.50401	0.477937
O43175	PHGDH PGDH3	D-3-phosphoglycerate dehydrogenase (3-PGDH) (EC 1.1.1.95) (2-oxoglutarate reductase) (EC 1.1.1.399) (Malate dehydrogenase) (EC 1.1.1.37)	2.52108	2.1121	2.31659	1	0	0	0.715851	39642.4	41821.9	34299	28959.8	22690.8	24061.9	22360.7	26049.4	7096.03	9421.77	40732.1	31629.4	23376.3	24205.1	0.776522	0.573905	0.59425
P08758	ANXA5 ANX5 ENX2 PP4	Annexin A5 (Anchorin CII) (Annexin V) (Annexin-5) (Calphobindin I) (CPB-I) (Endonexin II) (Lipocortin V) (Placental anticoagulant protein 4) (PP4) (Placental anticoagulant protein I) (PAP-I) (Thromboplastin inhibitor) (Vascular anticoagulant-alpha) (VAC-alpha)	2.49144	2.04717	2.2693	1	0	0	0.715279	14675.6	13345.2	11320	11212.4	7179.07	8028.54	7403.96	9351.13	2491.45	3389.93	14010.4	11266.2	7603.81	8377.55	0.804132	0.542727	0.597953
P04406	GAPDH GAPD CDABP0047 OK/SW-cl.12	Glyceraldehyde-3-phosphate dehydrogenase (GAPDH) (EC 1.2.1.12) (Peptidyl-cysteine S-nitrosylase GAPDH) (EC 2.6.99.-)	2.78214	2.44832	2.61523	1	0	0	0.71457	388951	372157	329310	303863	199905	219069	181596	216189	55323.3	69726.7	380554	316587	209487	198893	0.83191	0.550479	0.52264
P62888	RPL30	60S ribosomal protein L30 (Large ribosomal subunit protein eL30)	2.87473	2.75299	2.81386	1	0	0	0.713714	13485.9	13013.2	11530	9937.56	7455.15	7423.62	6316.73	7967.96	1806.42	1965.48	13249.5	10733.8	7439.38	7142.34	0.810127	0.561484	0.539065
P84077	ARF1	ADP-ribosylation factor 1	2.73211	2.20289	2.4675	1	0	0	0.713353	44716.5	44753.1	40407	36485.8	23890.4	22364.3	22019.5	25156.4	6732.85	9716.46	44734.8	38446.4	23127.4	23587.9	0.859429	0.516988	0.527284
Q9BS26	ERP44 KIAA0573 TXNDC4 UNQ532/PRO1075	Endoplasmic reticulum resident protein 44 (ER protein 44) (ERp44) (Thioredoxin domain-containing protein 4)	3.6352	2.82963	3.23242	1	1	0	0.705521	86216.6	75007.2	73919	67993.6	42042.4	39793.5	35906.4	37853.3	6487.75	11339.5	80611.9	70956.3	40918	36879.8	0.880222	0.507592	0.457498
Q9UBM7	DHCR7 D7SR	7-dehydrocholesterol reductase (7-DHC reductase) (EC 1.3.1.21) (Delta7-sterol reductase) (Sterol Delta(7)-reductase) (Sterol reductase SR-2)	3.06058	2.71951	2.89004	1	0	0	0.702094	48649.8	45222.6	43948	36630.7	26347.8	22508.1	21361.2	21340.8	5625.78	7126.14	46936.2	40289.4	24427.9	21351	0.858385	0.520449	0.454895
P49755	TMED10 TMP21	Transmembrane emp24 domain-containing protein 10 (Protein TMED10) (21 kDa transmembrane-trafficking protein) (S31I125) (S31III125) (Tmp-21-I) (Transmembrane protein Tmp21) (p23) (p24 family protein delta-1) (p24delta1) (p24delta)	2.75212	1.57509	2.1636	1	0	0	0.696771	13607.8	12482.3	11183	9918.59	6864.74	6734.41	6070.64	7510.53	1936.31	4378.21	13045	10550.8	6799.58	6790.59	0.808799	0.521239	0.52055
O75718	CRTAP CASP	Cartilage-associated protein	3.79663	3.00234	3.39948	1	0	1	0.696732	153166	140563	128600	118930	80575.8	76185.9	59716.4	65871.8	10568.6	18328.3	146864	123765	78380.8	62794.1	0.842718	0.533695	0.427565
O75844	ZMPSTE24 FACE1 STE24	CAAX prenyl protease 1 homolog (EC 3.4.24.84) (Farnesylated proteins-converting enzyme 1) (FACE-1) (Prenyl protein-specific endoprotease 1) (Zinc metalloproteinase Ste24 homolog)	3.30854	1.78945	2.54899	1	0	0	0.696502	19301.2	18047.8	18255	14754.6	9302.97	8651.99	8057.55	8746.31	3238.92	3622.52	18674.5	16504.8	8977.48	8401.93	0.883814	0.480735	0.449915
P06733	ENO1 ENO1L1 MBPB1 MPB1	Alpha-enolase (EC 4.2.1.11) (2-phospho-D-glycerate hydro-lyase) (C-myc promoter-binding protein) (Enolase 1) (MBP-1) (MPB-1) (Non-neural enolase) (NNE) (Phosphopyruvate hydratase) (Plasminogen-binding protein)	2.98091	2.38115	2.68103	1	0	0	0.692576	309372	289343	237620	227366	159763	159066	140846	180742	37918.1	57463.7	299357	232493	159414	160794	0.776641	0.532522	0.537131
P35613	BSG UNQ6505/PRO21383	Basigin (5F7) (Collagenase stimulatory factor) (Extracellular matrix metalloproteinase inducer) (EMMPRIN) (Hepatoma-associated antigen) (HAb18G) (Leukocyte activation antigen M6) (OK blood group antigen) (Tumor cell-derived collagenase stimulatory factor) (TCSF) (CD antigen CD147)	2.95517	2.44924	2.70221	1	0	0	0.691408	27999.4	26440.6	20215	19921.4	14983.4	15633	13988.1	15907.6	4916.59	5380.81	27220	20068.2	15308.2	14947.8	0.737259	0.562389	0.549149
Q15125	EBP	3-beta-hydroxysteroid-Delta(8),Delta(7)-isomerase (EC 5.3.3.5) (Cholestenol Delta-isomerase) (Delta(8)-Delta(7) sterol isomerase) (D8-D7 sterol isomerase) (Emopamil-binding protein)	4.32968	3.94719	4.13843	1	0	0	0.688095	12816.1	13440.9	12097	11956	6129.57	4892.22	5518.41	6478.63	829.948	1664.01	13128.5	12026.5	5510.89	5998.52	0.916063	0.419766	0.456909
P04075	ALDOA ALDA	Fructose-bisphosphate aldolase A (EC 4.1.2.13) (Lung cancer antigen NY-LU-1) (Muscle-type aldolase)	2.49476	1.87211	2.18343	1	0	0	0.688051	85565.2	82544.5	66643	63716.9	45069.7	41432.6	41332.8	50841.3	14913.1	22961.5	84054.8	65180	43251.1	46087.1	0.775446	0.514559	0.548298
P22392	NME2 NM23B	Nucleoside diphosphate kinase B (NDK B) (NDP kinase B) (EC 2.7.4.6) (C-myc purine-binding transcription factor PUF) (Histidine protein kinase NDKB) (EC 2.7.13.3) (nm23-H2)	2.72833	2.4031	2.56572	1	0	0	0.684521	104340	100902	82924	82514.5	49707.7	51349.3	46290.7	58431	15485.6	19401.3	102621	82719.2	50528.5	52360.8	0.806065	0.492379	0.510235
O95302	FKBP9 FKBP60 FKBP63	Peptidyl-prolyl cis-trans isomerase FKBP9 (PPIase FKBP9) (EC 5.2.1.8) (63 kDa FK506-binding protein) (63 kDa FKBP) (FKBP-63) (FK506-binding protein 9) (FKBP-9) (Rotamase)	3.21249	2.40159	2.80704	1	0	0	0.68232	126750	105433	96545	94541.9	61546.2	55767.6	52046.9	49507.5	12524.1	21971	116092	95543.4	58656.9	50777.2	0.823	0.505264	0.437389
P27797	CALR CRTC	Calreticulin (CRP55) (Calregulin) (Endoplasmic reticulum resident protein 60) (ERp60) (HACBP) (grp60)	2.91822	2.58321	2.75072	1	1	1	0.677117	221353	186011	179330	174712	94492.5	87654.1	84999.8	90258.5	26945.1	33988.3	203682	177021	91073.3	87629.1	0.869103	0.447135	0.430225
Q969H8	MYDGF C19orf10	Myeloid-derived growth factor (MYDGF)	3.37761	2.8713	3.12446	1	0	1	0.676423	89525.4	75037.1	78123	74578	37427.1	32919.2	28243.6	28982.1	6423.94	9564.28	82281.2	76350.5	35173.2	28612.9	0.927921	0.427475	0.347745
Q8TCT9	HM13 H13 IMP1 PSL3 SPP MSTP086	Minor histocompatibility antigen H13 (EC 3.4.23.-) (Intramembrane protease 1) (IMP-1) (IMPAS-1) (hIMP1) (Presenilin-like protein 3) (Signal peptide peptidase)	3.3843	2.39156	2.88793	1	0	0	0.672287	14968.2	16974	9871.4	9955.77	8104.33	13787.1	6648.15	6818.44	1529.53	3043.71	15971.1	9913.58	10945.7	6733.29	0.62072	0.685346	0.421592
Q9Y2B0	CNPY2 MSAP TMEM4 ZSIG9 UNQ1943/PRO4426	Protein canopy homolog 2 (MIR-interacting saposin-like protein) (Putative secreted protein Zsig9) (Transmembrane protein 4)	3.57104	2.23401	2.90252	1	0	0	0.670283	55399.7	47875.7	47294	43460.9	21762.7	22707.5	19123.6	22493.1	4344.87	10976.5	51637.7	45377.4	22235.1	20808.4	0.878766	0.430598	0.402969
P15311	EZR VIL2	Ezrin (Cytovillin) (Villin-2) (p81)	2.94621	2.31992	2.63306	1	0	0	0.669909	43220.2	38998.3	33854	30614	20656.4	20771.2	16095.7	20368.6	5333.86	8233.33	41109.3	32234	20713.8	18232.1	0.784105	0.50387	0.443504
P15559	NQO1 DIA4 NMOR1	NAD(P)H dehydrogenase [quinone] 1 (EC 1.6.5.2) (Azoreductase) (DT-diaphorase) (DTD) (Menadione reductase) (NAD(P)H:quinone oxidoreductase 1) (Phylloquinone reductase) (Quinone reductase 1) (QR1)	2.46894	2.33877	2.40385	0	0	0	0.668291	13898.7	12406.7	10255	9663.62	6362.44	6746.34	5869.88	7247.91	1695.97	2408.35	13152.7	9959.31	6554.39	6558.89	0.757206	0.49833	0.498672
P30533	LRPAP1 A2MRAP	Alpha-2-macroglobulin receptor-associated protein (Alpha-2-MRAP) (Low density lipoprotein receptor-related protein-associated protein 1) (RAP)	3.89944	2.89091	3.39517	1	0	0	0.665721	37693.2	35191.5	30989	30226.2	17615.6	15662	13981.4	15273.7	2442.07	4913.11	36442.3	30607.6	16638.8	14627.6	0.839892	0.456578	0.401389
O00622	CCN1 CYR61 GIG1 IGFBP10	CCN family member 1 (Cellular communication network factor 1) (Cysteine-rich angiogenic inducer 61) (Insulin-like growth factor-binding protein 10) (IBP-10) (IGF-binding protein 10) (IGFBP-10) (Protein CYR61) (Protein GIG1)	3.16957	2.23241	2.70099	1	0	1	0.661762	11558.4	10767.7	8901.4	6970.63	5113.77	7173.12	4164.12	5839.32	1654.65	2164.47	11163	7936.02	6143.45	5001.72	0.710919	0.550338	0.448061
P39023	RPL3 OK/SW-cl.32	60S ribosomal protein L3 (HIV-1 TAR RNA-binding protein B) (TARBP-B) (Large ribosomal subunit protein uL3)	3.12452	1.85007	2.4873	1	0	0	0.6371	13298.6	12672.2	10027	8684.74	6019.77	6290.73	5198.06	6062.66	1443.18	2763.34	12985.4	9355.87	6155.25	5630.36	0.720492	0.474014	0.433592
Q15293	RCN1 RCN	Reticulocalbin-1	4.81206	3.94236	4.37721	1	0	0	0.607925	240174	216198	187970	187612	80221.9	77942.8	66564.6	74212.2	8122.95	14842.9	228186	187791	79082.4	70388.4	0.822972	0.346569	0.308469
Q12907	LMAN2 C5orf8	Vesicular integral-membrane protein VIP36 (Glycoprotein GP36b) (Lectin mannose-binding 2) (Vesicular integral-membrane protein 36) (VIP36)	3.38551	3.09949	3.2425	1	0	0	0.607879	19552.9	16885.8	11619	11312.5	8881.79	8246.49	7750.53	8593.11	1743.38	2125.65	18219.3	11465.8	8564.14	8171.82	0.629319	0.470057	0.448524
O43852	CALU	Calumenin (Crocalbin) (IEF SSP 9302)	4.60407	3.78638	4.19522	1	0	1	0.586261	192760	171041	154620	142211	55830.4	53149.2	48112	56158.4	7479.49	13183.1	181900	148416	54489.8	52135.2	0.815917	0.299559	0.286614
P06858	LPL LIPD	Lipoprotein lipase (LPL) (EC 3.1.1.34) (Phospholipase A1) (EC 3.1.1.32)	3.59737	2.81629	3.20683	1	0	1	0.553626	21070.1	18454.6	9715.3	9577.87	9947.77	9382.94	6331.61	8187.23	1632.76	2805.77	19762.3	9646.59	9665.35	7259.42	0.48813	0.489079	0.367336
P21980	TGM2	Protein-glutamine gamma-glutamyltransferase 2 (EC 2.3.2.13) (Erythrocyte transglutaminase) (Heart G alpha(h)) (hhG alpha(h)) (Isopeptidase TGM2) (EC 3.4.-.-) (Protein G alpha(h)) (G(h)) (Protein-glutamine deamidase TGM2) (EC 3.5.1.44) (Protein-glutamine dopaminyltransferase TGM2) (EC 2.3.1.-) (Protein-glutamine histaminyltransferase TGM2) (EC 2.3.1.-) (Protein-glutamine noradrenalinyltransferase …	3.25725	2.37171	2.81448	1	0	1	0.386991	32240.1	25161.9	8035.6	7523.43	6437.42	9401.47	6518.5	6568.08	3001.69	5545.5	28701	7779.52	7919.45	6543.29	0.271054	0.275929	0.227981

## Sheet: Column definition
Table S5-1 before cut-off
Uniprot ID	Uniprot ID
Gene name	Gene name
Protein name	Protein name annotated by Uniprot database
normalized TMT reporting ion intensity	TMT reporting ion intensity normalized by the signal of protein P11498 (Pyruvate carboxylase, an endogenous biotinylated protein)
126/130C	normalized intensity ratio of reporter ion 126 over 130C
127N/130C	normalized intensity ratio of reporter ion 127N over 130C
126/131	normalized intensity ratio of reporter ion 126 over 131
127N/131	normalized intensity ratio of reporter ion 127N over 131
log2((126+127N)/(2*130C)	Logarithm of the ratio of averaged reporter ion intensity of the 0 hour-chased samples over omitting PA samples
log2((126+127N)/(2*131)	Logarithm of the ratio of averaged reporter ion intensity of the 0 hour-chased samples over omitting blue light samples
TP	Annotation in true positive list (see Table S5-2), true positives are labeled as "1", otherwise as "0".
FP	Annotation in false positive list (see Table S5-3), false positives are labeled as "1", otherwise as "0".
0h averaged	Average normalized intensity of reporter ion 126 and 127N
(Proteins didn't pass the cut-off are indicated with grey background, protein used for reporter ion intensity normalization is indicated with yellow background.)
Table S5-2 true positive list
Gene Name	Gene name
Uniprot ID	Uniprot ID
Table S5-3 false positive list
Gene Name	Gene name
Uniprot ID	Uniprot ID
Table S5-4 ER lumen proteome
Uniprot ID	Uniprot ID
Gene name	Gene name
Protein name	Protein name annotated by Uniprot database
log2 (0 hr/negative control) (+/- PA)	Logarithm of the ratio of averaged reporter ion intensity of the 0 hour-chased samples over omitting PA samples
log2 (0 hr/negative control) (+/- blue light)	Logarithm of the ratio of averaged reporter ion intensity of the 0 hour-chased samples over omitting blue light samples
GO secretory annotation?	Proteins with the following Gene Ontology keywords searched in Uniprot are labeled as "1", otherwise as "0". ‘endoplasmic reticulum,’, ‘golgi,’ ‘plasma membrane,’ ‘extracellular,’ ‘endosom,’ ‘lysosom,’ ‘nuclear envelope,’ ‘nuclear membrane,’ ‘perinuclear region of cytoplasm,’ and ‘vesicle.’
ER resident?	Protein name containing 'ER resident' or 'endoplasmic reticilum resident' in uniprot
Secreted protein?	Subcellular location annotation containing 'secreted' in uniprot
Retention Index	The normalized area of the region formed by the broken line and x-axis in figure 5C. The value of Retention Index is defined as (0h/0h+2*8h/0h+2*16h/0h+24h/0h)/6
normalized TMT reporting ion intensity	TMT reporting ion intensity normalized by the signal of protein P11498 (Pyruvate carboxylase, an endogenous biotinylated protein)
0h averaged	Average normalized intensity of reporter ion 126 and 127N
8h averaged	Average normalized intensity of reporter ion 127C and 128N
16h averaged	Average normalized intensity of reporter ion 128C and 129N
24h averaged	Average normalized intensity of reporter ion 129C and 130N
8h/0h	ratio of 8h averaged over 16h averaged
16h/0h	ratio of 16h averaged over 16h averaged
24h/0h	ratio of 24h averaged over 16h averaged
